# Supplementary material for: Physical Mapping of QTL in Four Spring Wheat Populations under Conventional and Organic Management Systems. I. Earliness
Source: Plants (Basel). 2021 Apr 23;10(5):853. doi: 10.3390/plants10050853 (PMC8144964; doi:10.3390/plants10050853)
Supplement: Supplementary file 1 [file plants-10-00853-s001.zip]

Archive with 9 entries (8 files):
- Supplementary files corrected 22Apr2021/
- Supplementary files corrected 22Apr2021/Figure S1.pptx
- Supplementary files corrected 22Apr2021/Table S1 22Apr2021.xlsx
- Supplementary files corrected 22Apr2021/Table S2.xlsx
- Supplementary files corrected 22Apr2021/Table S3 22Apr2021.xlsx
- Supplementary files corrected 22Apr2021/Table S4 22Apr2021.xlsx
- Supplementary files corrected 22Apr2021/~$Figure S1.pptx
- Supplementary files corrected 22Apr2021/~$Table S2.xlsx
- Supplementary files corrected 22Apr2021/~$Table S3 22Apr2021.xlsx
