# Supplementary material for: Physical Mapping of QTL in Four Spring Wheat Populations under Conventional and Organic Management Systems. I. Earliness
Source: Plants (Basel). 2021 Apr 23;10(5):853. doi: 10.3390/plants10050853 (PMC8144964; doi:10.3390/plants10050853)
Supplement: Supplementary file 1 [file plants-10-00853-s001.zip › Supplementary files corrected 22Apr2021/Table S1 22Apr2021.xlsx]

## Sheet: Maps of all markers
Table S1A Genetic and physical maps of 16,473 markers used in the four recombinant inbred line populations
Population code	Population	Marker	Marker type and genotyping platform	Chrom based on IWGSC RefSeq 2.0	Position based on IWGSC RefSeq 2.0 (bp)	Genetic map (cM)	Chrom based on IWGSC RefSeq 1.0	Position based on IWGSC RefSeq 1.0 (bp)
ACG	Attila x CDC Go	wsnp_Ex_c10657_17376448	SNP from 90K array	1A	1174999	0	1A	1177154
ACG	Attila x CDC Go	Tdurum_contig60323_456	SNP from 90K array	1A	1230610	1.77339	1A	1232765
ACG	Attila x CDC Go	RAC875_c95364_259	SNP from 90K array	1A	1232291	2.7713	1A	1234446
ACG	Attila x CDC Go	RAC875_c42700_264	SNP from 90K array	1A	1233647	2.89625	1A	1235802
ACG	Attila x CDC Go	Excalibur_c58555_110	SNP from 90K array	1A	4249297	4.75836	1A	3256305
ACG	Attila x CDC Go	tplb0025b13_2054	SNP from 90K array	1A	4380976	5.00664	1A	3387985
ACG	Attila x CDC Go	wsnp_Ku_c1818_3557408	SNP from 90K array	1A	4383342	5.25803	1A	3390351
ACG	Attila x CDC Go	tplb0025b13_150	SNP from 90K array	1A	4384857	5.25803	1A	3391866
ACG	Attila x CDC Go	BS00082567_51	SNP from 90K array	1A	5038357	6.39025	1A	4053516
ACG	Attila x CDC Go	BS00056550_51	SNP from 90K array	1A	8635640	8.13774	1A	7294564
ACG	Attila x CDC Go	wsnp_CAP11_c710_458019	SNP from 90K array	1A	8996605	8.65319	1A	7657580
ACG	Attila x CDC Go	RAC875_c57939_78	SNP from 90K array	1A	12956830	12.1136	1A	11571831
ACG	Attila x CDC Go	RAC875_c34888_65	SNP from 90K array	1A	13535230	13.9273	1A	12093416
ACG	Attila x CDC Go	RAC875_c24163_501	SNP from 90K array	1A	34726614	24.0602	1A	32546221
ACG	Attila x CDC Go	wsnp_Ex_c31983_40709607	SNP from 90K array	1A	35073224	24.3181	1A	32892831
ACG	Attila x CDC Go	Kukri_c46010_146	SNP from 90K array	1A	35073849	24.3181	1A	32893456
ACG	Attila x CDC Go	Excalibur_rep_c85213_146	SNP from 90K array	1A	35408842	24.5882	1A	33228451
ACG	Attila x CDC Go	Tdurum_contig77289_179	SNP from 90K array	1A	35553603	24.8583	1A	33373212
ACG	Attila x CDC Go	IACX1465	SNP from 90K array	1A	35556110	25.1212	1A	33375719
ACG	Attila x CDC Go	RAC875_c826_2186	SNP from 90K array	1A	41663124	25.7357	1A	39407410
ACG	Attila x CDC Go	TA003773-0807	SNP from 90K array	1A	41663379	25.7357	1A	39407665
ACG	Attila x CDC Go	wsnp_CAP12_c2438_1180601	SNP from 90K array	1A	41903272	25.9952	1A	39649761
ACG	Attila x CDC Go	IAAV8987	SNP from 90K array	1A	44171205	27.7359	1D	41868416
ACG	Attila x CDC Go	Tdurum_contig47183_205	SNP from 90K array	1A	44519518	27.7359	1A	42256268
ACG	Attila x CDC Go	Tdurum_contig9199_714	SNP from 90K array	1A	48357659	28.5291	1A	45797034
ACG	Attila x CDC Go	RFL_Contig3232_1224	SNP from 90K array	1A	48357746	28.6533	1A	45797121
ACG	Attila x CDC Go	BS00067339_51	SNP from 90K array	1A	48794458	28.6533	1A	46236257
ACG	Attila x CDC Go	RAC875_c65431_351	SNP from 90K array	1A	48796263	29.2853	1A	46238062
ACG	Attila x CDC Go	Excalibur_c12215_352	SNP from 90K array	1A	48797920	29.7909	1A	46239719
ACG	Attila x CDC Go	BS00110151_51	SNP from 90K array	1A	49771409	30.2998	1A	47213336
ACG	Attila x CDC Go	RAC875_c18749_87	SNP from 90K array	1A	50143107	30.2998	1A	47587197
ACG	Attila x CDC Go	Kukri_c49776_192	SNP from 90K array	1A	50143285	30.2998	1A	47587375
ACG	Attila x CDC Go	Kukri_c29134_108	SNP from 90K array	1A	50283696	30.2998	1A	552473301
ACG	Attila x CDC Go	Tdurum_contig5008_635	SNP from 90K array	1A	50344225	30.2998	1A	47791220
ACG	Attila x CDC Go	tplb0032k01_549	SNP from 90K array	1A	50353788	30.2998	1A	47800785
ACG	Attila x CDC Go	Tdurum_contig69753_513	SNP from 90K array	1A	50376028	30.2998	1A	47822851
ACG	Attila x CDC Go	BS00022870_51	SNP from 90K array	1A	51139591	30.2998	1A	48588609
ACG	Attila x CDC Go	BS00013227_51	SNP from 90K array	1A	51141993	30.4264	1A	48591011
ACG	Attila x CDC Go	Kukri_c23985_166	SNP from 90K array	1A	51528269	30.5506	1A	48978786
ACG	Attila x CDC Go	Kukri_c23985_229	SNP from 90K array	1A	51528332	31.0562	1A	48978849
ACG	Attila x CDC Go	Excalibur_c47654_70	SNP from 90K array	1A	51646485	31.8144	1A	49097391
ACG	Attila x CDC Go	BobWhite_c4646_119	SNP from 90K array	1A	51701902	31.8144	1A	49153534
ACG	Attila x CDC Go	IACX5982	SNP from 90K array	1A	51701971	31.8144	1A	49153603
ACG	Attila x CDC Go	RAC875_c5544_4156	SNP from 90K array	1A	51836941	32.1914	1A	49287683
ACG	Attila x CDC Go	RAC875_c42365_265	SNP from 90K array	1A	52538275	32.5831	1A	49995368
ACG	Attila x CDC Go	IACX6344	SNP from 90K array	1A	94820106	34.1619	1A	92567883
ACG	Attila x CDC Go	BS00086680_51	SNP from 90K array	1A	283427469	34.2893	1A	281657076
ACG	Attila x CDC Go	wsnp_Ex_c5634_9907829	SNP from 90K array	1A	321846764	34.4174	1A	320222979
ACG	Attila x CDC Go	wsnp_Ex_c5634_9906981	SNP from 90K array	1A	321847612	34.4174	1A	320223827
ACG	Attila x CDC Go	wsnp_Ex_rep_c105541_89932598	SNP from 90K array	1A	326633019	34.5409	1A	325047206
ACG	Attila x CDC Go	BS00062715_51	SNP from 90K array	1A	335323590	34.9202	1A	333776370
ACG	Attila x CDC Go	Ra_c272_1632	SNP from 90K array	1A	338546998	35.046	1A	337009693
ACG	Attila x CDC Go	wsnp_Ex_c34821_43076533	SNP from 90K array	1A	338548942	35.1717	1A	337011637
ACG	Attila x CDC Go	wsnp_Ku_c17726_26872129	SNP from 90K array	1A	339191975	35.1717	1A	337656497
ACG	Attila x CDC Go	wsnp_Ex_c44049_50205457	SNP from 90K array	1A	339213011	35.1717	1A	337677533
ACG	Attila x CDC Go	Kukri_c32885_145	SNP from 90K array	1A	340117113	35.7189	1D	261741665
ACG	Attila x CDC Go	wsnp_Ex_c8364_14095508	SNP from 90K array	1A	340375483	35.8438	1A	338843014
ACG	Attila x CDC Go	Excalibur_c11273_284	SNP from 90K array	1A	343424593	35.9688	1A	341869504
ACG	Attila x CDC Go	wsnp_Ex_c14866_22995097	SNP from 90K array	1A	344958399	35.9688	1A	343409113
ACG	Attila x CDC Go	RAC875_c41113_144	SNP from 90K array	1A	344959815	36.2218	1A	343410529
ACG	Attila x CDC Go	Excalibur_c24041_794	SNP from 90K array	1A	345228691	36.6036	1A	343682053
ACG	Attila x CDC Go	RAC875_c18539_1159	SNP from 90K array	1A	345838407	36.7293	1A	344294391
ACG	Attila x CDC Go	IAAV5730	SNP from 90K array	1A	346024264	37.2318	1A	344480803
ACG	Attila x CDC Go	wsnp_Ex_c34260_42602649	SNP from 90K array	1A	346026274	37.2318	1A	344482820
ACG	Attila x CDC Go	wsnp_Ex_c34260_42602746	SNP from 90K array	1A	346026493	37.2318	1A	344483039
ACG	Attila x CDC Go	Ex_c5759_663	SNP from 90K array	1A	346648849	37.4832	1A	345108277
ACG	Attila x CDC Go	Ex_c5759_628	SNP from 90K array	1A	346648884	37.4832	1A	345108312
ACG	Attila x CDC Go	RAC875_c15998_53	SNP from 90K array	1A	346848477	37.4832	1A	345308642
ACG	Attila x CDC Go	wsnp_Ex_c33831_42253707	SNP from 90K array	1A	346848627	37.4832	1A	345308792
ACG	Attila x CDC Go	Ku_c6979_182	SNP from 90K array	1A	347989213	37.4832	1A	346446236
ACG	Attila x CDC Go	wsnp_Ex_c9979_16421462	SNP from 90K array	1A	349177711	37.4832	1A	347640588
ACG	Attila x CDC Go	wsnp_Ex_c7271_12483592	SNP from 90K array	1A	350253217	37.6089	1A	348717540
ACG	Attila x CDC Go	wsnp_Ex_c43454_49770425	SNP from 90K array	1A	351530537	37.6089	1A	349998163
ACG	Attila x CDC Go	wsnp_Ex_c12352_19708127	SNP from 90K array	1A	353537521	37.8603	1A	352016397
ACG	Attila x CDC Go	wsnp_Ex_c1374_2630879	SNP from 90K array	1A	353657979	37.8603	1A	352137757
ACG	Attila x CDC Go	wsnp_Ex_c1374_2630830	SNP from 90K array	1A	353657983	37.9861	1A	352137761
ACG	Attila x CDC Go	wsnp_Ex_c8885_14842394	SNP from 90K array	1A	353693484	38.111	1A	352173604
ACG	Attila x CDC Go	wsnp_Ra_c18045_27024765	SNP from 90K array	1A	354768113	38.236	1A	353253752
ACG	Attila x CDC Go	GENE-0126_140	SNP from 90K array	1A	354769134	38.236	1A	353254773
ACG	Attila x CDC Go	Kukri_c43730_841	SNP from 90K array	1A	354769767	38.236	1A	353255406
ACG	Attila x CDC Go	Excalibur_rep_c68424_255	SNP from 90K array	1A	354769773	38.236	1A	353255412
ACG	Attila x CDC Go	wsnp_Ex_c21592_30743815	SNP from 90K array	1A	354769923	38.236	1A	353255562
ACG	Attila x CDC Go	wsnp_Ex_c21592_30743513	SNP from 90K array	1A	354770225	38.3617	1A	353255864
ACG	Attila x CDC Go	wsnp_Ex_c3572_6531810	SNP from 90K array	1A	355142306	38.4875	1A	353628560
ACG	Attila x CDC Go	RFL_Contig5001_1099	SNP from 90K array	1A	355429167	38.4875	1A	353916288
ACG	Attila x CDC Go	RAC875_c33300_141	SNP from 90K array	1A	355814475	38.4875	1A	354303730
ACG	Attila x CDC Go	CAP12_c6266_339	SNP from 90K array	1A	356331985	38.4875	1A	354823522
ACG	Attila x CDC Go	CAP12_c6266_298	SNP from 90K array	1A	356332026	38.6132	1A	354823563
ACG	Attila x CDC Go	CAP12_c6266_187	SNP from 90K array	1A	356332137	38.6132	1A	354823674
ACG	Attila x CDC Go	RAC875_c68797_400	SNP from 90K array	1A	356442964	38.6132	1A	354934842
ACG	Attila x CDC Go	Excalibur_rep_c86757_244	SNP from 90K array	1A	356457845	38.863	1A	354950372
ACG	Attila x CDC Go	wsnp_JD_c28928_23159662	SNP from 90K array	1A	356827807	38.863	1A	355321915
ACG	Attila x CDC Go	Excalibur_c33881_618	SNP from 90K array	1A	356830241	38.992	1A	355324349
ACG	Attila x CDC Go	Excalibur_c59486_172	SNP from 90K array	1A	357221259	39.2466	1A	355716632
ACG	Attila x CDC Go	Kukri_rep_c103147_745	SNP from 90K array	1A	357976054	39.2466	1A	356474597
ACG	Attila x CDC Go	IACX2325	SNP from 90K array	1A	357976085	39.2466	1A	356474628
ACG	Attila x CDC Go	RAC875_c38417_246	SNP from 90K array	1A	360249728	39.2466	1A	358761757
ACG	Attila x CDC Go	Excalibur_c14943_695	SNP from 90K array	1A	362967803	39.2466	1A	361511937
ACG	Attila x CDC Go	wsnp_Ex_c2840_5247386	SNP from 90K array	1A	364082194	39.2466	1A	362628505
ACG	Attila x CDC Go	RAC875_c8515_653	SNP from 90K array	1A	364082319	39.2466	1A	362628630
ACG	Attila x CDC Go	BobWhite_c1488_504	SNP from 90K array	1A	364311755	39.2466	1A	362863041
ACG	Attila x CDC Go	Ra_c11023_679	SNP from 90K array	1A	364313045	39.7491	1A	362864331
ACG	Attila x CDC Go	Kukri_c47825_138	SNP from 90K array	1A	365140025	39.9974	1A	363695764
ACG	Attila x CDC Go	wsnp_Ra_c6182_10833256	SNP from 90K array	1A	365668061	39.9974	1A	364227633
ACG	Attila x CDC Go	wsnp_Ex_rep_c101746_87053634	SNP from 90K array	1A	365668146	39.9974	1A	364227718
ACG	Attila x CDC Go	Kukri_rep_c101316_375	SNP from 90K array	1A	365668174	39.9974	1A	364227746
ACG	Attila x CDC Go	CAP11_c6014_160	SNP from 90K array	1A	366940650	39.9974	1A	365508800
ACG	Attila x CDC Go	Excalibur_c49588_76	SNP from 90K array	1A	369616535	39.9974	1A	368197789
ACG	Attila x CDC Go	CAP7_c3269_236	SNP from 90K array	1A	369617083	39.9974	1A	368198337
ACG	Attila x CDC Go	CAP8_c4897_397	SNP from 90K array	1A	369802578	40.2472	1A	368384362
ACG	Attila x CDC Go	wsnp_Ex_c3906_7086162	SNP from 90K array	1A	370228548	40.2472	1A	368815771
ACG	Attila x CDC Go	wsnp_Ex_c3906_7086294	SNP from 90K array	1A	370228681	40.2472	1A	368815904
ACG	Attila x CDC Go	RAC875_c39125_365	SNP from 90K array	1A	370228699	40.2472	1B	397438080
ACG	Attila x CDC Go	Ex_c6765_2118	SNP from 90K array	1A	370497372	40.373	1A	369085792
ACG	Attila x CDC Go	IAAV749	SNP from 90K array	1A	370500826	41.0009	1A	369089246
ACG	Attila x CDC Go	wsnp_Ex_rep_c103087_88123733	SNP from 90K array	1A	371104552	41.1228	1A	369696931
ACG	Attila x CDC Go	wsnp_Ex_rep_c103087_88124573	SNP from 90K array	1A	371105392	41.244	1A	369697771
ACG	Attila x CDC Go	GENE-0053_224	SNP from 90K array	1A	371496971	41.244	1A	370093248
ACG	Attila x CDC Go	Kukri_c67601_267	SNP from 90K array	1A	371498944	41.6186	1A	370095221
ACG	Attila x CDC Go	BS00081455_51	SNP from 90K array	1A	371500883	41.7413	1A	370097160
ACG	Attila x CDC Go	wsnp_Ex_c18169_26977013	SNP from 90K array	1A	371501019	41.9943	1A	370097296
ACG	Attila x CDC Go	Tdurum_contig55009_1153	SNP from 90K array	1A	371509130	42.2489	1A	370105407
ACG	Attila x CDC Go	wsnp_Ex_c4605_8241260	SNP from 90K array	1A	371509280	42.2489	1A	370105557
ACG	Attila x CDC Go	wsnp_Ex_c4605_8240189	SNP from 90K array	1A	371510349	42.2489	1A	370106626
ACG	Attila x CDC Go	wsnp_Ex_c4605_8239915	SNP from 90K array	1A	371510900	42.2489	1A	370107177
ACG	Attila x CDC Go	wsnp_Ex_rep_c101414_86780996	SNP from 90K array	1A	371511230	42.2489	1A	370107507
ACG	Attila x CDC Go	RAC875_c3751_96	SNP from 90K array	1A	371511263	42.2489	1A	370107540
ACG	Attila x CDC Go	IACX4168	SNP from 90K array	1A	373678217	42.3738	1A	372287487
ACG	Attila x CDC Go	Kukri_c12165_1148	SNP from 90K array	1A	374028928	42.4988	1A	372640068
ACG	Attila x CDC Go	TA001772-0625	SNP from 90K array	1A	375599180	42.4988	1A	374216815
ACG	Attila x CDC Go	RAC875_c10400_791	SNP from 90K array	1A	375949262	42.7486	1A	374568722
ACG	Attila x CDC Go	BS00094681_51	SNP from 90K array	1A	376069974	42.7486	1A	374689434
ACG	Attila x CDC Go	wsnp_BE403956A_Ta_2_3	SNP from 90K array	1A	376844866	42.7486	1A	375468537
ACG	Attila x CDC Go	IACX293	SNP from 90K array	1A	376845224	42.7486	1A	375468895
ACG	Attila x CDC Go	BS00077199_51	SNP from 90K array	1A	376851332	42.7486	1A	375475003
ACG	Attila x CDC Go	wsnp_Ex_rep_c69738_68695568	SNP from 90K array	1A	377511887	42.7486	1A	376137475
ACG	Attila x CDC Go	Kukri_c54467_100	SNP from 90K array	1A	377512037	42.7486	1A	376137625
ACG	Attila x CDC Go	wsnp_Ku_c47386_53862969	SNP from 90K array	1A	377514203	42.8728	1D	301234418
ACG	Attila x CDC Go	Excalibur_rep_c107144_405	SNP from 90K array	1A	377514323	42.8728	1A	376139911
ACG	Attila x CDC Go	Kukri_c29668_338	SNP from 90K array	1A	377518975	42.8728	1A	376144563
ACG	Attila x CDC Go	wsnp_Ex_c5543_9763520	SNP from 90K array	1A	377519614	42.8728	1A	376145202
ACG	Attila x CDC Go	Kukri_rep_c115954_137	SNP from 90K array	1A	377521097	42.9977	1A	376146685
ACG	Attila x CDC Go	IAAV7929	SNP from 90K array	1A	378044874	42.9977	1A	376670463
ACG	Attila x CDC Go	wsnp_Ra_c24776_34331660	SNP from 90K array	1A	378357789	42.9977	1A	376869884
ACG	Attila x CDC Go	wsnp_Ku_c4413_8008008	SNP from 90K array	1A	378911340	43.1235	1A	377427767
ACG	Attila x CDC Go	wsnp_Ex_c35563_43690084	SNP from 90K array	1A	378911574	43.1235	1A	377428001
ACG	Attila x CDC Go	wsnp_Ra_c4481_8119609	SNP from 90K array	1A	378912469	43.1235	1A	377428896
ACG	Attila x CDC Go	TA016013-1040	SNP from 90K array	1A	378912538	43.1235	1A	377428965
ACG	Attila x CDC Go	wsnp_Ex_c10100_16600633	SNP from 90K array	1A	378912575	43.1235	1A	377429002
ACG	Attila x CDC Go	BS00110766_51	SNP from 90K array	1A	379117977	43.1235	1A	377614488
ACG	Attila x CDC Go	Kukri_rep_c106037_96	SNP from 90K array	1A	382441606	43.1235	1A	380953953
ACG	Attila x CDC Go	Excalibur_rep_c113303_500	SNP from 90K array	1A	382451900	43.626	1A	380964232
ACG	Attila x CDC Go	wsnp_Ex_c3565_6521098	SNP from 90K array	1A	382452018	43.7464	1A	380964350
ACG	Attila x CDC Go	wsnp_Ex_c3565_6520901	SNP from 90K array	1A	382452215	43.8698	1A	380964547
ACG	Attila x CDC Go	Excalibur_c3565_2673	SNP from 90K array	1A	382452385	43.9948	1A	380964717
ACG	Attila x CDC Go	RAC875_c24560_604	SNP from 90K array	1A	382461035	44.4942	1A	380973141
ACG	Attila x CDC Go	BS00068358_51	SNP from 90K array	1A	382584567	44.8688	1A	381097037
ACG	Attila x CDC Go	RAC875_c25799_457	SNP from 90K array	1A	382801521	44.8688	1A	381314871
ACG	Attila x CDC Go	GENE-0235_245	SNP from 90K array	1A	382803354	44.9953	1A	381316704
ACG	Attila x CDC Go	BS00041358_51	SNP from 90K array	1A	383304435	45.3723	1A	381822356
ACG	Attila x CDC Go	RAC875_c31168_238	SNP from 90K array	1A	383710438	45.7469	1A	382229717
ACG	Attila x CDC Go	RAC875_c12808_182	SNP from 90K array	1A	383713746	46.1239	1A	382233025
ACG	Attila x CDC Go	BS00065146_51	SNP from 90K array	1A	384216348	46.1239	1A	382738709
ACG	Attila x CDC Go	wsnp_Ex_c6817_11761300	SNP from 90K array	1A	384217840	46.1239	1A	382740201
ACG	Attila x CDC Go	wsnp_Ex_c6817_11762714	SNP from 90K array	1A	384222807	46.1239	1A	382745167
ACG	Attila x CDC Go	BobWhite_c12841_56	SNP from 90K array	1A	385951574	46.1239	1A	384332939
ACG	Attila x CDC Go	wsnp_Ex_c3986_7217641	SNP from 90K array	1A	386968699	46.1239	1A	385355702
ACG	Attila x CDC Go	wsnp_Ex_rep_c66562_64849366	SNP from 90K array	1A	387511084	46.2489	1A	385899345
ACG	Attila x CDC Go	Excalibur_c16292_1338	SNP from 90K array	1A	391684910	46.4971	1A	390089693
ACG	Attila x CDC Go	GENE-0491_632	SNP from 90K array	1A	391689804	46.8765	1D	310246537
ACG	Attila x CDC Go	RAC875_c9899_510	SNP from 90K array	1A	393530699	46.8765	1B	421539655
ACG	Attila x CDC Go	Excalibur_rep_c84731_611	SNP from 90K array	1A	394208548	47.0022	1A	392529438
ACG	Attila x CDC Go	Kukri_c8332_120	SNP from 90K array	1A	398148585	47.0022	1A	396467217
ACG	Attila x CDC Go	Kukri_rep_c69903_1525	SNP from 90K array	1A	398148740	47.2552	1A	396467372
ACG	Attila x CDC Go	Excalibur_rep_c112145_271	SNP from 90K array	1A	483239860	50.7873	1D	381012315
ACG	Attila x CDC Go	wsnp_BE495786A_Ta_2_1	SNP from 90K array	1A	483240284	50.7873	1A	481651845
ACG	Attila x CDC Go	Excalibur_c7033_159	SNP from 90K array	1A	483240998	50.7873	1A	481652559
ACG	Attila x CDC Go	BS00087601_51	SNP from 90K array	1A	483243544	50.91	1A	481655105
ACG	Attila x CDC Go	Ku_c32078_885	SNP from 90K array	1A	483273650	51.1567	6A	498540533
ACG	Attila x CDC Go	wsnp_Ex_c5216_9235964	SNP from 90K array	1A	483280628	51.2817	1A	481692178
ACG	Attila x CDC Go	Tdurum_contig31304_527	SNP from 90K array	1A	483345839	51.4058	1A	481757596
ACG	Attila x CDC Go	BS00022698_51	SNP from 90K array	1A	483906217	51.53	1A	482329631
ACG	Attila x CDC Go	IACX4378	SNP from 90K array	1A	483912570	51.7798	1A	482335986
ACG	Attila x CDC Go	wsnp_Ex_c4539_8148835	SNP from 90K array	1A	483914296	51.7798	1A	482337712
ACG	Attila x CDC Go	CAP11_c1972_285	SNP from 90K array	1A	484336167	51.9017	1A	482761706
ACG	Attila x CDC Go	CAP7_c12435_63	SNP from 90K array	1A	484344388	52.1531	1A	482769927
ACG	Attila x CDC Go	RAC875_c94534_75	SNP from 90K array	1A	484345459	52.1531	1A	482770998
ACG	Attila x CDC Go	Excalibur_c30591_637	SNP from 90K array	1A	484355496	52.2797	1A	482781035
ACG	Attila x CDC Go	Excalibur_c21487_129	SNP from 90K array	1A	484538395	52.2797	1A	482966548
ACG	Attila x CDC Go	BobWhite_c32653_369	SNP from 90K array	1A	484538419	52.2797	1A	482966572
ACG	Attila x CDC Go	Ex_c5192_943	SNP from 90K array	1A	486571543	52.2797	1A	485002384
ACG	Attila x CDC Go	wsnp_Ex_c5192_9203682	SNP from 90K array	1A	486571641	52.2797	1A	485002482
ACG	Attila x CDC Go	wsnp_Ex_c5192_9203100	SNP from 90K array	1A	486572510	52.2797	1A	485003351
ACG	Attila x CDC Go	wsnp_Ex_c12336_19687074	SNP from 90K array	1A	486574270	52.2797	1A	485005111
ACG	Attila x CDC Go	wsnp_Ex_c12336_19686808	SNP from 90K array	1A	486574536	52.2797	1A	485005377
ACG	Attila x CDC Go	BS00073585_51	SNP from 90K array	1A	486797312	52.4046	1A	485228982
ACG	Attila x CDC Go	Excalibur_c32167_59	SNP from 90K array	1A	486910166	52.4046	1A	485342413
ACG	Attila x CDC Go	wsnp_Ku_c23926_33870364	SNP from 90K array	1A	486910770	52.4046	1A	485343017
ACG	Attila x CDC Go	wsnp_Ex_c8588_14419007	SNP from 90K array	1A	486911551	52.4046	1A	485343798
ACG	Attila x CDC Go	wsnp_Ex_c34344_42676379	SNP from 90K array	1A	486922843	52.5288	1A	485355241
ACG	Attila x CDC Go	Kukri_rep_c69946_1228	SNP from 90K array	1A	486924659	52.6522	1A	485357057
ACG	Attila x CDC Go	wsnp_Ex_rep_c66628_64934660	SNP from 90K array	1A	486924903	52.7764	1A	485357301
ACG	Attila x CDC Go	wsnp_Ex_c1216_2336458	SNP from 90K array	1A	487127742	52.7764	1A	485561216
ACG	Attila x CDC Go	wsnp_Ex_c42282_48900922	SNP from 90K array	1A	488579187	52.8983	1A	487017235
ACG	Attila x CDC Go	Kukri_c52952_315	SNP from 90K array	1A	488579794	52.8983	1B	520528356
ACG	Attila x CDC Go	Ra_c6701_1579	SNP from 90K array	1A	488652820	52.8983	1A	487091043
ACG	Attila x CDC Go	wsnp_Ku_c39878_48218985	SNP from 90K array	1A	488654812	52.8983	1A	487093035
ACG	Attila x CDC Go	IAAV5406	SNP from 90K array	1A	488871909	52.8983	1A	487311447
ACG	Attila x CDC Go	Ku_c8351_2029	SNP from 90K array	1A	488872059	52.8983	1A	487311597
ACG	Attila x CDC Go	Ku_c8351_945	SNP from 90K array	1A	488873143	52.8983	1A	487312681
ACG	Attila x CDC Go	RAC875_c38916_66	SNP from 90K array	1A	489124113	52.8983	1A	487563665
ACG	Attila x CDC Go	Excalibur_rep_c104216_671	SNP from 90K array	1A	489288445	53.1451	1A	487729019
ACG	Attila x CDC Go	wsnp_Ra_c16080_24638622	SNP from 90K array	1A	489291672	53.3903	1A	487732246
ACG	Attila x CDC Go	Kukri_c39628_318	SNP from 90K array	1A	489291973	53.3903	1A	487732547
ACG	Attila x CDC Go	RFL_Contig4231_575	SNP from 90K array	1A	489627316	53.5137	1A	488070159
ACG	Attila x CDC Go	BS00021714_51	SNP from 90K array	1A	491629486	53.7651	1A	490087945
ACG	Attila x CDC Go	RAC875_c23081_141	SNP from 90K array	1A	492665353	53.7651	1A	491130234
ACG	Attila x CDC Go	wsnp_Ex_c21193_30320134	SNP from 90K array	1A	492683492	53.7651	1A	491149018
ACG	Attila x CDC Go	BobWhite_c12568_900	SNP from 90K array	1A	492683642	53.7651	1A	491149168
ACG	Attila x CDC Go	GENE-0410_71	SNP from 90K array	1A	494732482	54.5281	1A	493210468
ACG	Attila x CDC Go	wsnp_Ex_rep_c105443_89868548	SNP from 90K array	1A	495960298	55.1521	1A	494450422
ACG	Attila x CDC Go	wsnp_Ra_c4664_8410628	SNP from 90K array	1A	496955185	55.1521	1A	495446976
ACG	Attila x CDC Go	wsnp_Ex_c19294_28225846	SNP from 90K array	1A	496955730	55.2755	1A	495447521
ACG	Attila x CDC Go	wsnp_Ex_c35821_43892960	SNP from 90K array	1A	497214075	55.4005	1A	495706633
ACG	Attila x CDC Go	wsnp_Ku_c16913_25885872	SNP from 90K array	1A	497214076	55.4005	1A	495706634
ACG	Attila x CDC Go	Kukri_c16913_422	SNP from 90K array	1A	497214225	55.4005	1A	495706783
ACG	Attila x CDC Go	BS00021864_51	SNP from 90K array	1A	499001728	55.9062	1A	497506303
ACG	Attila x CDC Go	wsnp_Ex_rep_c109742_92411838	SNP from 90K array	1A	499541019	56.0288	1A	498048908
ACG	Attila x CDC Go	wsnp_Ku_c21316_31053745	SNP from 90K array	1A	499633747	56.2756	1A	498141636
ACG	Attila x CDC Go	wsnp_Ku_c21316_31053776	SNP from 90K array	1A	499633778	56.2756	1A	498141667
ACG	Attila x CDC Go	RFL_Contig3919_1348	SNP from 90K array	1A	502501181	57.1829	1A	501030812
ACG	Attila x CDC Go	wsnp_BE445113A_Ta_2_1	SNP from 90K array	1A	502501359	57.4327	1A	501030990
ACG	Attila x CDC Go	BS00065325_51	SNP from 90K array	1A	504843843	57.8073	1A	503376350
ACG	Attila x CDC Go	BS00065324_51	SNP from 90K array	1A	504843876	58.0572	1A	503376383
ACG	Attila x CDC Go	TA004265-0757	SNP from 90K array	1A	504847503	58.3085	1A	503380010
ACG	Attila x CDC Go	BS00022432_51	SNP from 90K array	1A	505746472	58.3085	1A	504239854
ACG	Attila x CDC Go	RAC875_c29540_1109	SNP from 90K array	1A	505748886	58.3085	1A	504242268
ACG	Attila x CDC Go	RAC875_c29540_413	SNP from 90K array	1A	505749577	58.9287	1A	504242959
ACG	Attila x CDC Go	wsnp_Ex_rep_c108951_91954190	SNP from 90K array	1A	505751205	58.9287	1A	504244587
ACG	Attila x CDC Go	wsnp_Ra_c11877_19161832	SNP from 90K array	1A	505752669	58.9287	1A	504246051
ACG	Attila x CDC Go	BS00021728_51	SNP from 90K array	1A	505753529	58.9287	1A	504246911
ACG	Attila x CDC Go	RAC875_c24047_284	SNP from 90K array	1A	505773028	59.177	1A	504266758
ACG	Attila x CDC Go	Kukri_c58155_786	SNP from 90K array	1A	505905003	59.6702	1A	504399950
ACG	Attila x CDC Go	Kukri_c29121_226	SNP from 90K array	1A	507776781	60.1727	1A	506283777
ACG	Attila x CDC Go	BS00065601_51	SNP from 90K array	1A	508037184	60.1727	1A	506545094
ACG	Attila x CDC Go	Kukri_c43410_348	SNP from 90K array	1A	508038196	60.6784	1A	506546106
ACG	Attila x CDC Go	Excalibur_c65437_104	SNP from 90K array	1A	508038795	60.6784	1A	506546705
ACG	Attila x CDC Go	RAC875_c27417_150	SNP from 90K array	1A	508039139	60.6784	1A	506547049
ACG	Attila x CDC Go	Kukri_rep_c105589_73	SNP from 90K array	1A	508039710	61.0554	1A	506547620
ACG	Attila x CDC Go	Kukri_c12758_617	SNP from 90K array	1A	508045787	61.0554	1A	506553697
ACG	Attila x CDC Go	CAP7_c1083_283	SNP from 90K array	1A	508345438	61.0554	1A	506854536
ACG	Attila x CDC Go	wsnp_Ku_c10292_17066821	SNP from 90K array	1A	508345692	61.4277	1A	506854790
ACG	Attila x CDC Go	Excalibur_c3475_903	SNP from 90K array	1A	508345712	61.8094	1A	506854810
ACG	Attila x CDC Go	wsnp_Ex_c3475_6362087	SNP from 90K array	1A	508346398	62.1912	1A	506855496
ACG	Attila x CDC Go	RAC875_c49074_374	SNP from 90K array	1A	509361814	62.6074	1A	507875964
ACG	Attila x CDC Go	wsnp_CAP12_c1960_972031	SNP from 90K array	1A	510011665	63.0208	1A	508527966
ACG	Attila x CDC Go	BS00091479_51	SNP from 90K array	1A	510206652	63.1481	1A	508724355
ACG	Attila x CDC Go	Kukri_c1313_1158	SNP from 90K array	1A	515153928	64.2054	1A	513661810
ACG	Attila x CDC Go	Ku_c1313_1673	SNP from 90K array	1A	515154443	64.2054	1A	513662325
ACG	Attila x CDC Go	Ku_c10813_1122	SNP from 90K array	1A	515380772	64.3304	1A	513891668
ACG	Attila x CDC Go	Ra_c64515_242	SNP from 90K array	1A	515383066	64.3304	1A	513893962
ACG	Attila x CDC Go	wsnp_Ex_c1997_3757496	SNP from 90K array	1A	515623205	64.5756	1A	514136148
ACG	Attila x CDC Go	wsnp_Ex_c1997_3756118	SNP from 90K array	1A	515624704	64.699	1A	514137647
ACG	Attila x CDC Go	wsnp_JD_c6544_7697578	SNP from 90K array	1A	515625217	64.699	1A	514138160
ACG	Attila x CDC Go	Jagger_c5280_407	SNP from 90K array	1A	515625233	64.699	1A	514138176
ACG	Attila x CDC Go	wsnp_JD_c6544_7697412	SNP from 90K array	1A	515625383	64.8209	1A	514138326
ACG	Attila x CDC Go	Kukri_rep_c109473_80	SNP from 90K array	1A	515625410	64.8209	1A	514138353
ACG	Attila x CDC Go	wsnp_JD_c6544_7697235	SNP from 90K array	1A	515625560	64.8209	1A	514138503
ACG	Attila x CDC Go	BS00088136_51	SNP from 90K array	1A	518239612	65.5888	1A	516563972
ACG	Attila x CDC Go	TA002402-1350	SNP from 90K array	1A	518241623	65.5888	1A	516565982
ACG	Attila x CDC Go	wsnp_Ex_c9722_16062937	SNP from 90K array	1A	521193345	66.8844	1A	519470069
ACG	Attila x CDC Go	Kukri_c42043_311	SNP from 90K array	1A	565932687	74.163	1A	563757111
ACG	Attila x CDC Go	Kukri_c26093_861	SNP from 90K array	1A	595208262	78.4061	1A	590671924
ACG	Attila x CDC Go	GENE-0129_190	SNP from 90K array	1B	665832568	0	1B	658530555
ACG	Attila x CDC Go	GENE-0129_214	SNP from 90K array	1B	665832591	0	1B	658530578
ACG	Attila x CDC Go	RAC875_rep_c111494_195	SNP from 90K array	1B	665832975	0	1B	658530962
ACG	Attila x CDC Go	BS00071893_51	SNP from 90K array	1B	666055239	0.252987	1B	658738589
ACG	Attila x CDC Go	GENE-0208_688	SNP from 90K array	1B	666747518	0.765141	1B	659380793
ACG	Attila x CDC Go	GENE-0208_695	SNP from 90K array	1B	666747525	0.765141	1B	659380800
ACG	Attila x CDC Go	GENE-0208_899	SNP from 90K array	1B	666747721	0.765141	1B	659380996
ACG	Attila x CDC Go	Tdurum_contig68980_317	SNP from 90K array	1B	668445265	1.53301	1B	660012129
ACG	Attila x CDC Go	Tdurum_contig68980_448	SNP from 90K array	1B	668445396	1.53301	1B	660012260
ACG	Attila x CDC Go	BS00032040_51	SNP from 90K array	1B	668955781	1.91479	1B	660528863
ACG	Attila x CDC Go	Excalibur_c7684_54	SNP from 90K array	1B	668958452	1.91479	1B	660531534
ACG	Attila x CDC Go	Tdurum_contig10475_87	SNP from 90K array	1B	670582944	3.00084	2B	99555674
ACG	Attila x CDC Go	IACX8074	SNP from 90K array	1B	671113810	3.25872	1B	662556469
ACG	Attila x CDC Go	GENE-0416_480	SNP from 90K array	1B	671113985	3.3829	1D	476257403
ACG	Attila x CDC Go	RAC875_c11491_739	SNP from 90K array	1B	673911252	4.82673	1B	665310412
ACG	Attila x CDC Go	GENE-0568_112	SNP from 90K array	1B	673912253	4.94939	1B	665311413
ACG	Attila x CDC Go	Kukri_c11000_1769	SNP from 90K array	1B	673999702	5.45507	1B	665398862
ACG	Attila x CDC Go	Excalibur_c88292_81	SNP from 90K array	1B	674396487	6.21805	1B	665795646
ACG	Attila x CDC Go	RAC875_c4047_115	SNP from 90K array	1B	675530765	6.99087	1B	666916655
ACG	Attila x CDC Go	Kukri_c1565_111	SNP from 90K array	1B	675531877	6.99087	1B	666917767
ACG	Attila x CDC Go	BS00028747_51	SNP from 90K array	1B	675539186	6.99087	1B	666925076
ACG	Attila x CDC Go	RAC875_c9082_267	SNP from 90K array	1B	675808921	7.89231	1B	667214292
ACG	Attila x CDC Go	wsnp_Ex_c38849_46284348	SNP from 90K array	1B	675808969	7.89231	1B	667214340
ACG	Attila x CDC Go	Tdurum_contig4904_2923	SNP from 90K array	1B	675825404	7.89231	1B	667231214
ACG	Attila x CDC Go	BS00000010_51	SNP from 90K array	1B	679348822	11.781	1B	670783574
ACG	Attila x CDC Go	BS00036439_51	SNP from 90K array	1B	680300873	12.6825	1B	671740500
ACG	Attila x CDC Go	BS00089959_51	SNP from 90K array	1B	680553324	12.6825	1B	671996127
ACG	Attila x CDC Go	Kukri_c1259_864	SNP from 90K array	1B	681743705	12.6825	1B	673176471
ACG	Attila x CDC Go	RAC875_c9770_123	SNP from 90K array	1B	682305324	13.3225	1B	673743486
ACG	Attila x CDC Go	Tdurum_contig10354_270	SNP from 90K array	1B	682348202	13.825	1B	673786365
ACG	Attila x CDC Go	Tdurum_contig10354_170	SNP from 90K array	1B	682348302	13.825	1B	673786465
ACG	Attila x CDC Go	Tdurum_contig84791_198	SNP from 90K array	1B	682562325	13.825	1B	674002972
ACG	Attila x CDC Go	TA002645-0060	SNP from 90K array	1B	683195526	14.3339	5A	109302540
ACG	Attila x CDC Go	Kukri_c5873_645	SNP from 90K array	1B	683197411	14.5822	1B	674641907
ACG	Attila x CDC Go	Tdurum_contig42558_134	SNP from 90K array	1B	683214331	14.5822	1B	674662198
ACG	Attila x CDC Go	BS00060686_51	SNP from 90K array	1B	683872902	14.9616	1B	675320377
ACG	Attila x CDC Go	RAC875_rep_c105597_205	SNP from 90K array	1B	687448897	18.2952	1B	678486210
ACG	Attila x CDC Go	BS00067000_51	SNP from 90K array	1B	687564147	18.9353	1B	678484934
ACG	Attila x CDC Go	RAC875_c33937_211	SNP from 90K array	1B	687577937	18.9353	1B	678470931
ACG	Attila x CDC Go	BS00021697_51	SNP from 90K array	1B	688600609	20.542	1B	679710441
ACG	Attila x CDC Go	Tdurum_contig13879_919	SNP from 90K array	1B	689086155	20.6662	1B	680163536
ACG	Attila x CDC Go	Kukri_rep_c111174_132	SNP from 90K array	1B	695632552	23.763	1B	685779916
ACG	Attila x CDC Go	wsnp_BG274687B_Ta_2_1	SNP from 90K array	1B	696728278	24.5563	1B	686843235
ACG	Attila x CDC Go	BobWhite_rep_c49533_93	SNP from 90K array	1B	696728549	24.5563	1B	686843506
ACG	Attila x CDC Go	Tdurum_contig48103_1481	SNP from 90K array	1B	696972116	24.8175	1B	687088635
ACG	Attila x CDC Go	wsnp_Ku_c13952_22097895	SNP from 90K array	1B	697297147	25.0705	1D	494149423
ACG	Attila x CDC Go	wsnp_Ku_c13952_22097856	SNP from 90K array	1B	697297161	25.0705	1B	687413791
ACG	Attila x CDC Go	RAC875_c37075_283	SNP from 90K array	1B	697671784	25.0705	1B	687715336
ACG	Attila x CDC Go	Tdurum_contig92835_177	SNP from 90K array	1B	697676798	25.0705	1B	687720350
ACG	Attila x CDC Go	BS00027006_51	SNP from 90K array	1B	697676914	25.0705	1B	687720466
ACG	Attila x CDC Go	Excalibur_c25640_110	SNP from 90K array	1B	697758267	25.0705	1B	687802360
ACG	Attila x CDC Go	Tdurum_contig51922_676	SNP from 90K array	1B	698179975	25.0705	1B	688231105
ACG	Attila x CDC Go	RFL_Contig2550_679	SNP from 90K array	1B	698180042	25.0705	1B	688231172
ACG	Attila x CDC Go	BS00104270_51	SNP from 90K array	1B	698181188	25.0705	1B	688232318
ACG	Attila x CDC Go	wsnp_BE517805D_Ta_1_1	SNP from 90K array	1D	397757403	0	1D	392140648
ACG	Attila x CDC Go	RAC875_c25212_173	SNP from 90K array	1D	401387156	1.32135	1D	399263622
ACG	Attila x CDC Go	D_GBF1XID01DNWRS_378	SNP from 90K array	1D	409919986	3.52338	1D	407808667
ACG	Attila x CDC Go	TA004358-0724	SNP from 90K array	1D	409985940	4.03227	1D	407875165
ACG	Attila x CDC Go	wsnp_Ex_c26626_35864468	SNP from 90K array	1D	409986065	4.03227	1D	407875290
ACG	Attila x CDC Go	RFL_Contig3622_1217	SNP from 90K array	1D	409986323	4.03227	1D	407875548
ACG	Attila x CDC Go	wsnp_Ex_c27290_36498531	SNP from 90K array	1D	410183335	4.03227	1D	408072886
ACG	Attila x CDC Go	wsnp_Ex_c27290_36498462	SNP from 90K array	1D	410183404	4.03227	1D	408072955
ACG	Attila x CDC Go	wsnp_Ex_c1318_2520706	SNP from 90K array	1D	410183819	4.03227	1D	408073370
ACG	Attila x CDC Go	wsnp_Ex_c1318_2519998	SNP from 90K array	1D	410184527	4.03227	1D	408074078
ACG	Attila x CDC Go	wsnp_Ex_c6920_11929748	SNP from 90K array	1D	410186809	4.03227	1D	408076360
ACG	Attila x CDC Go	wsnp_Ex_c6920_11929171	SNP from 90K array	1D	410187386	4.03227	1D	408076937
ACG	Attila x CDC Go	wsnp_Ex_c6920_11928994	SNP from 90K array	1D	410187563	4.03227	1D	408077114
ACG	Attila x CDC Go	IAAV7745	SNP from 90K array	1D	410188739	4.15881	1D	408078290
ACG	Attila x CDC Go	RAC875_c43831_91	SNP from 90K array	1D	410188849	4.15881	1D	408078400
ACG	Attila x CDC Go	RAC875_c54260_127	SNP from 90K array	1D	410262063	4.15881	1D	408152589
ACG	Attila x CDC Go	BS00079095_51	SNP from 90K array	1D	410316176	4.15881	1D	408207112
ACG	Attila x CDC Go	Excalibur_c19237_895	SNP from 90K array	1D	410316747	4.4102	1D	408207683
ACG	Attila x CDC Go	BS00030252_51	SNP from 90K array	1D	410348380	4.53674	1D	408239316
ACG	Attila x CDC Go	wsnp_Ex_c13164_20793506	SNP from 90K array	1D	410351257	4.53674	1D	408242193
ACG	Attila x CDC Go	wsnp_Ku_c7266_12551048	SNP from 90K array	1D	410351518	4.9161	1D	408242454
ACG	Attila x CDC Go	wsnp_Ku_c2624_4986980	SNP from 90K array	1D	410353310	5.29308	1D	408244246
ACG	Attila x CDC Go	wsnp_Ex_c57601_59245965	SNP from 90K array	1D	410353465	5.29308	1D	408244401
ACG	Attila x CDC Go	BS00004282_51	SNP from 90K array	1D	410353900	5.67006	1D	408244836
ACG	Attila x CDC Go	Ra_c69361_411	SNP from 90K array	1D	410354151	5.67006	1D	408245087
ACG	Attila x CDC Go	wsnp_JD_c8173_9207415	SNP from 90K array	1D	410354806	5.67006	1D	408245742
ACG	Attila x CDC Go	wsnp_Ku_c5560_9851459	SNP from 90K array	1D	410513237	5.67006	1D	408404658
ACG	Attila x CDC Go	wsnp_Ku_c5560_9853214	SNP from 90K array	1D	410516413	5.79272	1D	408407834
ACG	Attila x CDC Go	Ku_c5560_2665	SNP from 90K array	1D	410516879	6.16735	1D	408408300
ACG	Attila x CDC Go	D_contig06122_208	SNP from 90K array	1D	410517053	6.16735	1D	408408474
ACG	Attila x CDC Go	BS00014671_51	SNP from 90K array	1D	410642926	6.41409	1D	408535131
ACG	Attila x CDC Go	IAAV2840	SNP from 90K array	1D	410643066	6.41409	1D	408535271
ACG	Attila x CDC Go	BS00064392_51	SNP from 90K array	2A	6573251	0	2A	4646467
ACG	Attila x CDC Go	wsnp_Ex_c61879_61748626	SNP from 90K array	2A	34967941	26.8198	2A	30452399
ACG	Attila x CDC Go	Kukri_c27040_309	SNP from 90K array	2A	34972232	26.8198	2A	30456690
ACG	Attila x CDC Go	BS00079035_51	SNP from 90K array	2A	36452124	27.6459	2A	31953260
ACG	Attila x CDC Go	RAC875_c31045_841	SNP from 90K array	2A	36456114	27.9159	2A	31957250
ACG	Attila x CDC Go	RAC875_c31045_882	SNP from 90K array	2A	36456155	28.1689	2A	31957291
ACG	Attila x CDC Go	BS00066756_51	SNP from 90K array	2A	36477266	28.5483	2A	31978681
ACG	Attila x CDC Go	Excalibur_c92241_336	SNP from 90K array	2A	36637276	28.5483	2A	32139600
ACG	Attila x CDC Go	BS00022982_51	SNP from 90K array	2A	36637447	28.5483	2A	32139771
ACG	Attila x CDC Go	RAC875_rep_c78518_198	SNP from 90K array	2A	36641909	28.5483	2A	32144233
ACG	Attila x CDC Go	Excalibur_rep_c67994_169	SNP from 90K array	2A	36642105	28.5483	2A	32144429
ACG	Attila x CDC Go	Kukri_rep_c104307_905	SNP from 90K array	2A	36642557	28.6725	2A	32144881
ACG	Attila x CDC Go	IACX8060	SNP from 90K array	2A	36642662	28.6725	2D	30252242
ACG	Attila x CDC Go	wsnp_Ex_c22202_31392780	SNP from 90K array	2A	36644409	28.6725	2A	32146733
ACG	Attila x CDC Go	wsnp_Ex_c15740_24096817	SNP from 90K array	2A	36646639	28.7966	2A	32148963
ACG	Attila x CDC Go	BobWhite_c48481_81	SNP from 90K array	2A	36648008	28.7966	2A	32150332
ACG	Attila x CDC Go	Excalibur_c15740_1106	SNP from 90K array	2A	36648336	29.048	2D	30257989
ACG	Attila x CDC Go	BS00073382_51	SNP from 90K array	2A	36650908	29.048	2A	32153233
ACG	Attila x CDC Go	BS00073381_51	SNP from 90K array	2A	36650957	29.185	2A	32153282
ACG	Attila x CDC Go	GENE-0749_215	SNP from 90K array	2A	36765305	29.3229	2A	32269380
ACG	Attila x CDC Go	wsnp_Ex_rep_c103167_88182254	SNP from 90K array	2A	37614389	30.1161	2A	33044591
ACG	Attila x CDC Go	wsnp_CAP8_c1580_908907	SNP from 90K array	2A	37839910	30.3808	2A	33270112
ACG	Attila x CDC Go	CAP12_rep_c4192_354	SNP from 90K array	2A	37840059	30.3808	2A	33270261
ACG	Attila x CDC Go	BS00001107_51	SNP from 90K array	2A	62678722	42.1355	2A	57998207
ACG	Attila x CDC Go	RAC875_c17991_874	SNP from 90K array	2A	64095566	43.6084	2A	59316476
ACG	Attila x CDC Go	wsnp_Ex_c15822_24204224	SNP from 90K array	2A	64101756	43.6084	2A	59322666
ACG	Attila x CDC Go	wsnp_Ex_c22645_31845564	SNP from 90K array	2A	64102150	43.6084	2A	59323060
ACG	Attila x CDC Go	BS00083146_51	SNP from 90K array	2A	64102300	43.6084	2A	59323210
ACG	Attila x CDC Go	Tdurum_contig47258_1039	SNP from 90K array	2A	64336344	43.7358	2A	59558215
ACG	Attila x CDC Go	Excalibur_rep_c103108_709	SNP from 90K array	2A	64500875	43.7358	2A	59724756
ACG	Attila x CDC Go	BobWhite_c9564_587	SNP from 90K array	2A	64654475	43.984	2A	59879847
ACG	Attila x CDC Go	BS00110218_51	SNP from 90K array	2A	65031365	44.1106	2A	60258919
ACG	Attila x CDC Go	wsnp_Ku_c15567_24223777	SNP from 90K array	2A	66053681	44.2371	2D	60753168
ACG	Attila x CDC Go	wsnp_Ku_c15567_24224486	SNP from 90K array	2A	66054749	44.2371	2A	61287668
ACG	Attila x CDC Go	BobWhite_c1611_1685	SNP from 90K array	2A	66236051	44.2371	2A	61469185
ACG	Attila x CDC Go	Kukri_c20220_469	SNP from 90K array	2A	67056422	45.1686	2A	62298865
ACG	Attila x CDC Go	RFL_Contig1049_1473	SNP from 90K array	2A	67057120	45.5503	2A	62299563
ACG	Attila x CDC Go	BS00070693_51	SNP from 90K array	2A	67059839	45.5503	2A	62302282
ACG	Attila x CDC Go	JD_c3930_358	SNP from 90K array	2A	67888011	46.8544	2A	63134300
ACG	Attila x CDC Go	BS00036766_51	SNP from 90K array	2A	78833574	49.7499	2A	74107854
ACG	Attila x CDC Go	BS00036767_51	SNP from 90K array	2A	78833677	49.7499	2A	74107957
ACG	Attila x CDC Go	Tdurum_contig48302_532	SNP from 90K array	2A	79509533	49.7499	2A	74788492
ACG	Attila x CDC Go	Tdurum_contig48302_539	SNP from 90K array	2A	79509540	49.7499	2A	74788499
ACG	Attila x CDC Go	BS00066978_51	SNP from 90K array	2A	79509640	49.7499	2A	74788599
ACG	Attila x CDC Go	Excalibur_c15733_252	SNP from 90K array	2A	79510470	49.7499	2A	74789429
ACG	Attila x CDC Go	Excalibur_rep_c111743_194	SNP from 90K array	2A	79510673	49.7499	2A	74789632
ACG	Attila x CDC Go	RAC875_c20700_853	SNP from 90K array	2A	79598205	49.7499	2A	74877814
ACG	Attila x CDC Go	RAC875_c13116_943	SNP from 90K array	2A	79680545	49.8756	2A	74960748
ACG	Attila x CDC Go	RAC875_c13116_541	SNP from 90K array	2A	79680947	50.0006	2A	74961150
ACG	Attila x CDC Go	Kukri_c47534_1509	SNP from 90K array	2A	79681881	50.0006	2A	74962084
ACG	Attila x CDC Go	RAC875_c13116_116	SNP from 90K array	2A	79682058	50.0006	2A	74962261
ACG	Attila x CDC Go	Excalibur_c3108_5476	SNP from 90K array	2A	79687843	50.0006	2A	74968046
ACG	Attila x CDC Go	BS00031466_51	SNP from 90K array	2A	79857356	50.0006	2A	75137557
ACG	Attila x CDC Go	RAC875_c27556_226	SNP from 90K array	2A	80642960	50.0006	2A	75927705
ACG	Attila x CDC Go	RAC875_c7699_292	SNP from 90K array	2A	81059040	50.2536	2A	76344503
ACG	Attila x CDC Go	BS00039983_51	SNP from 90K array	2A	81867313	50.2536	2A	77163077
ACG	Attila x CDC Go	BobWhite_c22277_596	SNP from 90K array	2A	81869595	50.3801	2A	77165359
ACG	Attila x CDC Go	BobWhite_c38953_251	SNP from 90K array	2A	81899850	50.5074	2A	77195614
ACG	Attila x CDC Go	BobWhite_c17476_149	SNP from 90K array	2A	82639379	50.6348	2A	77939372
ACG	Attila x CDC Go	Tdurum_contig9070_142	SNP from 90K array	2A	82641754	51.3978	2A	77941747
ACG	Attila x CDC Go	Kukri_rep_c71876_521	SNP from 90K array	2A	83027981	51.92	2A	78330224
ACG	Attila x CDC Go	wsnp_Ex_c15325_23565935	SNP from 90K array	2A	83028728	51.92	2A	78330971
ACG	Attila x CDC Go	wsnp_BE497494A_Td_2_2	SNP from 90K array	2A	83032355	51.92	2A	78334598
ACG	Attila x CDC Go	Kukri_c7818_2581	SNP from 90K array	2A	83033138	51.92	2A	78335381
ACG	Attila x CDC Go	wsnp_Ex_c15325_23564654	SNP from 90K array	2A	83033243	51.92	2B	121364414
ACG	Attila x CDC Go	BS00021739_51	SNP from 90K array	2A	84432276	52.8514	2A	79748538
ACG	Attila x CDC Go	BS00079443_51	SNP from 90K array	2A	84434177	52.8514	2A	79750432
ACG	Attila x CDC Go	RAC875_c40298_394	SNP from 90K array	2A	85767464	53.9018	2A	81091578
ACG	Attila x CDC Go	IACX2067	SNP from 90K array	2A	85772044	53.9018	2A	81096158
ACG	Attila x CDC Go	Excalibur_c6808_541	SNP from 90K array	2A	86424373	53.9018	2A	81752171
ACG	Attila x CDC Go	Excalibur_c6808_959	SNP from 90K array	2A	86425551	53.9018	2A	81753349
ACG	Attila x CDC Go	Excalibur_c7444_391	SNP from 90K array	2A	86458934	53.9018	2A	81787016
ACG	Attila x CDC Go	Excalibur_c44080_386	SNP from 90K array	2A	87012082	54.158	2A	82345303
ACG	Attila x CDC Go	Excalibur_c12169_1088	SNP from 90K array	2A	87017131	54.158	2A	82350352
ACG	Attila x CDC Go	Excalibur_c66007_385	SNP from 90K array	2A	88274440	54.283	2A	83619462
ACG	Attila x CDC Go	BS00043083_51	SNP from 90K array	2A	88480339	54.4095	2A	83828052
ACG	Attila x CDC Go	wsnp_Ex_c4847_8646583	SNP from 90K array	2A	88578914	54.4095	2A	83927250
ACG	Attila x CDC Go	wsnp_Ex_c4847_8646784	SNP from 90K array	2A	88579330	54.4095	2D	83162099
ACG	Attila x CDC Go	wsnp_Ex_c36242_44232305	SNP from 90K array	2A	88583861	54.5419	2B	135098895
ACG	Attila x CDC Go	Kukri_c34032_1057	SNP from 90K array	2A	88584757	54.6661	2A	83933093
ACG	Attila x CDC Go	TA013564-0487	SNP from 90K array	2A	89197624	54.7895	2A	84549346
ACG	Attila x CDC Go	Excalibur_c50934_159	SNP from 90K array	2A	89925436	55.2888	2A	85289048
ACG	Attila x CDC Go	Ex_c721_2127	SNP from 90K array	2A	90235567	55.6658	2A	85599585
ACG	Attila x CDC Go	Ex_c721_2374	SNP from 90K array	2A	90235814	55.6658	2A	85599832
ACG	Attila x CDC Go	Kukri_rep_c105404_235	SNP from 90K array	2A	91161918	55.6658	2B	139069366
ACG	Attila x CDC Go	Excalibur_c5009_2020	SNP from 90K array	2A	91162209	56.2938	2A	86437391
ACG	Attila x CDC Go	BobWhite_c14476_80	SNP from 90K array	2A	91629100	56.5452	2A	86901324
ACG	Attila x CDC Go	BS00074780_51	SNP from 90K array	2A	91633602	56.5452	2A	86905826
ACG	Attila x CDC Go	Excalibur_c74304_642	SNP from 90K array	2A	92161345	56.5452	2A	87436482
ACG	Attila x CDC Go	Kukri_c7139_1248	SNP from 90K array	2A	92178757	57.0446	2A	87453901
ACG	Attila x CDC Go	BS00107555_51	SNP from 90K array	2A	92186402	57.296	2A	87461773
ACG	Attila x CDC Go	Kukri_c42616_467	SNP from 90K array	2A	92607338	57.296	2A	87855234
ACG	Attila x CDC Go	RAC875_c25986_82	SNP from 90K array	2A	92609094	57.296	2A	87856990
ACG	Attila x CDC Go	Kukri_c10860_1283	SNP from 90K array	2A	92609559	57.296	2A	87857455
ACG	Attila x CDC Go	tplb0045j05_1405	SNP from 90K array	2A	92630431	57.4233	2A	87878765
ACG	Attila x CDC Go	Kukri_c29034_801	SNP from 90K array	2A	92633215	57.4233	2A	87881549
ACG	Attila x CDC Go	Kukri_c29034_867	SNP from 90K array	2A	92633281	57.5467	2A	87881615
ACG	Attila x CDC Go	Tdurum_contig64391_231	SNP from 90K array	2A	92764168	57.6725	2A	88012393
ACG	Attila x CDC Go	Tdurum_contig56511_144	SNP from 90K array	2A	93472947	57.6725	2A	88732386
ACG	Attila x CDC Go	IACX636	SNP from 90K array	2A	93859148	57.6725	2A	89120336
ACG	Attila x CDC Go	Excalibur_c28938_185	SNP from 90K array	2A	94225161	57.6725	2A	89487283
ACG	Attila x CDC Go	TA005685-0854	SNP from 90K array	2A	94228564	58.0494	2A	89490686
ACG	Attila x CDC Go	Tdurum_contig44062_733	SNP from 90K array	2A	94502836	58.2993	2A	89768147
ACG	Attila x CDC Go	Excalibur_c637_1078	SNP from 90K array	2A	94762546	58.9312	2A	90029349
ACG	Attila x CDC Go	TA004478-0271	SNP from 90K array	2A	95157747	59.5631	2A	90425354
ACG	Attila x CDC Go	Excalibur_c59560_796	SNP from 90K array	2A	95254368	59.6881	2A	90522144
ACG	Attila x CDC Go	wsnp_BE498730A_Ta_2_2	SNP from 90K array	2A	95473411	59.6881	2A	90742048
ACG	Attila x CDC Go	Kukri_rep_c109981_150	SNP from 90K array	2A	95494976	59.8138	2B	144654729
ACG	Attila x CDC Go	RAC875_c17628_867	SNP from 90K array	2A	95495162	59.9404	2A	90764013
ACG	Attila x CDC Go	Tdurum_contig62976_84	SNP from 90K array	2A	97044437	60.1966	2A	92314223
ACG	Attila x CDC Go	tplb0059a15_417	SNP from 90K array	2A	97044537	60.1966	2A	92314323
ACG	Attila x CDC Go	CAP12_rep_c8708_260	SNP from 90K array	2A	97220667	60.8449	2B	146663784
ACG	Attila x CDC Go	Tdurum_contig45580_3981	SNP from 90K array	2A	98636436	61.3671	2A	93881143
ACG	Attila x CDC Go	Tdurum_contig45580_2786	SNP from 90K array	2A	98637893	61.3671	2A	93882600
ACG	Attila x CDC Go	Tdurum_contig45580_1717	SNP from 90K array	2A	98641180	61.3671	2A	93885887
ACG	Attila x CDC Go	Excalibur_c21269_176	SNP from 90K array	2A	98681822	61.3671	2A	93926917
ACG	Attila x CDC Go	BobWhite_c5562_219	SNP from 90K array	2A	98691204	61.3671	2A	93936299
ACG	Attila x CDC Go	BobWhite_rep_c64680_305	SNP from 90K array	2A	98757717	61.3671	2A	94003167
ACG	Attila x CDC Go	Excalibur_c18279_1219	SNP from 90K array	2A	100008747	61.3671	2A	95272812
ACG	Attila x CDC Go	RAC875_c58503_182	SNP from 90K array	2A	100009499	61.3671	2A	95273564
ACG	Attila x CDC Go	BS00090940_51	SNP from 90K array	2A	102020992	61.3671	2A	97308110
ACG	Attila x CDC Go	Kukri_c45411_223	SNP from 90K array	2A	102832151	61.3671	2A	98123291
ACG	Attila x CDC Go	Tdurum_contig93884_223	SNP from 90K array	2A	102832884	61.3671	2A	98124024
ACG	Attila x CDC Go	BobWhite_c14530_51	SNP from 90K array	2A	102832984	61.3671	2A	98124124
ACG	Attila x CDC Go	BobWhite_c26259_248	SNP from 90K array	2A	104813732	61.3671	2A	100115896
ACG	Attila x CDC Go	Tdurum_contig30569_126	SNP from 90K array	2A	105327751	61.3671	2A	100631683
ACG	Attila x CDC Go	Tdurum_contig30569_579	SNP from 90K array	2A	105328297	61.4921	2A	100632229
ACG	Attila x CDC Go	wsnp_BF201533A_Ta_2_3	SNP from 90K array	2A	106068937	61.617	2A	101378479
ACG	Attila x CDC Go	Tdurum_contig28682_120	SNP from 90K array	2A	106071912	61.7436	2A	101381454
ACG	Attila x CDC Go	Excalibur_c21872_135	SNP from 90K array	2A	106073437	61.7436	2A	101382979
ACG	Attila x CDC Go	Tdurum_contig62073_631	SNP from 90K array	2A	106680000	61.8685	2A	101994024
ACG	Attila x CDC Go	RAC875_rep_c119471_174	SNP from 90K array	2A	106680155	61.8685	2A	101994179
ACG	Attila x CDC Go	Tdurum_contig62073_376	SNP from 90K array	2A	106680255	61.8685	2A	101994279
ACG	Attila x CDC Go	RFL_Contig3916_275	SNP from 90K array	2A	112034456	62.1215	2A	107382759
ACG	Attila x CDC Go	BobWhite_c5096_156	SNP from 90K array	2A	170378144	63.072	2A	165838807
ACG	Attila x CDC Go	wsnp_BG263521A_Ta_2_2	SNP from 90K array	2A	170388313	63.072	2A	165849484
ACG	Attila x CDC Go	wsnp_BG263521A_Ta_2_1	SNP from 90K array	2A	170388414	63.072	2A	165849585
ACG	Attila x CDC Go	RAC875_c12110_924	SNP from 90K array	2A	170461989	63.4466	2A	165924170
ACG	Attila x CDC Go	BobWhite_c23953_312	SNP from 90K array	2A	170462220	63.4466	2A	165924401
ACG	Attila x CDC Go	wsnp_Ex_rep_c67264_65795361	SNP from 90K array	2A	181386085	63.5685	2A	176891997
ACG	Attila x CDC Go	RAC875_c8241_780	SNP from 90K array	2A	183110939	63.9408	2B	38360314
ACG	Attila x CDC Go	Excalibur_c81078_578	SNP from 90K array	2A	183111015	64.1891	2A	178472460
ACG	Attila x CDC Go	wsnp_Ex_c7091_12199032	SNP from 90K array	2A	184301270	64.314	2A	179667822
ACG	Attila x CDC Go	Ra_c22553_2311	SNP from 90K array	2A	184304063	64.5638	2A	179670775
ACG	Attila x CDC Go	Ra_c7126_565	SNP from 90K array	2A	184448357	64.9385	2A	179816540
ACG	Attila x CDC Go	Kukri_c27914_226	SNP from 90K array	2A	184846276	65.3154	2A	180216468
ACG	Attila x CDC Go	Ku_c5403_438	SNP from 90K array	2A	185604916	65.5653	2D	169036054
ACG	Attila x CDC Go	Ex_c23985_1460	SNP from 90K array	2A	186761033	65.8151	2A	182146145
ACG	Attila x CDC Go	IAAV6190	SNP from 90K array	2A	186763828	66.0649	2A	182148940
ACG	Attila x CDC Go	RAC875_c20226_454	SNP from 90K array	2A	186763978	66.0649	2A	182149090
ACG	Attila x CDC Go	Ku_c1217_312	SNP from 90K array	2A	186914077	66.0649	2A	182299915
ACG	Attila x CDC Go	Ra_c22724_810	SNP from 90K array	2A	186915878	66.0649	2A	182301716
ACG	Attila x CDC Go	Ra_c22724_1137	SNP from 90K array	2A	186916205	66.0649	2A	182302043
ACG	Attila x CDC Go	Ra_c22724_1451	SNP from 90K array	2A	186916519	66.0649	2A	182302357
ACG	Attila x CDC Go	Ra_c22724_1789	SNP from 90K array	2A	186916857	66.0649	2A	182302695
ACG	Attila x CDC Go	IAAV7660	SNP from 90K array	2A	186917556	66.0649	2A	182303394
ACG	Attila x CDC Go	wsnp_Ex_c10083_16570816	SNP from 90K array	2A	192072356	66.0649	2A	187481682
ACG	Attila x CDC Go	RAC875_c10253_1478	SNP from 90K array	2A	192532567	66.0649	2A	187945534
ACG	Attila x CDC Go	CAP8_c3956_456	SNP from 90K array	2A	192539856	66.1923	2A	187952823
ACG	Attila x CDC Go	Ku_c25974_191	SNP from 90K array	2A	192542745	66.1923	2A	187955712
ACG	Attila x CDC Go	Ku_c25522_520	SNP from 90K array	2A	196457671	66.1923	2A	191879545
ACG	Attila x CDC Go	Ku_c25522_532	SNP from 90K array	2A	196457683	66.1923	2A	191879557
ACG	Attila x CDC Go	wsnp_Ex_c2536_4728768	SNP from 90K array	2A	196647638	66.3172	2A	192072462
ACG	Attila x CDC Go	Ra_c3019_950	SNP from 90K array	2A	196649164	66.3172	2A	192073988
ACG	Attila x CDC Go	Ra_c3019_1333	SNP from 90K array	2A	196649624	66.3172	2A	192074448
ACG	Attila x CDC Go	wsnp_Ex_c25409_34677674	SNP from 90K array	2A	197079437	66.3172	2D	177860476
ACG	Attila x CDC Go	RAC875_c8115_2703	SNP from 90K array	2A	197081661	66.3172	2A	192509893
ACG	Attila x CDC Go	Kukri_c48683_434	SNP from 90K array	2A	198022905	66.3172	2A	193454433
ACG	Attila x CDC Go	Ra_c110295_600	SNP from 90K array	2A	198149660	66.3172	2A	193581188
ACG	Attila x CDC Go	BobWhite_c18873_582	SNP from 90K array	2A	198442196	66.5655	2D	179352494
ACG	Attila x CDC Go	Ex_c32172_1677	SNP from 90K array	2A	198690964	66.5655	2A	194124417
ACG	Attila x CDC Go	Excalibur_c18417_241	SNP from 90K array	2A	199038016	66.5655	2A	194472798
ACG	Attila x CDC Go	Kukri_c52614_291	SNP from 90K array	2A	199879224	66.5655	2A	195314441
ACG	Attila x CDC Go	RAC875_c5569_548	SNP from 90K array	2A	199920065	66.9401	2A	195355281
ACG	Attila x CDC Go	Excalibur_c42815_713	SNP from 90K array	2A	200383103	67.1884	2A	195819324
ACG	Attila x CDC Go	Kukri_c17989_527	SNP from 90K array	2A	200383243	67.1884	2A	195819464
ACG	Attila x CDC Go	RAC875_c59661_500	SNP from 90K array	2A	200390142	67.4367	2A	195826363
ACG	Attila x CDC Go	Ex_c68445_724	SNP from 90K array	2A	200683601	67.5609	2A	196120655
ACG	Attila x CDC Go	RAC875_rep_c74366_489	SNP from 90K array	2A	200688767	67.5609	2A	196125821
ACG	Attila x CDC Go	RAC875_c24545_59	SNP from 90K array	2A	200689413	67.5609	2A	196126467
ACG	Attila x CDC Go	wsnp_Ex_c32079_40793255	SNP from 90K array	2A	201084629	67.5609	2A	196521684
ACG	Attila x CDC Go	wsnp_Ex_rep_c68871_67756221	SNP from 90K array	2A	201086765	67.5609	2A	196523820
ACG	Attila x CDC Go	wsnp_Ex_c33420_41911147	SNP from 90K array	2A	204123598	67.6874	2A	199582569
ACG	Attila x CDC Go	BS00067656_51	SNP from 90K array	2A	209704171	68.4754	2A	205192664
ACG	Attila x CDC Go	RAC875_c15245_431	SNP from 90K array	2A	209712453	69.128	2A	205200946
ACG	Attila x CDC Go	wsnp_Ku_c3907_7157334	SNP from 90K array	2A	209712603	69.128	2A	205201096
ACG	Attila x CDC Go	RAC875_c15427_390	SNP from 90K array	2A	219412336	69.128	2B	254877294
ACG	Attila x CDC Go	BS00035738_51	SNP from 90K array	2A	276335718	69.8959	2A	271909732
ACG	Attila x CDC Go	Ra_c54727_281	SNP from 90K array	2A	350415797	70.9193	2A	355398060
ACG	Attila x CDC Go	Ra_c7492_1229	SNP from 90K array	2A	352327877	70.9193	2A	353470223
ACG	Attila x CDC Go	Ku_c25099_885	SNP from 90K array	2A	357514022	71.0443	2A	348243491
ACG	Attila x CDC Go	BS00000965_51	SNP from 90K array	2A	707329001	80.6976	2A	703545849
ACG	Attila x CDC Go	BobWhite_c20952_105	SNP from 90K array	2A	707492596	81.2303	2A	703709444
ACG	Attila x CDC Go	Excalibur_c40617_983	SNP from 90K array	2A	707759652	81.7457	2B	674305107
ACG	Attila x CDC Go	Kukri_c40121_373	SNP from 90K array	2A	708474457	82.5087	2A	704693429
ACG	Attila x CDC Go	RAC875_c13861_1248	SNP from 90K array	2A	709284422	83.0275	2A	705507073
ACG	Attila x CDC Go	wsnp_JD_c169_270144	SNP from 90K array	2A	711070938	83.5531	2A	707303325
ACG	Attila x CDC Go	RAC875_rep_c119619_54	SNP from 90K array	2A	716062545	83.5531	2A	712308425
ACG	Attila x CDC Go	wsnp_BG605368A_Ta_2_4	SNP from 90K array	2A	716072215	83.6873	2A	712318095
ACG	Attila x CDC Go	RAC875_c81899_216	SNP from 90K array	2A	718115398	84.7959	2A	714207590
ACG	Attila x CDC Go	BobWhite_rep_c64440_83	SNP from 90K array	2A	718238785	85.1753	2A	714331732
ACG	Attila x CDC Go	wsnp_Ex_c5856_10275959	SNP from 90K array	2A	718246128	85.3003	2A	714339106
ACG	Attila x CDC Go	RAC875_c58006_352	SNP from 90K array	2A	719202914	85.426	2A	715300273
ACG	Attila x CDC Go	RAC875_c58006_436	SNP from 90K array	2A	719202998	85.426	2A	715300357
ACG	Attila x CDC Go	Excalibur_c96_619	SNP from 90K array	2A	719203825	85.426	2A	715301184
ACG	Attila x CDC Go	wsnp_Ku_c16358_25225060	SNP from 90K array	2A	719204256	85.551	2A	715301615
ACG	Attila x CDC Go	Kukri_c4027_151	SNP from 90K array	2A	719235769	85.6767	2A	715333128
ACG	Attila x CDC Go	RAC875_c9845_762	SNP from 90K array	2A	719238127	86.0513	2A	715335486
ACG	Attila x CDC Go	BS00092550_51	SNP from 90K array	2A	719315599	86.6955	2A	715413487
ACG	Attila x CDC Go	Kukri_c47259_416	SNP from 90K array	2A	721079015	87.4784	2A	717189449
ACG	Attila x CDC Go	BS00080751_51	SNP from 90K array	2A	722236779	88.2562	2A	718355354
ACG	Attila x CDC Go	BS00093201_51	SNP from 90K array	2A	722452539	88.382	2A	718571677
ACG	Attila x CDC Go	BS00037160_51	SNP from 90K array	2A	722503433	88.5069	2B	704129769
ACG	Attila x CDC Go	BS00081506_51	SNP from 90K array	2A	722610130	88.7521	2A	718730480
ACG	Attila x CDC Go	BS00094574_51	SNP from 90K array	2A	722764019	89.6421	2A	718885269
ACG	Attila x CDC Go	Tdurum_contig33398_106	SNP from 90K array	2A	722764261	89.6421	2A	718885511
ACG	Attila x CDC Go	RAC875_c16333_340	SNP from 90K array	2A	725421742	91.3163	2A	721562448
ACG	Attila x CDC Go	Excalibur_c22696_316	SNP from 90K array	2A	745413148	100.739	2A	741371240
ACG	Attila x CDC Go	BobWhite_c6573_142	SNP from 90K array	2A	745413571	100.739	2A	741371663
ACG	Attila x CDC Go	Excalibur_c8009_325	SNP from 90K array	2A	748828117	101.512	2A	744811522
ACG	Attila x CDC Go	Kukri_rep_c68300_216	SNP from 90K array	2A	748829602	101.512	2D	88669536
ACG	Attila x CDC Go	BobWhite_c17783_174	SNP from 90K array	2A	748837242	101.636	2A	744820647
ACG	Attila x CDC Go	BS00064421_51	SNP from 90K array	2A	753946681	103.686	2A	749958943
ACG	Attila x CDC Go	Ra_c13654_1529	SNP from 90K array	2A	762091636	107.245	2A	757918065
ACG	Attila x CDC Go	RAC875_c21750_784	SNP from 90K array	2A	762119699	107.37	2D	627249859
ACG	Attila x CDC Go	Ku_c72620_132	SNP from 90K array	2A	762563074	107.37	2A	758396665
ACG	Attila x CDC Go	Tdurum_contig53038_714	SNP from 90K array	2A	762587346	108.142	2A	758420938
ACG	Attila x CDC Go	Tdurum_contig53038_684	SNP from 90K array	2A	762587376	108.142	2A	758420968
ACG	Attila x CDC Go	Tdurum_contig50755_190	SNP from 90K array	2A	763122287	108.268	2A	758927777
ACG	Attila x CDC Go	Tdurum_contig28437_135	SNP from 90K array	2A	770119644	109.782	2A	776039031
ACG	Attila x CDC Go	BS00021937_51	SNP from 90K array	2A	770602709	109.782	2D	648285072
ACG	Attila x CDC Go	Jagger_c7527_143	SNP from 90K array	2A	775589191	111.511	2A	771513395
ACG	Attila x CDC Go	RFL_Contig5277_1141	SNP from 90K array	2A	775589644	111.511	2A	771512942
ACG	Attila x CDC Go	Kukri_c16667_132	SNP from 90K array	2A	775590288	111.636	2A	771512298
ACG	Attila x CDC Go	BobWhite_rep_c63940_205	SNP from 90K array	2A	776747868	111.762	2A	770358432
ACG	Attila x CDC Go	BS00009594_51	SNP from 90K array	2A	777601775	112.144	2A	769496799
ACG	Attila x CDC Go	wsnp_Ex_c2311_4327681	SNP from 90K array	2A	781366157	112.65	2A	765707850
ACG	Attila x CDC Go	wsnp_Ku_c850_1758318	SNP from 90K array	2A	781368760	112.904	2D	640211012
ACG	Attila x CDC Go	BS00064836_51	SNP from 90K array	2A	781804419	112.904	2B	774831016
ACG	Attila x CDC Go	BS00072462_51	SNP from 90K array	2A	782018195	112.904	2A	765055845
ACG	Attila x CDC Go	BS00021676_51	SNP from 90K array	2A	782392411	113.027	2A	764784516
ACG	Attila x CDC Go	BobWhite_c23689_742	SNP from 90K array	2A	782518006	113.15	2A	764658298
ACG	Attila x CDC Go	BobWhite_c11479_157	SNP from 90K array	2A	782518906	113.15	2A	764657398
ACG	Attila x CDC Go	Kukri_rep_c80115_213	SNP from 90K array	2A	782852933	113.405	2A	764323372
ACG	Attila x CDC Go	RFL_Contig4560_1503	SNP from 90K array	2A	782853836	113.405	2A	764322469
ACG	Attila x CDC Go	GENE-4443_109	SNP from 90K array	2A	782864320	113.528	2A	764311985
ACG	Attila x CDC Go	wsnp_Ku_c3688_6797159	SNP from 90K array	2A	784344596	113.66	2A	763689738
ACG	Attila x CDC Go	Kukri_c3688_407	SNP from 90K array	2A	784346046	113.66	2A	763691188
ACG	Attila x CDC Go	Kukri_rep_c68187_743	SNP from 90K array	2A	784348522	113.787	2A	763693664
ACG	Attila x CDC Go	wsnp_Ex_c63909_62932669	SNP from 90K array	2A	784753070	114.04	2A	764104450
ACG	Attila x CDC Go	wsnp_Ex_c63909_62932437	SNP from 90K array	2A	784753510	114.04	2B	796803777
ACG	Attila x CDC Go	RFL_Contig2972_2285	SNP from 90K array	2A	784920564	114.292	2A	761306704
ACG	Attila x CDC Go	Ex_c6937_1992	SNP from 90K array	2A	785153484	114.418	2A	761540385
ACG	Attila x CDC Go	RAC875_c68649_457	SNP from 90K array	2A	785901283	114.418	2A	762292589
ACG	Attila x CDC Go	BS00024506_51	SNP from 90K array	2A	786363784	114.545	2A	762762677
ACG	Attila x CDC Go	TA003428-0332	SNP from 90K array	2B	30285	0	2B	11088522
ACG	Attila x CDC Go	BobWhite_c12144_216	SNP from 90K array	2B	402375	0.127342	2D	674115
ACG	Attila x CDC Go	BS00099469_51	SNP from 90K array	2B	404451	0.127342	2B	10784096
ACG	Attila x CDC Go	Excalibur_rep_c107769_116	SNP from 90K array	2B	8028526	2.60549	2B	5666716
ACG	Attila x CDC Go	RAC875_rep_c71112_400	SNP from 90K array	2B	8697134	3.22954	2B	4990473
ACG	Attila x CDC Go	RAC875_c27611_467	SNP from 90K array	2B	9233700	3.35144	2B	1251392
ACG	Attila x CDC Go	BS00027693_51	SNP from 90K array	2B	10429505	3.86034	2B	2116553
ACG	Attila x CDC Go	Kukri_c96623_195	SNP from 90K array	2B	11460846	4.11174	2B	1575989
ACG	Attila x CDC Go	Excalibur_c1787_1037	SNP from 90K array	2B	18909896	6.01188	2B	16827640
ACG	Attila x CDC Go	Tdurum_contig54649_798	SNP from 90K array	2B	18951760	6.26976	2B	16870551
ACG	Attila x CDC Go	BobWhite_c25359_132	SNP from 90K array	2B	20260720	7.61787	2B	18196691
ACG	Attila x CDC Go	Excalibur_c41459_96	SNP from 90K array	2B	20327065	7.99965	2B	18263036
ACG	Attila x CDC Go	Ex_c19038_1581	SNP from 90K array	2B	21928992	8.91286	2B	19394291
ACG	Attila x CDC Go	wsnp_Ku_c9883_16462146	SNP from 90K array	2B	21929382	9.16114	2B	19394681
ACG	Attila x CDC Go	Ex_c19038_571	SNP from 90K array	2B	21929998	9.53812	2B	19395297
ACG	Attila x CDC Go	Kukri_c148_1346	SNP from 90K array	2B	25622822	10.8683	2B	23107184
ACG	Attila x CDC Go	BS00109330_51	SNP from 90K array	2B	27297610	13.4353	2B	24264552
ACG	Attila x CDC Go	BS00070900_51	SNP from 90K array	2B	27541482	14.2338	2B	24510126
ACG	Attila x CDC Go	wsnp_Ra_c4321_7860456	SNP from 90K array	2B	27890084	15.0271	2B	24861093
ACG	Attila x CDC Go	RFL_Contig1863_250	SNP from 90K array	2B	29576534	17.1056	2B	26563658
ACG	Attila x CDC Go	BS00009263_51	SNP from 90K array	2B	29576981	17.1056	2B	26564105
ACG	Attila x CDC Go	BS00063694_51	SNP from 90K array	2B	29594524	17.2298	2B	26581648
ACG	Attila x CDC Go	wsnp_Ra_rep_c117300_96881829	SNP from 90K array	2B	31414227	18.3884	2B	28367745
ACG	Attila x CDC Go	Excalibur_c40567_1893	SNP from 90K array	2B	31415002	18.3884	2B	28368520
ACG	Attila x CDC Go	TA001263-0453	SNP from 90K array	2B	31415282	18.5126	2A	18019985
ACG	Attila x CDC Go	CAP11_c585_134	SNP from 90K array	2B	31461665	18.8872	2B	28416257
ACG	Attila x CDC Go	Excalibur_c63941_83	SNP from 90K array	2B	36110106	28.2106	4B	644480722
ACG	Attila x CDC Go	wsnp_Ra_c265_560747	SNP from 90K array	2B	45582063	31.104	2B	40067107
ACG	Attila x CDC Go	wsnp_Ex_c1962_3696265	SNP from 90K array	2B	45582737	31.2282	2B	40067781
ACG	Attila x CDC Go	wsnp_Ex_c1962_3696626	SNP from 90K array	2B	45583098	31.2282	2B	40068142
ACG	Attila x CDC Go	wsnp_Ex_c1962_3697351	SNP from 90K array	2B	45584003	31.4828	2B	40069047
ACG	Attila x CDC Go	BS00064658_51	SNP from 90K array	2B	46420093	31.7358	2D	25171519
ACG	Attila x CDC Go	BS00093755_51	SNP from 90K array	2B	50658770	32.6611	2B	44424386
ACG	Attila x CDC Go	wsnp_Ex_c163_320267	SNP from 90K array	2B	50659029	32.6611	2B	44424645
ACG	Attila x CDC Go	wsnp_Ex_c163_321026	SNP from 90K array	2B	50661124	32.7868	2B	44426740
ACG	Attila x CDC Go	RAC875_rep_c79427_59	SNP from 90K array	2B	50661254	32.7868	2B	44426870
ACG	Attila x CDC Go	GENE-0818_347	SNP from 90K array	2B	51896269	33.5697	2B	45675368
ACG	Attila x CDC Go	Kukri_c23771_483	SNP from 90K array	2B	51901692	33.5697	2B	45681072
ACG	Attila x CDC Go	Excalibur_c26099_106	SNP from 90K array	2B	52332704	34.3475	2B	46115251
ACG	Attila x CDC Go	GENE-1421_802	SNP from 90K array	2B	53888153	34.4702	2B	46880080
ACG	Attila x CDC Go	GENE-1421_706	SNP from 90K array	2B	53888244	34.9696	2B	46880171
ACG	Attila x CDC Go	BS00022382_51	SNP from 90K array	2B	53902154	34.9696	2B	46894087
ACG	Attila x CDC Go	GENE-0137_782	SNP from 90K array	2B	54148579	34.9696	2B	47140426
ACG	Attila x CDC Go	GENE-0137_469	SNP from 90K array	2B	54148626	34.9696	2B	47140473
ACG	Attila x CDC Go	GENE-0137_591	SNP from 90K array	2B	54148732	34.9696	2B	47140579
ACG	Attila x CDC Go	Kukri_c29640_92	SNP from 90K array	2B	54176538	34.9696	2B	47168946
ACG	Attila x CDC Go	BS00009604_51	SNP from 90K array	2B	54180331	35.0969	2B	47172739
ACG	Attila x CDC Go	RAC875_c17720_436	SNP from 90K array	2B	54188907	35.5074	2B	47181315
ACG	Attila x CDC Go	RAC875_c17720_501	SNP from 90K array	2B	54188972	35.5074	2B	47181380
ACG	Attila x CDC Go	RAC875_c17720_570	SNP from 90K array	2B	54189041	35.5074	2B	47181449
ACG	Attila x CDC Go	Kukri_c55688_361	SNP from 90K array	2B	54328577	55.0007	2B	47314046
ACG	Attila x CDC Go	BS00041587_51	SNP from 90K array	2B	54440314	74.7372	2B	47425783
ACG	Attila x CDC Go	BS00041585_51	SNP from 90K array	2B	54441520	74.7372	2B	47426989
ACG	Attila x CDC Go	IAAV2277	SNP from 90K array	2B	54441703	74.7372	2B	47427172
ACG	Attila x CDC Go	Ex_c12051_875	SNP from 90K array	2B	54442435	74.7372	2B	47427904
ACG	Attila x CDC Go	IAAV4206	SNP from 90K array	2B	54445063	74.7372	2B	47430532
ACG	Attila x CDC Go	RAC875_c12766_461	SNP from 90K array	2B	54445213	74.7372	2B	47430682
ACG	Attila x CDC Go	RAC875_c23425_208	SNP from 90K array	2B	54840799	74.8629	2B	47839475
ACG	Attila x CDC Go	RAC875_rep_c107531_66	SNP from 90K array	2B	54841225	75.1159	2B	47839901
ACG	Attila x CDC Go	CAP12_c3807_144	SNP from 90K array	2B	58335271	76.4373	2B	51228956
ACG	Attila x CDC Go	Kukri_c26288_419	SNP from 90K array	2B	64324395	78.6093	2B	56784909
ACG	Attila x CDC Go	IACX1098	SNP from 90K array	2B	65859674	79.1118	2B	58324615
ACG	Attila x CDC Go	Tdurum_contig54704_176	SNP from 90K array	2B	65860117	79.3648	2B	58325058
ACG	Attila x CDC Go	wsnp_Ex_c21092_30220342	SNP from 90K array	2B	66507908	79.621	2B	58978366
ACG	Attila x CDC Go	wsnp_Ex_c21092_30220702	SNP from 90K array	2B	66508268	79.621	2B	58978726
ACG	Attila x CDC Go	BobWhite_c41535_52	SNP from 90K array	2B	66508936	79.9933	2B	58979394
ACG	Attila x CDC Go	RAC875_c19690_358	SNP from 90K array	2B	70843364	80.7612	2B	63292017
ACG	Attila x CDC Go	Excalibur_c23201_970	SNP from 90K array	2B	71752564	80.7612	2B	64205057
ACG	Attila x CDC Go	RAC875_c26469_480	SNP from 90K array	2B	72648948	81.2668	2B	65100804
ACG	Attila x CDC Go	BS00096182_51	SNP from 90K array	2B	72917108	81.6535	2B	65370433
ACG	Attila x CDC Go	RAC875_c34516_70	SNP from 90K array	2B	72921681	81.6535	2B	65375213
ACG	Attila x CDC Go	RAC875_c34516_316	SNP from 90K array	2B	72921927	81.7801	2B	65375459
ACG	Attila x CDC Go	Excalibur_c6502_397	SNP from 90K array	2B	73009691	82.1619	2B	65463970
ACG	Attila x CDC Go	Excalibur_c36070_300	SNP from 90K array	2B	73011940	82.6806	2B	65466219
ACG	Attila x CDC Go	Excalibur_c25234_143	SNP from 90K array	2B	73754643	83.0673	2B	66214770
ACG	Attila x CDC Go	BobWhite_c10578_272	SNP from 90K array	2B	74082389	83.0673	2B	66543478
ACG	Attila x CDC Go	Tdurum_contig27976_414	SNP from 90K array	2B	74082389	83.0673	2B	66543478
ACG	Attila x CDC Go	BobWhite_c11739_325	SNP from 90K array	2B	74083112	83.0673	2B	66544201
ACG	Attila x CDC Go	Kukri_rep_c69288_529	SNP from 90K array	2B	94975651	88.2325	2B	87350855
ACG	Attila x CDC Go	RAC875_rep_c119905_116	SNP from 90K array	2B	94976520	88.2325	2B	87351724
ACG	Attila x CDC Go	Excalibur_c6097_2208	SNP from 90K array	2B	94979757	88.4904	2D	55157766
ACG	Attila x CDC Go	Kukri_c25843_669	SNP from 90K array	2B	96918139	88.7482	2B	89309132
ACG	Attila x CDC Go	Kukri_c44_1476	SNP from 90K array	2B	96922066	88.7482	2B	89313059
ACG	Attila x CDC Go	BS00022422_51	SNP from 90K array	2B	97097842	89.3883	2B	89491605
ACG	Attila x CDC Go	BS00081428_51	SNP from 90K array	2B	97098032	89.3883	2B	89491795
ACG	Attila x CDC Go	BS00067333_51	SNP from 90K array	2B	97103756	89.3883	2B	89497519
ACG	Attila x CDC Go	Excalibur_c21509_74	SNP from 90K array	2B	97164128	89.5102	2B	89558533
ACG	Attila x CDC Go	Kukri_c15043_326	SNP from 90K array	2B	105876918	91.4922	2B	98298344
ACG	Attila x CDC Go	RAC875_c76533_442	SNP from 90K array	2B	105925503	91.4922	2B	98360620
ACG	Attila x CDC Go	BS00043099_51	SNP from 90K array	2B	107345509	92.0011	2B	99756560
ACG	Attila x CDC Go	wsnp_JD_c12687_12877994	SNP from 90K array	2B	107348527	92.0011	2B	99759578
ACG	Attila x CDC Go	wsnp_Ex_c741_1456698	SNP from 90K array	2B	107349823	92.0011	2B	99760874
ACG	Attila x CDC Go	tplb0045o20_1168	SNP from 90K array	2B	107349902	92.123	2B	99760953
ACG	Attila x CDC Go	BS00029713_51	SNP from 90K array	2B	107361955	92.2457	2B	99773006
ACG	Attila x CDC Go	BS00038217_51	SNP from 90K array	2B	107548417	92.2457	2B	99961034
ACG	Attila x CDC Go	BS00038218_51	SNP from 90K array	2B	107548421	92.2457	2B	99961038
ACG	Attila x CDC Go	Excalibur_c43482_141	SNP from 90K array	2B	107706115	92.2457	2B	100088801
ACG	Attila x CDC Go	BobWhite_c40418_289	SNP from 90K array	2B	107712952	92.2457	2B	100095638
ACG	Attila x CDC Go	Tdurum_contig36804_98	SNP from 90K array	2B	109160186	92.2457	2B	101537257
ACG	Attila x CDC Go	Tdurum_contig36804_220	SNP from 90K array	2B	109160308	92.2457	2B	101537379
ACG	Attila x CDC Go	Ku_c69635_2786	SNP from 90K array	2B	110037917	92.4955	2B	102421599
ACG	Attila x CDC Go	RAC875_c3302_1411	SNP from 90K array	2B	110591001	92.7407	2B	102977052
ACG	Attila x CDC Go	wsnp_Ex_c5239_9272511	SNP from 90K array	2B	110591598	92.8649	2B	102977649
ACG	Attila x CDC Go	Tdurum_contig62852_302	SNP from 90K array	2B	111671357	92.8649	2B	104062868
ACG	Attila x CDC Go	Tdurum_contig62852_592	SNP from 90K array	2B	111672284	92.8649	2B	104063795
ACG	Attila x CDC Go	Excalibur_c25430_183	SNP from 90K array	2B	111672384	92.8649	2B	104063895
ACG	Attila x CDC Go	wsnp_Ex_rep_c67391_65971023	SNP from 90K array	2B	111844973	93.2419	2B	104237233
ACG	Attila x CDC Go	BS00079213_51	SNP from 90K array	2B	111845103	93.4949	2B	104237363
ACG	Attila x CDC Go	Tdurum_contig81323_291	SNP from 90K array	2B	111845203	93.4949	2B	104237463
ACG	Attila x CDC Go	Tdurum_contig68806_537	SNP from 90K array	2B	112187292	93.4949	2B	104578623
ACG	Attila x CDC Go	BS00103461_51	SNP from 90K array	2B	112189267	93.4949	2B	104580598
ACG	Attila x CDC Go	Tdurum_contig7800_228	SNP from 90K array	2B	112994017	93.6273	2B	105375568
ACG	Attila x CDC Go	BS00110319_51	SNP from 90K array	2B	113314800	93.8955	2B	105696521
ACG	Attila x CDC Go	BS00110442_51	SNP from 90K array	2B	113314900	93.8955	2D	65563238
ACG	Attila x CDC Go	Tdurum_contig82821_324	SNP from 90K array	2B	113527573	94.4077	2B	105909294
ACG	Attila x CDC Go	Kukri_c67276_103	SNP from 90K array	2B	113527657	94.907	2B	105909378
ACG	Attila x CDC Go	Kukri_c67276_76	SNP from 90K array	2B	113527684	94.907	2B	105909405
ACG	Attila x CDC Go	Tdurum_contig81917_141	SNP from 90K array	2B	113531189	94.907	2B	105912910
ACG	Attila x CDC Go	Kukri_c4790_154	SNP from 90K array	2B	113531349	95.0336	2B	105913070
ACG	Attila x CDC Go	BobWhite_s65298_124	SNP from 90K array	2B	113619779	95.2788	2B	105991959
ACG	Attila x CDC Go	RAC875_c35438_474	SNP from 90K array	2B	114558310	95.2788	2B	106939369
ACG	Attila x CDC Go	Kukri_c40637_223	SNP from 90K array	2B	115850070	95.2788	2B	108238093
ACG	Attila x CDC Go	BS00021959_51	SNP from 90K array	2B	118803106	96.0516	2B	110818800
ACG	Attila x CDC Go	Excalibur_c40056_59	SNP from 90K array	2B	118839261	96.0516	2B	110855659
ACG	Attila x CDC Go	RAC875_c10656_632	SNP from 90K array	2B	122020142	96.9648	2B	114060539
ACG	Attila x CDC Go	wsnp_BM140364B_Ta_2_3	SNP from 90K array	2B	123339054	97.2194	2B	115381251
ACG	Attila x CDC Go	Kukri_c32247_293	SNP from 90K array	2B	123578741	97.2194	2B	115617770
ACG	Attila x CDC Go	wsnp_Ra_c11493_18637928	SNP from 90K array	2B	123928864	97.3452	2B	115968613
ACG	Attila x CDC Go	Tdurum_contig42214_1195	SNP from 90K array	2B	124117280	97.5919	2B	116157720
ACG	Attila x CDC Go	RAC875_c21378_474	SNP from 90K array	2B	124281907	97.5919	2B	116323170
ACG	Attila x CDC Go	wsnp_Ex_c31274_40086873	SNP from 90K array	2B	125569655	97.5919	2B	117618544
ACG	Attila x CDC Go	wsnp_JD_c20720_18369335	SNP from 90K array	2B	125569816	97.9666	2B	117618705
ACG	Attila x CDC Go	GENE-0767_62	SNP from 90K array	2B	125571124	97.9666	2B	117620013
ACG	Attila x CDC Go	wsnp_Ku_c4042_7375053	SNP from 90K array	2B	126229042	98.0931	2B	118286701
ACG	Attila x CDC Go	Ku_c4042_576	SNP from 90K array	2B	126229945	98.2204	2B	118287604
ACG	Attila x CDC Go	TA001821-0411	SNP from 90K array	2B	126573970	98.3503	2B	118632801
ACG	Attila x CDC Go	wsnp_Ex_c2430_4546479	SNP from 90K array	2B	128523453	98.869	2B	120590368
ACG	Attila x CDC Go	wsnp_BE497494B_Ta_2_1	SNP from 90K array	2B	129294433	98.869	2B	121364826
ACG	Attila x CDC Go	BobWhite_rep_c51373_453	SNP from 90K array	2B	129297067	98.869	2B	121367460
ACG	Attila x CDC Go	wsnp_Ex_rep_c68704_67559626	SNP from 90K array	2B	129298076	99.1204	2B	121368469
ACG	Attila x CDC Go	wsnp_CAP11_c3947_1866837	SNP from 90K array	2B	129300315	99.4974	2B	121370708
ACG	Attila x CDC Go	BS00003404_51	SNP from 90K array	2B	129300465	99.4974	2B	121370858
ACG	Attila x CDC Go	wsnp_CAP11_c3947_1867089	SNP from 90K array	2B	129300567	99.4974	2B	121370960
ACG	Attila x CDC Go	BS00022486_51	SNP from 90K array	2B	129300717	99.4974	2B	121371110
ACG	Attila x CDC Go	Kukri_c46621_143	SNP from 90K array	2B	129604858	99.6232	2B	121676986
ACG	Attila x CDC Go	wsnp_Ex_c20786_29875033	SNP from 90K array	2B	129604935	99.6232	2B	121677063
ACG	Attila x CDC Go	wsnp_Ex_c20786_29874875	SNP from 90K array	2B	129605217	99.753	2B	121677345
ACG	Attila x CDC Go	Kukri_c2387_2011	SNP from 90K array	2B	130191902	99.753	2B	122265649
ACG	Attila x CDC Go	JD_c14855_506	SNP from 90K array	2B	130192056	99.753	2B	122265803
ACG	Attila x CDC Go	Ku_c2387_1855	SNP from 90K array	2B	130192058	99.753	2B	122265805
ACG	Attila x CDC Go	wsnp_Ex_c3614_6602465	SNP from 90K array	2B	130192685	99.753	2B	122266432
ACG	Attila x CDC Go	BS00014345_51	SNP from 90K array	2B	130193858	99.8811	2B	122267605
ACG	Attila x CDC Go	RAC875_c34191_102	SNP from 90K array	2B	130309037	100.008	2B	122384003
ACG	Attila x CDC Go	RFL_Contig5257_137	SNP from 90K array	2B	130310306	100.527	2B	122385272
ACG	Attila x CDC Go	IAAV980	SNP from 90K array	2B	130620194	100.916	2B	122697295
ACG	Attila x CDC Go	wsnp_Ex_c12671_20140014	SNP from 90K array	2B	130677889	100.916	2B	122755213
ACG	Attila x CDC Go	wsnp_Ex_c42316_48926687	SNP from 90K array	2B	130679388	101.298	2B	122756713
ACG	Attila x CDC Go	BS00022969_51	SNP from 90K array	2B	130983486	101.298	2B	123062407
ACG	Attila x CDC Go	BS00014923_51	SNP from 90K array	2B	134620844	101.814	2B	126731331
ACG	Attila x CDC Go	RAC875_c52566_551	SNP from 90K array	2B	134838804	101.814	2B	126949293
ACG	Attila x CDC Go	Ra_c107358_279	SNP from 90K array	2B	137535513	101.814	2B	129657182
ACG	Attila x CDC Go	wsnp_Ex_c6537_11338763	SNP from 90K array	2B	139430239	102.068	2B	131571865
ACG	Attila x CDC Go	wsnp_CAP7_rep_c12606_5316797	SNP from 90K array	2B	139432198	102.068	2B	131573824
ACG	Attila x CDC Go	Kukri_c13884_74	SNP from 90K array	2B	139441931	102.196	2B	131583557
ACG	Attila x CDC Go	BS00022657_51	SNP from 90K array	2B	140202523	102.853	2B	132340683
ACG	Attila x CDC Go	Kukri_c60090_82	SNP from 90K array	2B	140202656	103.102	2B	132340816
ACG	Attila x CDC Go	wsnp_Ex_c7246_12443506	SNP from 90K array	2B	140898377	103.605	2B	133007173
ACG	Attila x CDC Go	wsnp_Ex_c30447_39360584	SNP from 90K array	2B	140904346	103.732	2B	133013142
ACG	Attila x CDC Go	Kukri_rep_c104676_265	SNP from 90K array	2B	141060265	104.393	2B	133169647
ACG	Attila x CDC Go	GENE-0644_42	SNP from 90K array	2B	142879938	104.651	2B	135000380
ACG	Attila x CDC Go	RAC875_c79857_301	SNP from 90K array	2B	142887326	105.038	2B	135008023
ACG	Attila x CDC Go	Jagger_c4412_265	SNP from 90K array	2B	144306658	105.296	2B	136430532
ACG	Attila x CDC Go	Tdurum_contig98206_211	SNP from 90K array	2B	144306844	105.419	2B	136430718
ACG	Attila x CDC Go	BS00098490_51	SNP from 90K array	2B	144828681	106.309	2B	136952554
ACG	Attila x CDC Go	Excalibur_c26042_260	SNP from 90K array	2B	145970090	106.437	2B	138117719
ACG	Attila x CDC Go	BobWhite_c48532_527	SNP from 90K array	2B	146917875	106.827	2B	139070571
ACG	Attila x CDC Go	wsnp_Ku_c11665_18999583	SNP from 90K array	2B	146918025	106.827	2B	139070721
ACG	Attila x CDC Go	wsnp_BE499478B_Ta_2_1	SNP from 90K array	2B	147654988	106.954	2B	139814509
ACG	Attila x CDC Go	wsnp_Ku_c28266_38201643	SNP from 90K array	2B	147655381	107.212	2B	139814902
ACG	Attila x CDC Go	wsnp_Ex_rep_c67257_65786614	SNP from 90K array	2B	147656772	107.724	2B	139816293
ACG	Attila x CDC Go	RAC875_c12191_77	SNP from 90K array	2B	148607262	108.239	2B	140772450
ACG	Attila x CDC Go	Kukri_c53318_204	SNP from 90K array	2B	148607439	108.496	2B	140772627
ACG	Attila x CDC Go	BS00022944_51	SNP from 90K array	2B	148610010	109.136	2B	140775198
ACG	Attila x CDC Go	Excalibur_c16798_281	SNP from 90K array	2B	148679297	109.136	2B	140844485
ACG	Attila x CDC Go	BS00022949_51	SNP from 90K array	2B	148684814	109.776	2B	140850002
ACG	Attila x CDC Go	BS00099361_51	SNP from 90K array	2B	148684840	110.539	2B	140850028
ACG	Attila x CDC Go	RFL_Contig1385_326	SNP from 90K array	2B	149390102	111.429	2B	141559346
ACG	Attila x CDC Go	RFL_Contig1385_1575	SNP from 90K array	2B	149395425	111.429	2B	141564669
ACG	Attila x CDC Go	BS00069627_51	SNP from 90K array	2B	149470581	111.938	2B	141641137
ACG	Attila x CDC Go	BS00022417_51	SNP from 90K array	2B	150268761	111.938	2B	142446162
ACG	Attila x CDC Go	GENE-4359_102	SNP from 90K array	2B	152242748	112.066	2B	144432999
ACG	Attila x CDC Go	wsnp_Ku_c4507_8157580	SNP from 90K array	2B	152463801	112.066	2B	144654536
ACG	Attila x CDC Go	wsnp_BF202681B_Ta_2_2	SNP from 90K array	2B	154453160	112.066	2B	146637005
ACG	Attila x CDC Go	wsnp_CAP8_c630_456418	SNP from 90K array	2B	154477412	112.066	2B	146661269
ACG	Attila x CDC Go	Excalibur_c41401_317	SNP from 90K array	2B	154533563	112.066	2B	146717398
ACG	Attila x CDC Go	Kukri_c9387_112	SNP from 90K array	2B	154534147	112.066	2B	146717982
ACG	Attila x CDC Go	Ra_c2110_1660	SNP from 90K array	2B	154548795	112.066	2B	146733026
ACG	Attila x CDC Go	Ra_c2110_805	SNP from 90K array	2B	154550759	112.195	2B	146734990
ACG	Attila x CDC Go	Ra_c2110_494	SNP from 90K array	2B	154551662	112.316	2D	94874719
ACG	Attila x CDC Go	RAC875_c2110_117	SNP from 90K array	2B	154552039	112.443	2B	146736270
ACG	Attila x CDC Go	Excalibur_c60347_56	SNP from 90K array	2B	154712410	112.571	2B	146901331
ACG	Attila x CDC Go	RAC875_c14105_66	SNP from 90K array	2B	154713304	112.7	2B	146902225
ACG	Attila x CDC Go	GENE-2904_476	SNP from 90K array	2B	162249313	112.949	2B	154250818
ACG	Attila x CDC Go	Kukri_c6973_344	SNP from 90K array	2B	162249698	113.585	2B	154251203
ACG	Attila x CDC Go	Tdurum_contig94521_738	SNP from 90K array	2B	162269045	113.842	2B	154270550
ACG	Attila x CDC Go	Excalibur_c15412_728	SNP from 90K array	2B	162269426	113.969	2B	154270931
ACG	Attila x CDC Go	BobWhite_c12605_222	SNP from 90K array	2B	162269934	114.098	2B	154271439
ACG	Attila x CDC Go	BS00040251_51	SNP from 90K array	2B	162902918	115.042	2B	154911150
ACG	Attila x CDC Go	Kukri_c15359_254	SNP from 90K array	2B	164572055	115.442	2B	156591444
ACG	Attila x CDC Go	Tdurum_contig76426_861	SNP from 90K array	2B	164574512	115.442	2B	156593901
ACG	Attila x CDC Go	GENE-1147_486	SNP from 90K array	2B	165635697	115.57	2B	157640041
ACG	Attila x CDC Go	RAC875_c1226_652	SNP from 90K array	2B	165689008	115.832	2B	157693534
ACG	Attila x CDC Go	wsnp_JD_c767_1143876	SNP from 90K array	2B	165690518	116.923	2B	157695044
ACG	Attila x CDC Go	BS00073426_51	SNP from 90K array	2B	168185703	118.006	2B	160201152
ACG	Attila x CDC Go	GENE-0724_612	SNP from 90K array	2B	168883807	118.135	2B	160904067
ACG	Attila x CDC Go	BS00070091_51	SNP from 90K array	2B	171668398	118.661	2B	163714291
ACG	Attila x CDC Go	BS00040959_51	SNP from 90K array	2B	172041579	118.795	2B	164089014
ACG	Attila x CDC Go	BS00035894_51	SNP from 90K array	2B	172059949	118.795	2B	164107384
ACG	Attila x CDC Go	GENE-0330_458	SNP from 90K array	2B	172844864	119.338	2B	164896449
ACG	Attila x CDC Go	wsnp_Ex_c62844_62315607	SNP from 90K array	2B	172888242	119.593	2B	164939827
ACG	Attila x CDC Go	wsnp_CAP11_rep_c9018_3888047	SNP from 90K array	2B	173062919	120.489	2B	165115559
ACG	Attila x CDC Go	wsnp_JD_c13359_13373795	SNP from 90K array	2B	173062928	121.256	2B	165115568
ACG	Attila x CDC Go	IACX2953	SNP from 90K array	2B	173063088	121.256	2B	165115728
ACG	Attila x CDC Go	BS00064626_51	SNP from 90K array	2B	173065305	121.636	2B	165117945
ACG	Attila x CDC Go	Kukri_c34353_821	SNP from 90K array	2B	173451579	122.141	2B	165506891
ACG	Attila x CDC Go	RAC875_c32503_134	SNP from 90K array	2B	175586032	122.765	2B	167469290
ACG	Attila x CDC Go	RAC875_c32503_241	SNP from 90K array	2B	175586139	122.765	2B	167469397
ACG	Attila x CDC Go	Kukri_c53629_239	SNP from 90K array	2B	176719168	122.891	2B	168610765
ACG	Attila x CDC Go	Kukri_c43440_601	SNP from 90K array	2B	183539306	123.273	2B	175459420
ACG	Attila x CDC Go	RAC875_c50245_540	SNP from 90K array	2B	183717929	123.273	2A	127207122
ACG	Attila x CDC Go	BobWhite_c10331_517	SNP from 90K array	2B	184245427	123.399	2A	128251529
ACG	Attila x CDC Go	tplb0026l14_266	SNP from 90K array	2B	184247113	123.647	2B	176169537
ACG	Attila x CDC Go	wsnp_JD_c1236_1789566	SNP from 90K array	2B	185726344	123.77	2B	177649455
ACG	Attila x CDC Go	Kukri_c64409_351	SNP from 90K array	2B	187464389	124.654	2B	179397113
ACG	Attila x CDC Go	BobWhite_c5820_169	SNP from 90K array	2B	188604201	124.654	2B	180543274
ACG	Attila x CDC Go	BS00011164_51	SNP from 90K array	2B	188629333	125.051	2D	126971569
ACG	Attila x CDC Go	IACX3325	SNP from 90K array	2B	191370942	125.423	2B	183315552
ACG	Attila x CDC Go	BS00092542_51	SNP from 90K array	2B	192629739	125.423	Unk	326756983
ACG	Attila x CDC Go	BS00092541_51	SNP from 90K array	2B	192629746	125.423	Unk	326756976
ACG	Attila x CDC Go	Kukri_c39230_362	SNP from 90K array	2B	192634455	125.55	Unk	302456397
ACG	Attila x CDC Go	BS00037278_51	SNP from 90K array	2B	192818634	126.049	2B	184661726
ACG	Attila x CDC Go	BS00064851_51	SNP from 90K array	2B	196969313	126.176	2B	188834854
ACG	Attila x CDC Go	wsnp_CAP7_c2233_1085003	SNP from 90K array	2B	198785276	126.304	2B	190658437
ACG	Attila x CDC Go	IAAV1296	SNP from 90K array	2B	198785421	126.304	2B	190658582
ACG	Attila x CDC Go	wsnp_Ex_c14771_22883575	SNP from 90K array	2B	199856614	126.304	2B	191734419
ACG	Attila x CDC Go	Excalibur_c24033_1170	SNP from 90K array	2B	199874355	126.429	2B	191752371
ACG	Attila x CDC Go	wsnp_Ex_c38739_46196393	SNP from 90K array	2B	200483393	126.555	2B	192364490
ACG	Attila x CDC Go	wsnp_Ex_c38739_46195930	SNP from 90K array	2B	200483856	126.555	2B	192364953
ACG	Attila x CDC Go	wsnp_BF291736B_Ta_1_1	SNP from 90K array	2B	200559044	126.555	2B	192440664
ACG	Attila x CDC Go	RAC875_c12968_1526	SNP from 90K array	2B	207109435	126.94	2B	199021603
ACG	Attila x CDC Go	RAC875_c3691_1428	SNP from 90K array	2B	208988179	126.94	2B	200904920
ACG	Attila x CDC Go	RAC875_rep_c71760_57	SNP from 90K array	2B	208988384	127.065	2B	200905125
ACG	Attila x CDC Go	wsnp_CAP8_c1240_753371	SNP from 90K array	2B	209847519	127.318	2B	201769254
ACG	Attila x CDC Go	Excalibur_c15696_737	SNP from 90K array	2B	210815902	128.076	2B	202740621
ACG	Attila x CDC Go	Kukri_c32980_552	SNP from 90K array	2B	210991788	129.093	2B	202917338
ACG	Attila x CDC Go	Kukri_rep_c69267_496	SNP from 90K array	2B	214179630	129.593	2B	206117301
ACG	Attila x CDC Go	RAC875_c57901_354	SNP from 90K array	2B	214435482	129.719	2B	206373734
ACG	Attila x CDC Go	Excalibur_c90811_88	SNP from 90K array	2B	216676942	129.847	2B	208625002
ACG	Attila x CDC Go	wsnp_BE445278B_Ta_2_1	SNP from 90K array	2B	217147963	129.847	2B	209097051
ACG	Attila x CDC Go	wsnp_BE445278B_Ta_2_3	SNP from 90K array	2B	217148029	129.847	2B	209097117
ACG	Attila x CDC Go	wsnp_Ex_c7003_12065642	SNP from 90K array	2B	218304352	130.106	2B	210259734
ACG	Attila x CDC Go	wsnp_CAP11_c5474_2542512	SNP from 90K array	2B	218694419	130.493	2B	210652082
ACG	Attila x CDC Go	CAP8_c3982_23	SNP from 90K array	2B	218694426	130.493	2B	210652089
ACG	Attila x CDC Go	CAP7_c7349_21	SNP from 90K array	2B	218694429	130.493	2B	210652092
ACG	Attila x CDC Go	wsnp_CAP11_c5474_2542616	SNP from 90K array	2B	218694451	130.493	2B	210652114
ACG	Attila x CDC Go	wsnp_CAP7_rep_c7349_3284058	SNP from 90K array	2B	218694452	130.493	2B	210652115
ACG	Attila x CDC Go	CAP8_c5800_150	SNP from 90K array	2B	218694528	130.493	2B	210652191
ACG	Attila x CDC Go	wsnp_CAP11_c5240_2436441	SNP from 90K array	2B	218694632	130.493	2B	210652295
ACG	Attila x CDC Go	wsnp_CAP8_rep_c4147_2032009	SNP from 90K array	2B	218694632	130.493	2B	210652295
ACG	Attila x CDC Go	wsnp_CAP8_rep_c6230_2943068	SNP from 90K array	2B	218694632	130.622	2B	210652295
ACG	Attila x CDC Go	wsnp_Ex_c1873_3531947	SNP from 90K array	2B	220621601	131.31	2B	212577983
ACG	Attila x CDC Go	IAAV3528	SNP from 90K array	2B	220623180	131.31	2B	212579562
ACG	Attila x CDC Go	IACX712	SNP from 90K array	2B	220823008	131.843	2B	212780844
ACG	Attila x CDC Go	RFL_Contig356_812	SNP from 90K array	2B	220985042	131.843	2B	212943664
ACG	Attila x CDC Go	wsnp_Ex_c22946_32163010	SNP from 90K array	2B	221293028	132.225	2B	213253780
ACG	Attila x CDC Go	wsnp_Ku_rep_c73313_72887199	SNP from 90K array	2B	221293625	132.352	2B	213254377
ACG	Attila x CDC Go	wsnp_BG263521B_Ta_2_1	SNP from 90K array	2B	221293708	132.607	2B	213254460
ACG	Attila x CDC Go	RAC875_c20628_111	SNP from 90K array	2B	222607440	133.116	2B	214587449
ACG	Attila x CDC Go	IAAV6765	SNP from 90K array	2B	222610759	133.625	2B	214590768
ACG	Attila x CDC Go	Ex_c4328_1408	SNP from 90K array	2B	222613183	133.625	2B	214593192
ACG	Attila x CDC Go	wsnp_Ex_c4328_7801438	SNP from 90K array	2B	222614140	133.625	2B	214594149
ACG	Attila x CDC Go	wsnp_Ex_c4328_7801724	SNP from 90K array	2B	222614426	133.625	2B	214594435
ACG	Attila x CDC Go	Kukri_c8900_251	SNP from 90K array	2B	222616598	133.751	2B	214596607
ACG	Attila x CDC Go	wsnp_Ku_c33287_42805533	SNP from 90K array	2B	222845221	133.878	2D	157384772
ACG	Attila x CDC Go	Ra_c6700_406	SNP from 90K array	2B	223219237	134.51	2B	215204297
ACG	Attila x CDC Go	wsnp_Ex_c15089_23270614	SNP from 90K array	2B	223219481	134.635	2B	215204541
ACG	Attila x CDC Go	wsnp_RFL_Contig1418_565105	SNP from 90K array	2B	223219542	134.887	2B	215204602
ACG	Attila x CDC Go	Tdurum_contig8048_84	SNP from 90K array	2B	223604301	135.01	2B	215593602
ACG	Attila x CDC Go	wsnp_Ex_c22423_31615798	SNP from 90K array	2B	223604451	135.01	2B	215593752
ACG	Attila x CDC Go	Kukri_rep_c68124_672	SNP from 90K array	2B	224469226	135.519	2D	159336247
ACG	Attila x CDC Go	Tdurum_contig50509_805	SNP from 90K array	2B	224473605	135.519	2B	216467603
ACG	Attila x CDC Go	Kukri_rep_c107245_634	SNP from 90K array	2B	233401275	135.643	2B	225437852
ACG	Attila x CDC Go	Excalibur_c19344_137	SNP from 90K array	2B	235030816	135.769	2B	227080940
ACG	Attila x CDC Go	RAC875_c4203_382	SNP from 90K array	2B	240272910	136.421	2B	232348160
ACG	Attila x CDC Go	RAC875_c18463_156	SNP from 90K array	2B	240840884	136.803	2B	232916475
ACG	Attila x CDC Go	CAP7_c3814_303	SNP from 90K array	2B	241190885	136.929	2B	233268357
ACG	Attila x CDC Go	BS00066546_51	SNP from 90K array	2B	241191002	136.929	2B	233268474
ACG	Attila x CDC Go	Jagger_c1059_300	SNP from 90K array	2B	241191320	137.306	2B	233268792
ACG	Attila x CDC Go	BobWhite_rep_c57592_175	SNP from 90K array	2B	241191469	137.429	2B	233268941
ACG	Attila x CDC Go	CAP11_c2947_204	SNP from 90K array	2B	241191652	137.809	2B	233269124
ACG	Attila x CDC Go	Excalibur_c58566_284	SNP from 90K array	2B	241473433	137.809	2B	233554391
ACG	Attila x CDC Go	BobWhite_c5852_685	SNP from 90K array	2B	242544810	138.062	2B	234636265
ACG	Attila x CDC Go	BobWhite_c5852_103	SNP from 90K array	2B	242545389	138.189	2B	234636844
ACG	Attila x CDC Go	Kukri_c9507_95	SNP from 90K array	2B	244217757	140.995	2B	236319429
ACG	Attila x CDC Go	BS00111325_51	SNP from 90K array	2B	245073492	143.45	2B	237177123
ACG	Attila x CDC Go	BS00111324_51	SNP from 90K array	2B	245073497	143.45	2B	237177128
ACG	Attila x CDC Go	Tdurum_contig20589_247	SNP from 90K array	2B	246916550	143.577	2B	238961085
ACG	Attila x CDC Go	RAC875_c63112_460	SNP from 90K array	2B	247598326	143.577	2B	239646009
ACG	Attila x CDC Go	TA004199-0831	SNP from 90K array	2B	247806096	143.577	2B	239854052
ACG	Attila x CDC Go	Kukri_c22419_541	SNP from 90K array	2B	247806125	143.577	2B	239854081
ACG	Attila x CDC Go	tplb0040e02_1293	SNP from 90K array	2B	248269058	143.954	2B	240318254
ACG	Attila x CDC Go	Excalibur_c20647_643	SNP from 90K array	2B	250763255	143.954	2B	242825184
ACG	Attila x CDC Go	CAP12_c2565_239	SNP from 90K array	2B	251724438	144.082	2B	243790222
ACG	Attila x CDC Go	BS00030405_51	SNP from 90K array	2B	252866694	144.21	2B	244937549
ACG	Attila x CDC Go	BS00075410_51	SNP from 90K array	2B	253058059	144.21	2B	245129214
ACG	Attila x CDC Go	GENE-0968_155	SNP from 90K array	2B	253614620	144.21	2B	245687226
ACG	Attila x CDC Go	Ra_c25623_352	SNP from 90K array	2B	324123474	145.135	2B	310923701
ACG	Attila x CDC Go	Excalibur_c23932_916	SNP from 90K array	2B	330221121	146.294	2B	316743977
ACG	Attila x CDC Go	Excalibur_c29766_663	SNP from 90K array	2B	330223914	146.294	2B	316746770
ACG	Attila x CDC Go	Ra_c15365_530	SNP from 90K array	2B	531289824	150.068	2B	523266318
ACG	Attila x CDC Go	wsnp_CAP7_c1453_728076	SNP from 90K array	2B	532195156	150.068	2B	524176032
ACG	Attila x CDC Go	IAAV3893	SNP from 90K array	2B	532195356	150.068	2B	524176232
ACG	Attila x CDC Go	Ku_c6050_678	SNP from 90K array	2B	537102387	150.068	2B	529102960
ACG	Attila x CDC Go	Ra_c9190_1384	SNP from 90K array	2B	537103142	150.194	2B	529103715
ACG	Attila x CDC Go	RAC875_c57842_264	SNP from 90K array	2B	537262127	150.58	2B	529262870
ACG	Attila x CDC Go	Kukri_c9455_942	SNP from 90K array	2B	537536797	150.58	2B	529537577
ACG	Attila x CDC Go	RAC875_rep_c70837_62	SNP from 90K array	2B	540071489	150.703	2B	532090623
ACG	Attila x CDC Go	Kukri_c16024_1368	SNP from 90K array	2B	540073604	150.703	2B	532092738
ACG	Attila x CDC Go	wsnp_CAP11_c5554_2580044	SNP from 90K array	2B	542808621	150.703	2B	534842747
ACG	Attila x CDC Go	IAAV9070	SNP from 90K array	2B	544596074	150.703	2B	536639127
ACG	Attila x CDC Go	RFL_Contig2925_631	SNP from 90K array	2B	544596182	151.461	2B	536639235
ACG	Attila x CDC Go	Kukri_c15047_127	SNP from 90K array	2B	546892299	151.461	2B	538950870
ACG	Attila x CDC Go	BobWhite_c12649_113	SNP from 90K array	2B	546892904	151.461	2B	538951475
ACG	Attila x CDC Go	Kukri_c14138_764	SNP from 90K array	2B	547223571	151.461	2B	539283222
ACG	Attila x CDC Go	Excalibur_c419_65	SNP from 90K array	2B	547414766	151.461	2B	539475704
ACG	Attila x CDC Go	RAC875_c16393_1160	SNP from 90K array	2B	547416429	151.461	2B	539477367
ACG	Attila x CDC Go	RAC875_c30185_376	SNP from 90K array	2B	547644643	151.461	2B	539707373
ACG	Attila x CDC Go	Kukri_c35153_145	SNP from 90K array	2B	547900259	151.98	2B	539964058
ACG	Attila x CDC Go	wsnp_Ex_c8894_14858193	SNP from 90K array	2B	548359705	151.98	2B	540425087
ACG	Attila x CDC Go	wsnp_Ex_rep_c68386_67199155	SNP from 90K array	2B	548363166	151.98	2B	540428548
ACG	Attila x CDC Go	wsnp_Ku_c3780_6950286	SNP from 90K array	2B	548363562	151.98	2B	540428944
ACG	Attila x CDC Go	wsnp_Ex_c17700_26446810	SNP from 90K array	2B	549040478	152.476	2B	541106549
ACG	Attila x CDC Go	CAP11_c1476_128	SNP from 90K array	2B	551626634	152.605	2B	543704883
ACG	Attila x CDC Go	CAP12_c7987_137	SNP from 90K array	2B	551629042	152.605	2B	543707291
ACG	Attila x CDC Go	Excalibur_rep_c106939_325	SNP from 90K array	2B	552208637	152.605	7B	571568120
ACG	Attila x CDC Go	RAC875_c30053_167	SNP from 90K array	2B	552210285	152.605	2B	543859992
ACG	Attila x CDC Go	wsnp_Ex_c41558_48355943	SNP from 90K array	2B	552664105	152.605	2B	544763513
ACG	Attila x CDC Go	wsnp_Ku_rep_c68888_68067293	SNP from 90K array	2B	552664236	152.733	2B	544763644
ACG	Attila x CDC Go	Kukri_rep_c106008_725	SNP from 90K array	2B	552666104	152.989	2B	544765512
ACG	Attila x CDC Go	Kukri_rep_c106008_681	SNP from 90K array	2B	552666148	153.245	2B	544765556
ACG	Attila x CDC Go	wsnp_Ex_c41558_48356814	SNP from 90K array	2B	552666151	153.245	2B	544765559
ACG	Attila x CDC Go	wsnp_Ex_c41558_48356869	SNP from 90K array	2B	552666206	154.135	2B	544765614
ACG	Attila x CDC Go	wsnp_JD_c14405_14144807	SNP from 90K array	2B	552666878	154.135	2D	461840910
ACG	Attila x CDC Go	Kukri_c53402_251	SNP from 90K array	2B	552667956	154.135	2B	544767364
ACG	Attila x CDC Go	BS00009962_51	SNP from 90K array	2B	553164527	154.908	2B	545267358
ACG	Attila x CDC Go	RAC875_c67311_429	SNP from 90K array	2B	553649149	154.908	2B	545757261
ACG	Attila x CDC Go	BS00010745_51	SNP from 90K array	2B	554208125	154.908	2B	546201974
ACG	Attila x CDC Go	BS00010829_51	SNP from 90K array	2B	554208132	154.908	2B	546201981
ACG	Attila x CDC Go	IACX7505	SNP from 90K array	2B	554208215	155.032	2B	546202064
ACG	Attila x CDC Go	IACX6508	SNP from 90K array	2B	554208240	155.159	2B	546202089
ACG	Attila x CDC Go	RAC875_c29716_871	SNP from 90K array	2B	554209387	155.159	2D	467242229
ACG	Attila x CDC Go	Excalibur_c84741_99	SNP from 90K array	2B	555098799	155.922	2B	547095960
ACG	Attila x CDC Go	Tdurum_contig92604_368	SNP from 90K array	2B	555098800	155.922	2B	547095961
ACG	Attila x CDC Go	RFL_Contig4718_1269	SNP from 90K array	2B	561533023	157.27	2B	553623370
ACG	Attila x CDC Go	RFL_Contig4856_71	SNP from 90K array	2B	593964471	159.035	2B	586120586
ACG	Attila x CDC Go	BS00055427_51	SNP from 90K array	2B	609647570	159.534	2B	601892055
ACG	Attila x CDC Go	Kukri_rep_c80379_398	SNP from 90K array	2B	615919309	159.784	2B	608202925
ACG	Attila x CDC Go	RAC875_c31162_706	SNP from 90K array	2B	615931857	159.91	2B	608215475
ACG	Attila x CDC Go	Ra_c72477_2165	SNP from 90K array	2B	615939845	159.91	2B	608223463
ACG	Attila x CDC Go	Ku_c12037_482	SNP from 90K array	2B	618769503	159.91	2B	611065361
ACG	Attila x CDC Go	Ra_c14316_850	SNP from 90K array	2B	620377225	159.91	2B	612686684
ACG	Attila x CDC Go	wsnp_Ex_c54998_57670603	SNP from 90K array	2B	624649259	160.035	2B	616928751
ACG	Attila x CDC Go	RAC875_c7540_366	SNP from 90K array	2B	624649320	160.035	2B	616928812
ACG	Attila x CDC Go	RAC875_c26278_459	SNP from 90K array	2B	624655886	160.035	2B	616935100
ACG	Attila x CDC Go	RAC875_c66657_91	SNP from 90K array	2B	624676791	160.035	2B	616956458
ACG	Attila x CDC Go	Kukri_rep_c69169_334	SNP from 90K array	2B	624690052	160.035	2D	523157359
ACG	Attila x CDC Go	Ex_c69493_1208	SNP from 90K array	2B	624860716	160.035	2D	523162913
ACG	Attila x CDC Go	Ra_c108387_863	SNP from 90K array	2B	627473574	160.035	2B	619753660
ACG	Attila x CDC Go	RAC875_c12886_2359	SNP from 90K array	2B	640762434	160.684	2B	632916550
ACG	Attila x CDC Go	Excalibur_c30728_218	SNP from 90K array	2B	644383758	160.938	2B	636549562
ACG	Attila x CDC Go	BS00088489_51	SNP from 90K array	2B	645410986	161.065	2B	637573963
ACG	Attila x CDC Go	Tdurum_contig54925_225	SNP from 90K array	2B	645411500	161.19	2B	637574477
ACG	Attila x CDC Go	Ra_c4051_1010	SNP from 90K array	2B	646098971	161.44	2B	638261949
ACG	Attila x CDC Go	wsnp_Ex_c16425_24923685	SNP from 90K array	2B	648158521	161.44	2B	640340411
ACG	Attila x CDC Go	wsnp_Ex_c16425_24923837	SNP from 90K array	2B	648158673	161.44	2B	640340563
ACG	Attila x CDC Go	BobWhite_rep_c50458_213	SNP from 90K array	2B	649804236	161.689	2B	641943018
ACG	Attila x CDC Go	RAC875_rep_c80745_106	SNP from 90K array	2B	651533889	161.689	2B	643684225
ACG	Attila x CDC Go	wsnp_JD_c11975_12326445	SNP from 90K array	2B	654811678	161.814	2B	646958919
ACG	Attila x CDC Go	GENE-0675_104	SNP from 90K array	2B	654958111	161.939	2B	647105352
ACG	Attila x CDC Go	Ra_c68109_376	SNP from 90K array	2B	654961639	161.939	2B	647108880
ACG	Attila x CDC Go	IAAV7130	SNP from 90K array	2B	665646566	163.129	2B	657792753
ACG	Attila x CDC Go	Ppd-D1	Gene specific (functional) marker	2D	34000000	0	2D	34000000
ACG	Attila x CDC Go	BS00073229_51	SNP from 90K array	2D	67434279	16.9492	2D	64981283
ACG	Attila x CDC Go	RAC875_c45366_729	SNP from 90K array	2D	67715978	16.9492	2D	65264904
ACG	Attila x CDC Go	BS00067757_51	SNP from 90K array	2D	67986825	16.9492	2D	65536985
ACG	Attila x CDC Go	BS00078434_51	SNP from 90K array	2D	68141717	16.9492	2D	65692255
ACG	Attila x CDC Go	GENE-0787_85	SNP from 90K array	2D	69678822	18.205	2D	67231626
ACG	Attila x CDC Go	BobWhite_c36072_272	SNP from 90K array	2D	69874917	19.1123	2D	67430408
ACG	Attila x CDC Go	BS00067820_51	SNP from 90K array	2D	70000802	19.1123	2D	67557248
ACG	Attila x CDC Go	Kukri_rep_c114322_506	SNP from 90K array	2D	70410344	19.1123	2D	67967477
ACG	Attila x CDC Go	IAAV3173	SNP from 90K array	2D	73636876	19.1123	2D	71208615
ACG	Attila x CDC Go	Excalibur_c2496_1752	SNP from 90K array	2D	74192532	19.4846	2D	71767150
ACG	Attila x CDC Go	GENE-1172_825	SNP from 90K array	2D	77377929	19.9809	2A	74139481
ACG	Attila x CDC Go	Excalibur_c15505_87	SNP from 90K array	2D	77658735	20.2307	2D	75251408
ACG	Attila x CDC Go	RAC875_rep_c72220_143	SNP from 90K array	2D	80941943	21.0085	2D	78562289
ACG	Attila x CDC Go	D_contig77859_59	SNP from 90K array	2D	81071088	21.0085	2D	78692352
ACG	Attila x CDC Go	Kukri_c26576_329	SNP from 90K array	2D	82356754	21.7864	2D	79987796
ACG	Attila x CDC Go	Kukri_c49670_857	SNP from 90K array	2D	83659469	22.0393	2D	81299027
ACG	Attila x CDC Go	RAC875_c46007_340	SNP from 90K array	2D	83666013	22.0393	2D	81305571
ACG	Attila x CDC Go	BS00109570_51	SNP from 90K array	2D	84196114	22.426	2D	81836822
ACG	Attila x CDC Go	Excalibur_c1472_179	SNP from 90K array	2D	98874412	24.3932	2D	96473268
ACG	Attila x CDC Go	wsnp_Ra_rep_c116793_96612614	SNP from 90K array	2D	175293940	29.2321	2D	173007811
ACG	Attila x CDC Go	Excalibur_c31302_230	SNP from 90K array	2D	273174213	29.8763	2D	267706366
ACG	Attila x CDC Go	wsnp_Ex_c25311_34578436	SNP from 90K array	2D	323014361	30.0004	2D	320493967
ACG	Attila x CDC Go	wsnp_RFL_Contig4134_4692458	SNP from 90K array	2D	350800932	30.3798	2D	348286021
ACG	Attila x CDC Go	D_GB5Y7FA01EHPZX_186	SNP from 90K array	2D	355555190	30.3798	2D	353058362
ACG	Attila x CDC Go	D_GBF1XID01B4GMC_392	SNP from 90K array	2D	381283277	31.0039	2D	379107095
ACG	Attila x CDC Go	Excalibur_c24307_739	SNP from 90K array	2D	457632751	33.4993	2D	455336547
ACG	Attila x CDC Go	RAC875_rep_c73531_335	SNP from 90K array	2D	462143083	34.0147	2D	459850008
ACG	Attila x CDC Go	wsnp_Ex_c8303_14001708	SNP from 90K array	2D	483824171	36.6867	2D	481601503
ACG	Attila x CDC Go	wsnp_Ex_rep_c66522_64795143	SNP from 90K array	2D	555087626	39.5405	2D	552193001
ACG	Attila x CDC Go	RAC875_c17453_896	SNP from 90K array	3A	1482746	0	Unk	32203044
ACG	Attila x CDC Go	Kukri_c64588_274	SNP from 90K array	3A	1500290	0.670064	3B	3271276
ACG	Attila x CDC Go	RAC875_c67770_822	SNP from 90K array	3A	1517019	0.670064	Unk	32236500
ACG	Attila x CDC Go	BS00062673_51	SNP from 90K array	3A	7236803	0.670064	3A	7164954
ACG	Attila x CDC Go	BS00027516_51	SNP from 90K array	3A	7501291	0.803346	3A	7432798
ACG	Attila x CDC Go	BobWhite_rep_c64888_511	SNP from 90K array	3A	7544217	0.937523	3A	7476485
ACG	Attila x CDC Go	Excalibur_rep_c107843_131	SNP from 90K array	3A	7975594	1.18892	3D	1270433
ACG	Attila x CDC Go	BS00069773_51	SNP from 90K array	3A	7981860	1.31466	3A	7928566
ACG	Attila x CDC Go	Kukri_rep_c89183_306	SNP from 90K array	3A	8764629	1.44448	3A	8686021
ACG	Attila x CDC Go	BS00069355_51	SNP from 90K array	3A	8938719	1.96667	3A	8862989
ACG	Attila x CDC Go	Excalibur_c9485_203	SNP from 90K array	3A	8941167	2.34845	3A	8865437
ACG	Attila x CDC Go	Ex_c17993_470	SNP from 90K array	3A	9684879	3.26166	3A	9613572
ACG	Attila x CDC Go	Excalibur_c10014_307	SNP from 90K array	3A	9923156	3.26166	3A	9855065
ACG	Attila x CDC Go	Excalibur_c60530_113	SNP from 90K array	3A	10740801	3.52291	3D	9738833
ACG	Attila x CDC Go	BobWhite_rep_c49374_348	SNP from 90K array	3A	11531245	3.77119	3A	11350941
ACG	Attila x CDC Go	BobWhite_rep_c49419_92	SNP from 90K array	3A	11589496	3.77119	3A	11409226
ACG	Attila x CDC Go	BS00022798_51	SNP from 90K array	3A	12113208	4.17616	3A	11941162
ACG	Attila x CDC Go	BobWhite_c5461_338	SNP from 90K array	3A	12113606	4.31034	3A	11941560
ACG	Attila x CDC Go	BS00093975_51	SNP from 90K array	3A	12113982	4.31034	3A	11941936
ACG	Attila x CDC Go	RAC875_c77648_367	SNP from 90K array	3A	12417056	4.43849	3B	10715421
ACG	Attila x CDC Go	BS00048489_51	SNP from 90K array	3A	12436683	4.43849	3A	12253720
ACG	Attila x CDC Go	Kukri_c15388_692	SNP from 90K array	3A	12503078	4.71997	3A	12321601
ACG	Attila x CDC Go	Kukri_c15388_731	SNP from 90K array	3A	12503101	4.71997	3A	12321624
ACG	Attila x CDC Go	Kukri_c53085_574	SNP from 90K array	3A	12504224	4.98467	3A	12322747
ACG	Attila x CDC Go	BS00004149_51	SNP from 90K array	3A	12663039	5.2409	3A	12482413
ACG	Attila x CDC Go	wsnp_Ex_c2573_4788116	SNP from 90K array	3A	12960963	5.2409	3A	12783178
ACG	Attila x CDC Go	CAP11_c570_73	SNP from 90K array	3A	12989768	5.2409	3A	12812130
ACG	Attila x CDC Go	BS00084661_51	SNP from 90K array	3A	12989779	5.2409	3A	12812141
ACG	Attila x CDC Go	BS00022279_51	SNP from 90K array	3A	12991610	5.2409	3A	12813972
ACG	Attila x CDC Go	BS00110921_51	SNP from 90K array	3A	12991730	5.2409	3A	12814092
ACG	Attila x CDC Go	BS00022347_51	SNP from 90K array	3A	13016291	5.2409	3A	12839041
ACG	Attila x CDC Go	RAC875_rep_c107888_617	SNP from 90K array	3A	13152104	5.36744	3B	9171028
ACG	Attila x CDC Go	Ku_c17560_162	SNP from 90K array	3A	13157304	5.36744	3A	12980723
ACG	Attila x CDC Go	Ku_c17560_146	SNP from 90K array	3A	13157320	5.36744	3A	12980739
ACG	Attila x CDC Go	Ku_c17560_91	SNP from 90K array	3A	13157375	5.36744	3A	12980794
ACG	Attila x CDC Go	BS00073063_51	SNP from 90K array	3A	13174351	6.00747	3A	12997770
ACG	Attila x CDC Go	BS00073062_51	SNP from 90K array	3A	13174353	6.00747	3A	12997772
ACG	Attila x CDC Go	BS00088987_51	SNP from 90K array	3A	13212139	6.00747	3A	13035902
ACG	Attila x CDC Go	RAC875_c787_395	SNP from 90K array	3A	13214114	6.00747	3A	13037877
ACG	Attila x CDC Go	wsnp_Ex_c23633_32868822	SNP from 90K array	3A	13214407	6.00747	3A	13038170
ACG	Attila x CDC Go	BS00004158_51	SNP from 90K array	3A	13530728	6.00747	3A	13354492
ACG	Attila x CDC Go	BS00104401_51	SNP from 90K array	3A	13581305	6.13401	3A	13405069
ACG	Attila x CDC Go	BobWhite_c23392_496	SNP from 90K array	3A	13799522	6.50863	3A	13496832
ACG	Attila x CDC Go	Excalibur_rep_c109112_430	SNP from 90K array	3A	13805521	6.76651	3A	13502831
ACG	Attila x CDC Go	Excalibur_c25195_387	SNP from 90K array	3A	13858008	6.76651	3A	13555318
ACG	Attila x CDC Go	BobWhite_c2570_682	SNP from 90K array	3A	14041808	6.90069	3A	13739661
ACG	Attila x CDC Go	Kukri_rep_c84820_251	SNP from 90K array	3A	14042191	6.90069	3A	13740044
ACG	Attila x CDC Go	wsnp_Ex_c22683_31887799	SNP from 90K array	3A	14203429	7.02643	3A	13901401
ACG	Attila x CDC Go	Kukri_c3982_192	SNP from 90K array	3A	14204700	7.02643	3A	13902672
ACG	Attila x CDC Go	Excalibur_c74666_291	SNP from 90K array	3A	14211304	7.02643	3A	13909276
ACG	Attila x CDC Go	RFL_Contig2582_455	SNP from 90K array	3A	14340044	7.15796	3A	14039855
ACG	Attila x CDC Go	BS00101363_51	SNP from 90K array	3A	14345871	7.2853	3A	14045682
ACG	Attila x CDC Go	Excalibur_c11505_155	SNP from 90K array	3A	15144425	7.41104	3B	7373055
ACG	Attila x CDC Go	RAC875_c20134_535	SNP from 90K array	3A	15144942	7.41104	3A	14851061
ACG	Attila x CDC Go	Excalibur_c92401_157	SNP from 90K array	3A	15381805	7.78334	3A	15089000
ACG	Attila x CDC Go	CAP11_c6193_232	SNP from 90K array	3A	15382840	8.03317	3A	15090035
ACG	Attila x CDC Go	BS00064422_51	SNP from 90K array	3A	17351806	9.37324	3A	16809246
ACG	Attila x CDC Go	RAC875_c371_251	SNP from 90K array	3A	18123184	10.3783	3A	17538514
ACG	Attila x CDC Go	Ra_c6118_450	SNP from 90K array	3A	20136053	11.0225	3A	19485856
ACG	Attila x CDC Go	Ra_c6118_350	SNP from 90K array	3A	20136153	11.0225	3A	19485956
ACG	Attila x CDC Go	wsnp_Ra_c9738_16173810	SNP from 90K array	3A	24294040	14.9112	3A	23651182
ACG	Attila x CDC Go	Excalibur_c4548_2697	SNP from 90K array	3A	24294190	14.9112	3A	23651332
ACG	Attila x CDC Go	wsnp_Ra_c9738_16174002	SNP from 90K array	3A	24294232	14.9112	3A	23651374
ACG	Attila x CDC Go	Excalibur_c4548_2505	SNP from 90K array	3A	24294382	14.9112	3A	23651524
ACG	Attila x CDC Go	wsnp_Ex_c4548_8166555	SNP from 90K array	3A	24295914	14.9112	3A	23653056
ACG	Attila x CDC Go	BobWhite_c9249_564	SNP from 90K array	3A	24474747	15.2835	3A	23831943
ACG	Attila x CDC Go	wsnp_Ex_c8409_14170476	SNP from 90K array	3A	25237016	17.0846	3A	24606157
ACG	Attila x CDC Go	CAP8_c665_242	SNP from 90K array	3A	25392894	17.0846	3A	24753098
ACG	Attila x CDC Go	wsnp_Ex_c55051_57706127	SNP from 90K array	3A	25988167	17.8832	3A	25359161
ACG	Attila x CDC Go	wsnp_Ex_c8240_13914674	SNP from 90K array	3A	25988599	18.5315	3B	16452140
ACG	Attila x CDC Go	wsnp_Ex_rep_c102110_87348288	SNP from 90K array	3A	25989201	19.1841	3A	25360195
ACG	Attila x CDC Go	BS00057444_51	SNP from 90K array	3A	26015906	19.4403	3A	25387946
ACG	Attila x CDC Go	Excalibur_c98205_83	SNP from 90K array	3A	26120705	19.5701	3A	25493651
ACG	Attila x CDC Go	BobWhite_s67516_159	SNP from 90K array	3A	26557029	19.5701	3A	25932510
ACG	Attila x CDC Go	BS00049032_51	SNP from 90K array	3A	26571205	19.8247	3A	25946989
ACG	Attila x CDC Go	BS00067499_51	SNP from 90K array	3A	42491688	26.8242	3A	41625562
ACG	Attila x CDC Go	BS00022586_51	SNP from 90K array	3A	42897704	26.8242	3A	42031385
ACG	Attila x CDC Go	BS00086247_51	SNP from 90K array	3A	42897972	26.9499	3A	42031653
ACG	Attila x CDC Go	TA015264-0958	SNP from 90K array	3A	44481853	27.0756	3A	43634531
ACG	Attila x CDC Go	GENE-1533_226	SNP from 90K array	3A	45850618	28.7819	3B	55736101
ACG	Attila x CDC Go	Ku_c18096_552	SNP from 90K array	3A	45850631	28.7819	3A	45598472
ACG	Attila x CDC Go	wsnp_Ex_rep_c69816_68774416	SNP from 90K array	3A	45851027	28.7819	3A	45598868
ACG	Attila x CDC Go	wsnp_Ex_c33765_42199371	SNP from 90K array	3A	45855823	29.1613	3A	45603664
ACG	Attila x CDC Go	wsnp_Ex_c4094_7399975	SNP from 90K array	3A	46557503	29.1613	3A	46165751
ACG	Attila x CDC Go	RFL_Contig4946_315	SNP from 90K array	3A	46566187	29.2839	3A	46174435
ACG	Attila x CDC Go	RAC875_c14060_1935	SNP from 90K array	3A	47381962	30.1912	3A	46993912
ACG	Attila x CDC Go	RAC875_c14060_1797	SNP from 90K array	3A	47382100	30.3202	3A	46994050
ACG	Attila x CDC Go	Tdurum_contig12371_248	SNP from 90K array	3A	48208320	30.6037	3A	47825498
ACG	Attila x CDC Go	Tdurum_contig59358_392	SNP from 90K array	3A	52123649	31.1623	3A	51769024
ACG	Attila x CDC Go	RAC875_c64107_404	SNP from 90K array	3A	52127444	31.1623	3A	51772819
ACG	Attila x CDC Go	Tdurum_contig74920_757	SNP from 90K array	3A	52127544	31.1623	3A	51772919
ACG	Attila x CDC Go	Excalibur_c6264_249	SNP from 90K array	3A	53337565	32.0467	3A	53038577
ACG	Attila x CDC Go	Excalibur_c6264_1054	SNP from 90K array	3A	53480146	32.0467	3A	53181685
ACG	Attila x CDC Go	CAP8_rep_c3652_80	SNP from 90K array	3A	53850404	32.0467	3A	53553834
ACG	Attila x CDC Go	GENE-1674_631	SNP from 90K array	3A	53857418	32.4261	3D	42094383
ACG	Attila x CDC Go	Kukri_c3673_2442	SNP from 90K array	3A	53865769	32.9286	3A	53569393
ACG	Attila x CDC Go	Kukri_c14029_117	SNP from 90K array	3A	53867289	33.3079	3A	53570913
ACG	Attila x CDC Go	Kukri_c10511_94	SNP from 90K array	3A	53868279	33.3079	3A	53571903
ACG	Attila x CDC Go	Kukri_c62467_362	SNP from 90K array	3A	53868933	33.3079	3A	53572557
ACG	Attila x CDC Go	CAP8_rep_c6382_237	SNP from 90K array	3A	54119548	33.3079	3A	53832104
ACG	Attila x CDC Go	RAC875_c45016_79	SNP from 90K array	3A	54124602	33.3079	3A	53837158
ACG	Attila x CDC Go	Kukri_rep_c73936_154	SNP from 90K array	3A	54125823	33.3079	3A	53838379
ACG	Attila x CDC Go	BobWhite_c17852_511	SNP from 90K array	3A	54956181	33.3079	3A	54662983
ACG	Attila x CDC Go	BobWhite_c9704_273	SNP from 90K array	3A	55172368	33.3079	3A	54879170
ACG	Attila x CDC Go	RAC875_c43816_91	SNP from 90K array	3A	55232824	33.4337	3A	54939626
ACG	Attila x CDC Go	Excalibur_c1905_1117	SNP from 90K array	3A	55233373	33.8083	3A	54940175
ACG	Attila x CDC Go	Excalibur_c9000_209	SNP from 90K array	3A	55330431	34.3108	3A	55037233
ACG	Attila x CDC Go	RAC875_c10286_1247	SNP from 90K array	3A	55339078	34.4373	3A	55045880
ACG	Attila x CDC Go	JG_c3077_225	SNP from 90K array	3A	55379393	34.6919	3A	55086195
ACG	Attila x CDC Go	RAC875_c2292_647	SNP from 90K array	3A	56562704	34.6919	3A	56141807
ACG	Attila x CDC Go	RAC875_c2292_402	SNP from 90K array	3A	56563096	34.6919	3A	56142199
ACG	Attila x CDC Go	Excalibur_c24123_1597	SNP from 90K array	3A	56643312	34.6919	3D	44002943
ACG	Attila x CDC Go	BS00021694_51	SNP from 90K array	3A	56818253	34.6919	3A	56397356
ACG	Attila x CDC Go	BS00094366_51	SNP from 90K array	3A	56818704	34.6919	3A	56397807
ACG	Attila x CDC Go	IAAV4780	SNP from 90K array	3A	527204593	49.6124	3A	515900071
ACG	Attila x CDC Go	Excalibur_c49743_97	SNP from 90K array	3A	688672607	80.4655	3A	688580144
ACG	Attila x CDC Go	GENE-0477_241	SNP from 90K array	3A	688708341	80.7169	3A	688616211
ACG	Attila x CDC Go	BS00036168_51	SNP from 90K array	3A	688709273	81.1086	3A	688617143
ACG	Attila x CDC Go	Excalibur_rep_c110501_525	SNP from 90K array	3A	688709462	81.1086	3A	688617332
ACG	Attila x CDC Go	wsnp_CAP12_c15_9559	SNP from 90K array	3A	688763805	81.2368	3A	688673158
ACG	Attila x CDC Go	wsnp_CAP11_c68_106078	SNP from 90K array	3A	688763853	81.2368	3A	688673206
ACG	Attila x CDC Go	wsnp_BG262734A_Ta_2_7	SNP from 90K array	3A	688764533	81.2368	3A	688673886
ACG	Attila x CDC Go	wsnp_BG262734A_Ta_2_3	SNP from 90K array	3A	688764995	81.2368	3A	688674348
ACG	Attila x CDC Go	RFL_Contig4282_1420	SNP from 90K array	3A	688770622	81.3641	3A	688679975
ACG	Attila x CDC Go	BS00049978_51	SNP from 90K array	3A	688779416	81.4876	3A	688688769
ACG	Attila x CDC Go	BS00049977_51	SNP from 90K array	3A	688779417	81.4876	3A	688688770
ACG	Attila x CDC Go	wsnp_Ex_c15475_23757972	SNP from 90K array	3A	688779771	81.6149	3A	688689124
ACG	Attila x CDC Go	wsnp_BE495175A_Ta_1_1	SNP from 90K array	3A	695558933	84.0563	3A	695505803
ACG	Attila x CDC Go	BobWhite_c62252_472	SNP from 90K array	3A	695585256	84.0563	3A	695532698
ACG	Attila x CDC Go	BS00091887_51	SNP from 90K array	3A	695780575	84.3092	3A	695729746
ACG	Attila x CDC Go	IACX6065	SNP from 90K array	3A	695780590	84.3092	3A	695729761
ACG	Attila x CDC Go	BS00003935_51	SNP from 90K array	3A	695780700	84.3092	3A	695729871
ACG	Attila x CDC Go	Kukri_c49927_151	SNP from 90K array	3A	697294537	85.8022	3A	697250151
ACG	Attila x CDC Go	RAC875_c15970_89	SNP from 90K array	3A	700418151	88.8435	3A	701238651
ACG	Attila x CDC Go	Excalibur_c96921_206	SNP from 90K array	3A	700710518	89.0949	3A	700946070
ACG	Attila x CDC Go	Excalibur_c81897_420	SNP from 90K array	3A	711361186	95.0324	3A	710795046
ACG	Attila x CDC Go	Excalibur_c3969_713	SNP from 90K array	3A	711397140	95.5478	3A	710831468
ACG	Attila x CDC Go	Excalibur_c3969_1208	SNP from 90K array	3A	711397635	95.5478	3A	710831963
ACG	Attila x CDC Go	BS00076772_51	SNP from 90K array	3A	711766774	96.0804	3A	711202878
ACG	Attila x CDC Go	RAC875_c52195_324	SNP from 90K array	3A	711967467	96.3434	3A	711404182
ACG	Attila x CDC Go	BS00076751_51	SNP from 90K array	3A	718311786	103.474	3A	717653867
ACG	Attila x CDC Go	BobWhite_c12428_371	SNP from 90K array	3A	718557199	103.474	3A	717903437
ACG	Attila x CDC Go	BS00065673_51	SNP from 90K array	3A	722305942	104.272	3A	721666010
ACG	Attila x CDC Go	Kukri_c25871_124	SNP from 90K array	3A	722785202	104.272	3A	722280570
ACG	Attila x CDC Go	wsnp_Ra_c27517_37034553	SNP from 90K array	3A	722850044	105.726	3A	722214848
ACG	Attila x CDC Go	BS00077819_51	SNP from 90K array	3A	722854964	106.357	3A	722209929
ACG	Attila x CDC Go	wsnp_BE604885A_Ta_2_1	SNP from 90K array	3A	724759469	106.481	3D	592576112
ACG	Attila x CDC Go	BS00030652_51	SNP from 90K array	3A	724792816	106.863	3A	724056487
ACG	Attila x CDC Go	CAP8_c3568_256	SNP from 90K array	3A	724938221	107.542	3A	724200985
ACG	Attila x CDC Go	RAC875_c24982_202	SNP from 90K array	3A	725056384	107.808	3A	724319595
ACG	Attila x CDC Go	BS00093889_51	SNP from 90K array	3A	725056729	107.808	3A	724319940
ACG	Attila x CDC Go	RAC875_rep_c109228_400	SNP from 90K array	3A	727819563	110.642	3A	727070396
ACG	Attila x CDC Go	Ra_c7114_619	SNP from 90K array	3A	728198643	111.307	3A	727399261
ACG	Attila x CDC Go	Kukri_c12212_182	SNP from 90K array	3A	730361171	111.84	3A	729575982
ACG	Attila x CDC Go	Ku_c26872_269	SNP from 90K array	3A	730539839	113.364	3A	729756576
ACG	Attila x CDC Go	BS00099978_51	SNP from 90K array	3A	731254807	114.021	3A	730279940
ACG	Attila x CDC Go	BS00022968_51	SNP from 90K array	3A	731255605	114.021	3A	730279142
ACG	Attila x CDC Go	BS00099980_51	SNP from 90K array	3A	731255648	114.021	3A	730279099
ACG	Attila x CDC Go	RFL_Contig5153_958	SNP from 90K array	3A	732663079	114.673	3A	731085715
ACG	Attila x CDC Go	BS00022419_51	SNP from 90K array	3A	732897928	115.196	3A	730849200
ACG	Attila x CDC Go	BS00059618_51	SNP from 90K array	3A	733133865	115.324	3A	731841921
ACG	Attila x CDC Go	BS00097939_51	SNP from 90K array	3A	733334237	115.451	3A	732042583
ACG	Attila x CDC Go	wsnp_Ex_rep_c104125_88923836	SNP from 90K array	3A	733349762	115.707	3A	732058330
ACG	Attila x CDC Go	Kukri_c2273_365	SNP from 90K array	3A	733352955	115.707	3A	732061523
ACG	Attila x CDC Go	TA006156-0624	SNP from 90K array	3A	733590540	116.094	3A	732300089
ACG	Attila x CDC Go	wsnp_Ex_c361_708927	SNP from 90K array	3A	733762560	116.531	3A	732472668
ACG	Attila x CDC Go	Excalibur_c64013_68	SNP from 90K array	3A	733762636	117.115	3A	732472744
ACG	Attila x CDC Go	RAC875_c61934_186	SNP from 90K array	3A	735314721	119.908	3A	733995675
ACG	Attila x CDC Go	Jagger_c7131_109	SNP from 90K array	3A	735327748	120.556	3A	734009101
ACG	Attila x CDC Go	BS00064692_51	SNP from 90K array	3A	737283360	121.222	3A	735715956
ACG	Attila x CDC Go	BS00057524_51	SNP from 90K array	3A	737284125	121.222	3A	735716721
ACG	Attila x CDC Go	BS00057523_51	SNP from 90K array	3A	737284210	121.222	3A	735716806
ACG	Attila x CDC Go	CAP7_c915_121	SNP from 90K array	3A	737952205	121.478	3A	736388750
ACG	Attila x CDC Go	RFL_Contig3626_521	SNP from 90K array	3B	240199	0	3B	1617465
ACG	Attila x CDC Go	Tdurum_contig50326_645	SNP from 90K array	3B	858543	0.950444	3B	987535
ACG	Attila x CDC Go	CAP12_rep_c3868_270	SNP from 90K array	3B	859459	0.950444	3B	986619
ACG	Attila x CDC Go	BS00022986_51	SNP from 90K array	3B	2280230	1.6073	3B	2143636
ACG	Attila x CDC Go	BS00094406_51	SNP from 90K array	3B	2641166	4.39779	3B	2507431
ACG	Attila x CDC Go	RFL_Contig3008_1342	SNP from 90K array	3B	4164500	8.22159	3B	4144649
ACG	Attila x CDC Go	BS00001335_51	SNP from 90K array	3B	4167105	8.60581	3B	4142044
ACG	Attila x CDC Go	Tdurum_contig49804_392	SNP from 90K array	3B	4167205	8.60581	3B	4141944
ACG	Attila x CDC Go	Tdurum_contig84762_258	SNP from 90K array	3B	4644428	8.86536	3B	3665640
ACG	Attila x CDC Go	Tdurum_contig84762_189	SNP from 90K array	3B	4644497	9.37104	3B	3665571
ACG	Attila x CDC Go	Ra_c309_732	SNP from 90K array	3B	4895153	10.0549	3B	3411547
ACG	Attila x CDC Go	wsnp_Ra_c41135_48426638	SNP from 90K array	3B	4898002	10.0549	3B	3408698
ACG	Attila x CDC Go	Excalibur_c20277_483	SNP from 90K array	3B	5712010	11.385	3B	5585770
ACG	Attila x CDC Go	Tdurum_contig12899_347	SNP from 90K array	3B	5712122	11.385	3B	5585882
ACG	Attila x CDC Go	Tdurum_contig12899_342	SNP from 90K array	3B	5712127	11.385	3B	5585887
ACG	Attila x CDC Go	IAAV6644	SNP from 90K array	3B	5712141	11.385	3B	5585901
ACG	Attila x CDC Go	Tdurum_contig12899_289	SNP from 90K array	3B	5712180	11.5115	3B	5585940
ACG	Attila x CDC Go	BS00058861_51	SNP from 90K array	3B	5800809	11.5115	3B	5673703
ACG	Attila x CDC Go	Tdurum_contig11192_373	SNP from 90K array	3B	5801553	11.5115	3B	5674447
ACG	Attila x CDC Go	Ex_c4578_544	SNP from 90K array	3B	5801696	11.8885	3B	5674590
ACG	Attila x CDC Go	Tdurum_contig11192_139	SNP from 90K array	3B	5801787	11.8885	3B	5674681
ACG	Attila x CDC Go	Tdurum_contig11192_130	SNP from 90K array	3B	5801796	11.8885	3B	5674690
ACG	Attila x CDC Go	wsnp_Ku_c12698_20441325	SNP from 90K array	3B	5801928	12.0143	3B	5674822
ACG	Attila x CDC Go	TA006079-0893	SNP from 90K array	3B	6022453	12.0143	3B	5890344
ACG	Attila x CDC Go	wsnp_Ex_c8360_14085858	SNP from 90K array	3B	6086389	12.1408	3B	5953163
ACG	Attila x CDC Go	Excalibur_c94546_61	SNP from 90K array	3B	6311484	12.1408	3B	6178272
ACG	Attila x CDC Go	BS00041764_51	SNP from 90K array	3B	6311902	12.1408	3B	6178690
ACG	Attila x CDC Go	BobWhite_c54480_387	SNP from 90K array	3B	6353772	12.1408	3B	6220560
ACG	Attila x CDC Go	BobWhite_c27287_232	SNP from 90K array	3B	6374399	12.2642	3B	6241188
ACG	Attila x CDC Go	BS00087757_51	SNP from 90K array	3B	6383599	12.3907	3B	6250389
ACG	Attila x CDC Go	Tdurum_contig9514_807	SNP from 90K array	3B	6383801	12.3907	3B	6250591
ACG	Attila x CDC Go	Jagger_c8905_84	SNP from 90K array	3B	6383855	12.3907	3B	6250645
ACG	Attila x CDC Go	BobWhite_c2453_282	SNP from 90K array	3B	6385512	12.3907	3B	6252302
ACG	Attila x CDC Go	Kukri_c3773_1450	SNP from 90K array	3B	6434094	12.3907	3B	6300884
ACG	Attila x CDC Go	Tdurum_contig34149_219	SNP from 90K array	3B	6526015	12.6421	3B	6392806
ACG	Attila x CDC Go	RAC875_rep_c118986_60	SNP from 90K array	3B	6529018	12.6421	3B	6395809
ACG	Attila x CDC Go	BS00063985_51	SNP from 90K array	3B	6681720	13.0417	3B	6546422
ACG	Attila x CDC Go	BS00102648_51	SNP from 90K array	3B	6692629	13.3082	3B	6557331
ACG	Attila x CDC Go	BS00102646_51	SNP from 90K array	3B	6693980	13.4339	3B	6558682
ACG	Attila x CDC Go	Ra_c16527_465	SNP from 90K array	3B	6805672	13.5605	3B	6670383
ACG	Attila x CDC Go	wsnp_Ex_c2723_5047696	SNP from 90K array	3B	6815578	13.5605	3B	6680289
ACG	Attila x CDC Go	BS00019919_51	SNP from 90K array	3B	19097211	21.9031	3B	13764920
ACG	Attila x CDC Go	RFL_Contig4531_1195	SNP from 90K array	3B	19097449	28.8934	3B	13765158
ACG	Attila x CDC Go	Tdurum_contig35799_208	SNP from 90K array	3B	19294493	36.1258	3B	13964151
ACG	Attila x CDC Go	Tdurum_contig17943_547	SNP from 90K array	3B	19294972	36.2531	3B	13964630
ACG	Attila x CDC Go	Excalibur_c41820_354	SNP from 90K array	3B	19491216	36.6398	3B	14163529
ACG	Attila x CDC Go	BobWhite_c27352_145	SNP from 90K array	3B	20511469	36.7672	3B	14983269
ACG	Attila x CDC Go	Ku_c35453_498	SNP from 90K array	3B	20511827	36.7672	3B	14983627
ACG	Attila x CDC Go	Ku_c663_1896	SNP from 90K array	3B	20514123	36.7672	3B	14985922
ACG	Attila x CDC Go	wsnp_Ra_c18153_27161629	SNP from 90K array	3B	20514728	36.7672	3B	14986527
ACG	Attila x CDC Go	wsnp_BE497169B_Ta_2_2	SNP from 90K array	3B	21585511	37.2665	3B	16038488
ACG	Attila x CDC Go	Excalibur_c9206_836	SNP from 90K array	3B	21986281	37.5261	3D	11750692
ACG	Attila x CDC Go	Excalibur_rep_c104498_194	SNP from 90K array	3B	21987708	37.6568	3B	16444601
ACG	Attila x CDC Go	Excalibur_c46345_100	SNP from 90K array	3B	22002814	38.0361	3B	16459707
ACG	Attila x CDC Go	wsnp_Ex_c19993_29024127	SNP from 90K array	3B	22615787	38.4155	3B	17081831
ACG	Attila x CDC Go	Excalibur_c25566_423	SNP from 90K array	3B	23084052	38.5436	3B	17559164
ACG	Attila x CDC Go	Excalibur_c25566_1000	SNP from 90K array	3B	23087039	38.5436	3B	17562151
ACG	Attila x CDC Go	wsnp_Ra_c16264_24873670	SNP from 90K array	3B	23293218	39.0591	3B	17770842
ACG	Attila x CDC Go	Kukri_c96747_274	SNP from 90K array	3B	31125180	40.1306	3B	25417824
ACG	Attila x CDC Go	wsnp_Ku_c663_1368085	SNP from 90K array	3B	32354274	40.51	3B	26649695
ACG	Attila x CDC Go	wsnp_Ex_c3005_5548573	SNP from 90K array	3B	32355280	40.51	3B	14985392
ACG	Attila x CDC Go	JD_c6012_1567	SNP from 90K array	3B	32355399	40.51	3B	14985273
ACG	Attila x CDC Go	BobWhite_s64174_52	SNP from 90K array	3B	232142126	213.179	3B	827414876
ACG	Attila x CDC Go	RAC875_c32864_205	SNP from 90K array	3B	837552457	215.351	3B	817823812
ACG	Attila x CDC Go	Tdurum_contig10458_460	SNP from 90K array	3B	837589338	215.351	3B	817861078
ACG	Attila x CDC Go	RAC875_c2106_882	SNP from 90K array	3B	840940519	215.883	3B	819860479
ACG	Attila x CDC Go	BS00104177_51	SNP from 90K array	3B	840940900	215.883	3B	819860860
ACG	Attila x CDC Go	Kukri_rep_c114164_106	SNP from 90K array	3B	841363331	216.651	3B	820288749
ACG	Attila x CDC Go	Kukri_c49220_167	SNP from 90K array	3B	841363499	216.651	3B	820288917
ACG	Attila x CDC Go	RAC875_c33083_451	SNP from 90K array	3B	841576606	216.9	3B	820503318
ACG	Attila x CDC Go	RAC875_c58399_104	SNP from 90K array	3B	841754176	217.795	3B	820674073
ACG	Attila x CDC Go	GENE-1618_780	SNP from 90K array	3B	841971251	219.397	3B	820894451
ACG	Attila x CDC Go	BS00071108_51	SNP from 90K array	3B	844717793	220.708	3B	829203669
ACG	Attila x CDC Go	Kukri_c48601_98	SNP from 90K array	3B	845051157	222.201	3B	829541562
ACG	Attila x CDC Go	BobWhite_rep_c50492_500	SNP from 90K array	3B	847166478	222.201	3B	826725993
ACG	Attila x CDC Go	Excalibur_c6906_2385	SNP from 90K array	3B	847804997	222.327	3B	826093778
ACG	Attila x CDC Go	IAAV1595	SNP from 90K array	3B	847814062	222.327	3B	826084713
ACG	Attila x CDC Go	Kukri_c32139_2473	SNP from 90K array	3B	847816269	222.452	3B	826082506
ACG	Attila x CDC Go	Tdurum_contig11114_335	SNP from 90K array	3B	851720607	224.434	3B	822828858
ACG	Attila x CDC Go	Tdurum_contig10408_1548	SNP from 90K array	3B	851724030	224.434	3B	822825435
ACG	Attila x CDC Go	BobWhite_c7260_197	SNP from 90K array	4A	40231395	0	4A	40283783
ACG	Attila x CDC Go	Excalibur_c13276_1322	SNP from 90K array	4A	40390933	0.372301	4A	40443596
ACG	Attila x CDC Go	wsnp_Ex_c55245_57821389	SNP from 90K array	4A	40825522	0.372301	4A	40879344
ACG	Attila x CDC Go	BS00011173_51	SNP from 90K array	4A	40825599	0.372301	4A	40879421
ACG	Attila x CDC Go	BobWhite_c7235_365	SNP from 90K array	4A	40826205	0.49648	4A	40880027
ACG	Attila x CDC Go	wsnp_Ex_c6320_11003498	SNP from 90K array	4A	41893764	0.621435	4A	41952538
ACG	Attila x CDC Go	BS00040668_51	SNP from 90K array	4A	43167010	0.621435	4A	43231930
ACG	Attila x CDC Go	Tdurum_contig9906_89	SNP from 90K array	4A	45123140	0.621435	4A	45109781
ACG	Attila x CDC Go	Kukri_c6199_1183	SNP from 90K array	4A	60342553	1.80294	4A	60352591
ACG	Attila x CDC Go	RAC875_c31051_490	SNP from 90K array	4A	60342891	1.80294	4A	60352929
ACG	Attila x CDC Go	RFL_Contig1053_65	SNP from 90K array	4A	68459336	2.45128	4A	68470332
ACG	Attila x CDC Go	RAC875_rep_c74695_101	SNP from 90K array	4A	164341920	3.76394	4B	387504355
ACG	Attila x CDC Go	RAC875_rep_c73827_306	SNP from 90K array	4A	164342112	3.76394	4A	164632520
ACG	Attila x CDC Go	RAC875_rep_c77874_269	SNP from 90K array	4A	164344380	3.76394	4A	164634788
ACG	Attila x CDC Go	wsnp_Ra_rep_c107017_90667618	SNP from 90K array	4A	165451076	3.76394	4A	165754697
ACG	Attila x CDC Go	wsnp_Ex_rep_c66930_65358529	SNP from 90K array	4A	288362787	3.76394	4D	143580187
ACG	Attila x CDC Go	Excalibur_c4283_201	SNP from 90K array	4A	290413709	3.88889	4D	197773892
ACG	Attila x CDC Go	wsnp_Ex_c42406_48991013	SNP from 90K array	4A	324308124	4.15014	4A	312727878
ACG	Attila x CDC Go	RFL_Contig5998_745	SNP from 90K array	4A	464656052	4.54447	4A	465543131
ACG	Attila x CDC Go	wsnp_Ex_c5979_10480527	SNP from 90K array	4A	466403434	4.80402	4A	467298378
ACG	Attila x CDC Go	wsnp_Ex_rep_c70327_69270561	SNP from 90K array	4A	488149742	4.93384	4A	489107386
ACG	Attila x CDC Go	Ra_c45147_1600	SNP from 90K array	4A	491919137	5.84114	4A	492891427
ACG	Attila x CDC Go	IAAV6309	SNP from 90K array	4A	491919212	5.84114	4A	492891502
ACG	Attila x CDC Go	RAC875_c42756_168	SNP from 90K array	4A	494819809	5.84114	4A	495799905
ACG	Attila x CDC Go	RAC875_c37611_302	SNP from 90K array	4A	499360665	5.84114	4A	500352735
ACG	Attila x CDC Go	wsnp_Ex_c13091_20706489	SNP from 90K array	4A	499360815	5.84114	4A	500352885
ACG	Attila x CDC Go	wsnp_Ex_c3463_6348659	SNP from 90K array	4A	502231071	6.62919	4A	503218688
ACG	Attila x CDC Go	wsnp_Ex_c3463_6348808	SNP from 90K array	4A	502231178	6.62919	4A	503218795
ACG	Attila x CDC Go	wsnp_Ex_rep_c101826_87124211	SNP from 90K array	4A	504788356	6.62919	4A	505790801
ACG	Attila x CDC Go	wsnp_BE398523A_Ta_2_1	SNP from 90K array	4A	511488890	6.62919	4A	512355797
ACG	Attila x CDC Go	wsnp_Ex_c11663_18779609	SNP from 90K array	4A	513677012	6.62919	4A	514557278
ACG	Attila x CDC Go	Ra_c30013_483	SNP from 90K array	4A	518249975	6.62919	4A	519160764
ACG	Attila x CDC Go	wsnp_Ex_c13623_21404172	SNP from 90K array	4A	520154819	6.62919	4A	521069846
ACG	Attila x CDC Go	Kukri_c13991_655	SNP from 90K array	4A	520640979	6.75901	4A	521558255
ACG	Attila x CDC Go	wsnp_Ex_c12_21212	SNP from 90K array	4A	520656947	6.88475	4A	521574553
ACG	Attila x CDC Go	CAP12_c5519_132	SNP from 90K array	4A	520692177	6.88475	4A	521609783
ACG	Attila x CDC Go	wsnp_Ku_c5979_10559245	SNP from 90K array	4A	521234072	7.01457	4A	522156758
ACG	Attila x CDC Go	wsnp_Ex_c2266_4247520	SNP from 90K array	4A	521989999	7.91602	4B	103806814
ACG	Attila x CDC Go	IAAV1461	SNP from 90K array	4A	524189644	8.04336	4A	525119742
ACG	Attila x CDC Go	wsnp_Ex_c30876_39741201	SNP from 90K array	4A	526070731	8.04336	4A	527012720
ACG	Attila x CDC Go	wsnp_Ku_c48043_54334230	SNP from 90K array	4A	526966626	8.67932	4A	527911600
ACG	Attila x CDC Go	Kukri_c27037_112	SNP from 90K array	4A	529972769	8.67932	4B	95373525
ACG	Attila x CDC Go	Kukri_c9578_2045	SNP from 90K array	4A	530110361	8.67932	4D	65113920
ACG	Attila x CDC Go	RAC875_c5394_1052	SNP from 90K array	4A	530275794	8.67932	4A	531240864
ACG	Attila x CDC Go	wsnp_Ex_c8092_13695482	SNP from 90K array	4A	530276181	8.67932	4A	531241251
ACG	Attila x CDC Go	wsnp_Ex_c5492_9691241	SNP from 90K array	4A	530417853	8.67932	4A	531384265
ACG	Attila x CDC Go	wsnp_Ex_c5492_9691880	SNP from 90K array	4A	530418492	8.67932	4A	531384904
ACG	Attila x CDC Go	wsnp_Ex_c9464_15689857	SNP from 90K array	4A	530708462	8.67932	4A	531677625
ACG	Attila x CDC Go	wsnp_Ex_c58286_59646499	SNP from 90K array	4A	530710373	8.80506	4A	531679536
ACG	Attila x CDC Go	wsnp_Ku_c10224_16965872	SNP from 90K array	4A	532468257	9.18684	4A	533446720
ACG	Attila x CDC Go	wsnp_Ra_c33762_42584098	SNP from 90K array	4A	533256349	9.18684	4A	534236330
ACG	Attila x CDC Go	Kukri_c74651_223	SNP from 90K array	4A	533256470	9.18684	4A	534236451
ACG	Attila x CDC Go	Excalibur_c31814_298	SNP from 90K array	4A	533804540	9.57354	4A	534786368
ACG	Attila x CDC Go	IAAV7636	SNP from 90K array	4A	534445068	9.70008	4A	535427992
ACG	Attila x CDC Go	IAAV6223	SNP from 90K array	4A	534447726	10.209	4A	535430650
ACG	Attila x CDC Go	Kukri_c13991_279	SNP from 90K array	4A	535832711	10.3324	4A	536826340
ACG	Attila x CDC Go	Kukri_rep_c94421_94	SNP from 90K array	4A	535833199	10.4566	4A	536826828
ACG	Attila x CDC Go	tplb0024j12_840	SNP from 90K array	4A	536599564	10.58	4A	537592580
ACG	Attila x CDC Go	tplb0022j01_1046	SNP from 90K array	4A	536957884	11.47	4A	537955395
ACG	Attila x CDC Go	Excalibur_c18575_310	SNP from 90K array	4A	537208841	11.47	4A	538209580
ACG	Attila x CDC Go	IAAV7376	SNP from 90K array	4A	537484735	11.47	4A	538486662
ACG	Attila x CDC Go	Kukri_c39882_203	SNP from 90K array	4A	537485129	11.47	4A	538487056
ACG	Attila x CDC Go	wsnp_Ex_c10886_17694220	SNP from 90K array	4A	538288505	12.1059	4A	539295551
ACG	Attila x CDC Go	BS00103813_51	SNP from 90K array	4A	540332482	12.1059	4A	541340578
ACG	Attila x CDC Go	IAAV125	SNP from 90K array	4A	540332689	12.2341	4A	541340785
ACG	Attila x CDC Go	Kukri_c48385_121	SNP from 90K array	4A	540332746	12.2341	4A	541340842
ACG	Attila x CDC Go	wsnp_Ex_c56880_58824784	SNP from 90K array	4A	540353487	12.7462	4A	541361589
ACG	Attila x CDC Go	Kukri_c2634_487	SNP from 90K array	4A	540353637	12.7462	4A	541361739
ACG	Attila x CDC Go	Excalibur_c32366_122	SNP from 90K array	4A	540354719	13.6362	4A	541362821
ACG	Attila x CDC Go	Ex_c23792_486	SNP from 90K array	4A	541019508	13.6362	4A	542031819
ACG	Attila x CDC Go	Kukri_c48199_102	SNP from 90K array	4A	542713624	14.1451	4B	78021102
ACG	Attila x CDC Go	wsnp_Ex_c1373_2628597	SNP from 90K array	4A	554497587	14.1451	4A	555582795
ACG	Attila x CDC Go	RAC875_rep_c107210_217	SNP from 90K array	4A	561411642	14.1451	4A	562405120
ACG	Attila x CDC Go	wsnp_Ex_rep_c70578_69495303	SNP from 90K array	4A	561411851	14.1451	4A	562405329
ACG	Attila x CDC Go	wsnp_Ex_c9035_15054913	SNP from 90K array	4A	561413766	14.1451	4A	562407244
ACG	Attila x CDC Go	BS00034174_51	SNP from 90K array	4A	561415280	14.2685	4A	562408860
ACG	Attila x CDC Go	wsnp_Ex_c7528_12868250	SNP from 90K array	4A	561460207	14.3975	4A	562453442
ACG	Attila x CDC Go	RAC875_c4629_1344	SNP from 90K array	4A	564697605	14.3975	4A	565719263
ACG	Attila x CDC Go	BobWhite_c10082_241	SNP from 90K array	4A	569214891	14.7867	4A	570263003
ACG	Attila x CDC Go	GENE-2947_175	SNP from 90K array	4A	569216356	14.7867	4A	570264468
ACG	Attila x CDC Go	GENE-2947_357	SNP from 90K array	4A	569216534	14.914	4A	570264646
ACG	Attila x CDC Go	wsnp_Ex_c13615_21393511	SNP from 90K array	4A	569219219	14.914	4A	570267331
ACG	Attila x CDC Go	CAP11_c315_247	SNP from 90K array	4A	569219369	14.914	4A	570267481
ACG	Attila x CDC Go	wsnp_RFL_Contig25_2082245	SNP from 90K array	4A	569219396	15.1823	4A	570267508
ACG	Attila x CDC Go	BobWhite_c13322_215	SNP from 90K array	4A	572809494	15.3088	4A	573886559
ACG	Attila x CDC Go	wsnp_Ex_rep_c101638_86971861	SNP from 90K array	4A	572809644	15.3088	4A	573886709
ACG	Attila x CDC Go	RAC875_rep_c97967_340	SNP from 90K array	4A	573468629	15.4315	4A	574549381
ACG	Attila x CDC Go	wsnp_Ex_c17361_26054611	SNP from 90K array	4A	573927036	15.4315	4A	575009472
ACG	Attila x CDC Go	wsnp_Ex_c1563_2986030	SNP from 90K array	4A	573946059	15.4315	4A	575028495
ACG	Attila x CDC Go	wsnp_Ex_c1563_2987002	SNP from 90K array	4A	573947254	15.6861	4A	575029690
ACG	Attila x CDC Go	wsnp_Ex_rep_c66600_64897324	SNP from 90K array	4A	573950377	15.6861	4A	575032813
ACG	Attila x CDC Go	BS00023522_51	SNP from 90K array	4A	575476951	15.6861	4A	576568922
ACG	Attila x CDC Go	wsnp_Ex_c23248_32488251	SNP from 90K array	4A	575610204	15.8126	4B	39121374
ACG	Attila x CDC Go	wsnp_Ex_c23248_32488191	SNP from 90K array	4A	575610264	15.8126	4A	576702722
ACG	Attila x CDC Go	GENE-3043_289	SNP from 90K array	4A	575610435	16.5805	4A	576702893
ACG	Attila x CDC Go	GENE-3043_279	SNP from 90K array	4A	575610445	16.7095	4D	26668979
ACG	Attila x CDC Go	IAAV1476	SNP from 90K array	4A	575955305	17.3751	4A	577048667
ACG	Attila x CDC Go	Ex_c67622_392	SNP from 90K array	4A	580122900	18.1683	4A	581214634
ACG	Attila x CDC Go	Excalibur_c38000_595	SNP from 90K array	4A	580130273	18.1683	4A	581222337
ACG	Attila x CDC Go	Kukri_c89772_150	SNP from 90K array	4A	580237257	18.4229	4A	581330048
ACG	Attila x CDC Go	wsnp_Ex_c7335_12579818	SNP from 90K array	4A	580377111	18.4229	4A	581470583
ACG	Attila x CDC Go	CAP8_c2527_228	SNP from 90K array	4A	580656713	18.5511	4A	581750676
ACG	Attila x CDC Go	wsnp_Ex_c2403_4502745	SNP from 90K array	4A	580657785	18.8073	4A	581751748
ACG	Attila x CDC Go	wsnp_BF474615A_Ta_1_1	SNP from 90K array	4A	580774746	19.194	4A	581869248
ACG	Attila x CDC Go	wsnp_BG604678A_Ta_1_2	SNP from 90K array	4A	580775023	19.7162	4A	581869525
ACG	Attila x CDC Go	wsnp_BF474615A_Ta_1_4	SNP from 90K array	4A	580775078	19.7162	4A	581869580
ACG	Attila x CDC Go	Kukri_c2760_804	SNP from 90K array	4A	580849141	19.7162	4A	581944574
ACG	Attila x CDC Go	wsnp_Ex_rep_c97236_84366722	SNP from 90K array	4A	581433490	20.0956	4A	582531582
ACG	Attila x CDC Go	BobWhite_c4048_247	SNP from 90K array	4A	582633403	20.4749	4A	583754875
ACG	Attila x CDC Go	wsnp_Ex_c12933_20488438	SNP from 90K array	4A	582636590	20.4749	4A	583758062
ACG	Attila x CDC Go	Jagger_c2057_97	SNP from 90K array	4A	582637757	20.4749	4A	583759229
ACG	Attila x CDC Go	BobWhite_c4931_170	SNP from 90K array	4A	582786402	20.4749	4A	583915987
ACG	Attila x CDC Go	BobWhite_c4931_62	SNP from 90K array	4A	582786510	20.4749	4A	583916095
ACG	Attila x CDC Go	Excalibur_c65185_665	SNP from 90K array	4A	582815626	20.4749	4A	583945347
ACG	Attila x CDC Go	BS00010339_51	SNP from 90K array	4A	582823585	20.6039	4A	583953306
ACG	Attila x CDC Go	IACX8919	SNP from 90K array	4A	582823660	20.6039	4A	583953381
ACG	Attila x CDC Go	BobWhite_c4089_73	SNP from 90K array	4A	582839265	20.6039	4A	583968986
ACG	Attila x CDC Go	wsnp_RFL_Contig1910_1074716	SNP from 90K array	4A	582839365	20.6039	4B	28410522
ACG	Attila x CDC Go	wsnp_Ex_c829_1621908	SNP from 90K array	4A	582839414	20.6039	4A	583969135
ACG	Attila x CDC Go	Ex_c829_634	SNP from 90K array	4A	582840459	20.7313	4D	16543540
ACG	Attila x CDC Go	wsnp_Ex_c829_1620563	SNP from 90K array	4A	582840839	20.8586	4A	583970560
ACG	Attila x CDC Go	wsnp_Ex_c829_1620518	SNP from 90K array	4A	582840884	21.8821	4A	583970605
ACG	Attila x CDC Go	Kukri_c29625_198	SNP from 90K array	4A	582845410	21.8821	4A	583975131
ACG	Attila x CDC Go	wsnp_BE404977A_Ta_1_1	SNP from 90K array	4A	582936705	22.1416	4A	584066431
ACG	Attila x CDC Go	BobWhite_c3266_501	SNP from 90K array	4A	582994105	22.1416	4A	584124126
ACG	Attila x CDC Go	wsnp_Ex_c7899_13416443	SNP from 90K array	4A	582994162	22.269	4A	584124183
ACG	Attila x CDC Go	wsnp_Ex_c7899_13416350	SNP from 90K array	4A	582994255	22.3971	4A	584124276
ACG	Attila x CDC Go	wsnp_Ex_c39021_46412977	SNP from 90K array	4A	583143387	22.3971	4A	584273797
ACG	Attila x CDC Go	IAAV1558	SNP from 90K array	4A	583145768	22.3971	4A	584276178
ACG	Attila x CDC Go	Ex_c53906_569	SNP from 90K array	4A	583146008	22.3971	4A	584276418
ACG	Attila x CDC Go	CAP11_c5598_321	SNP from 90K array	4A	583394661	22.3971	4A	584523447
ACG	Attila x CDC Go	wsnp_BE442666A_Ta_2_1	SNP from 90K array	4A	583566319	23.0497	4A	584695688
ACG	Attila x CDC Go	Excalibur_c32735_603	SNP from 90K array	4A	583668896	23.1779	4A	584799733
ACG	Attila x CDC Go	Excalibur_c96303_224	SNP from 90K array	4A	583681274	23.1779	4A	584812071
ACG	Attila x CDC Go	RAC875_c37840_704	SNP from 90K array	4A	584313373	23.5671	4A	585444488
ACG	Attila x CDC Go	Kukri_rep_c69389_1215	SNP from 90K array	4A	588430801	23.6936	4A	589591196
ACG	Attila x CDC Go	wsnp_Ex_rep_c67054_65517671	SNP from 90K array	4A	588430951	23.6936	4A	589591346
ACG	Attila x CDC Go	Jagger_rep_c10288_53	SNP from 90K array	4A	588951820	24.3216	4A	590112216
ACG	Attila x CDC Go	TA005643-0627	SNP from 90K array	4A	589821123	26.0075	4A	590988415
ACG	Attila x CDC Go	BS00012146_51	SNP from 90K array	4A	591932782	26.1426	4A	593115340
ACG	Attila x CDC Go	IAAV8947	SNP from 90K array	4A	591932967	27.4072	4A	593115525
ACG	Attila x CDC Go	IAAV4351	SNP from 90K array	4A	593020779	28.853	4A	594211768
ACG	Attila x CDC Go	wsnp_Ku_rep_c68565_67614479	SNP from 90K array	4A	593024467	28.853	4A	594215456
ACG	Attila x CDC Go	BobWhite_rep_c50869_1676	SNP from 90K array	4A	593027357	28.9811	4A	594218346
ACG	Attila x CDC Go	BS00041735_51	SNP from 90K array	4A	593092267	29.1101	4A	594283647
ACG	Attila x CDC Go	wsnp_Ku_c1205_2398925	SNP from 90K array	4A	596689941	33.4127	4A	597909485
ACG	Attila x CDC Go	BS00023031_51	SNP from 90K array	4A	597111579	34.4701	4A	598433583
ACG	Attila x CDC Go	BobWhite_c9660_938	SNP from 90K array	4A	597266384	35.1226	4D	5103076
ACG	Attila x CDC Go	BobWhite_c15697_675	SNP from 90K array	4A	597387734	36.0731	4A	598712629
ACG	Attila x CDC Go	RAC875_c12500_1274	SNP from 90K array	4A	597388300	36.0731	4A	598713195
ACG	Attila x CDC Go	Jagger_c5501_110	SNP from 90K array	4A	614001884	46.0965	4A	615175461
ACG	Attila x CDC Go	wsnp_JD_c38619_27992279	SNP from 90K array	4A	614046482	47.3017	4A	615220059
ACG	Attila x CDC Go	wsnp_Ex_c612_1213451	SNP from 90K array	4A	614046855	47.3017	4A	615220432
ACG	Attila x CDC Go	Excalibur_c30378_673	SNP from 90K array	4A	614262094	47.3017	4A	615437528
ACG	Attila x CDC Go	RAC875_c11524_553	SNP from 90K array	4A	614759814	47.3017	4A	615942142
ACG	Attila x CDC Go	BobWhite_c15406_510	SNP from 90K array	4A	615126957	47.3017	4A	616310337
ACG	Attila x CDC Go	RAC875_c34231_812	SNP from 90K array	4A	615127370	47.4275	4A	616310750
ACG	Attila x CDC Go	BS00108849_51	SNP from 90K array	4A	616106668	48.9204	4A	617289858
ACG	Attila x CDC Go	wsnp_Ex_c41074_47987860	SNP from 90K array	4A	616764022	49.1783	4A	617947444
ACG	Attila x CDC Go	BS00065444_51	SNP from 90K array	4A	620452033	51.6226	4A	621451814
ACG	Attila x CDC Go	Kukri_c6224_492	SNP from 90K array	4A	620475713	51.7437	4A	621444236
ACG	Attila x CDC Go	JD_c4438_839	SNP from 90K array	4A	621248846	51.992	4A	622236655
ACG	Attila x CDC Go	RAC875_c961_341	SNP from 90K array	4A	621250001	52.1178	4A	622237810
ACG	Attila x CDC Go	BobWhite_c20282_164	SNP from 90K array	4A	621298102	52.3708	4A	622285911
ACG	Attila x CDC Go	Excalibur_rep_c74900_73	SNP from 90K array	4A	624530849	53.6834	4A	625076761
ACG	Attila x CDC Go	Excalibur_c76268_300	SNP from 90K array	4A	624695788	54.2125	4A	625244220
ACG	Attila x CDC Go	Tdurum_contig47858_908	SNP from 90K array	4A	624700877	54.4772	4A	625249309
ACG	Attila x CDC Go	Kukri_c77040_87	SNP from 90K array	4A	625309395	55.4025	4A	625862284
ACG	Attila x CDC Go	RAC875_c56535_256	SNP from 90K array	4A	625467549	55.4025	4A	626021060
ACG	Attila x CDC Go	wsnp_Ex_c2288_4293430	SNP from 90K array	4A	625509860	55.5283	4A	626063553
ACG	Attila x CDC Go	Excalibur_c5624_1331	SNP from 90K array	4A	625753058	55.7796	4A	626309003
ACG	Attila x CDC Go	Excalibur_c5624_845	SNP from 90K array	4A	625753887	55.7796	4A	626309832
ACG	Attila x CDC Go	RAC875_c8472_1174	SNP from 90K array	4A	625755140	55.7796	4A	626311085
ACG	Attila x CDC Go	RAC875_c278_2934	SNP from 90K array	4A	625766252	55.7796	4A	626322197
ACG	Attila x CDC Go	Kukri_rep_c106490_583	SNP from 90K array	4A	625766511	55.7796	4A	626322456
ACG	Attila x CDC Go	RFL_Contig4336_184	SNP from 90K array	4A	627306433	56.4238	4A	627815315
ACG	Attila x CDC Go	RAC875_c88582_131	SNP from 90K array	4A	627311242	56.4238	4A	627820124
ACG	Attila x CDC Go	RAC875_c88582_316	SNP from 90K array	4A	627311427	56.4238	4A	627820309
ACG	Attila x CDC Go	wsnp_Ex_c41313_48161689	SNP from 90K array	4A	627818350	56.8032	4A	628329013
ACG	Attila x CDC Go	Kukri_c20012_1425	SNP from 90K array	4A	627818500	56.8032	4A	628329163
ACG	Attila x CDC Go	Kukri_c20012_1362	SNP from 90K array	4A	627818563	56.8032	4A	628329226
ACG	Attila x CDC Go	Excalibur_c10696_3390	SNP from 90K array	4A	628841915	57.7285	4A	629360207
ACG	Attila x CDC Go	CAP11_c1989_183	SNP from 90K array	4A	628955621	58.3564	4A	629475980
ACG	Attila x CDC Go	wsnp_Ra_c16476_25132652	SNP from 90K array	4A	629338500	58.6094	4A	629860680
ACG	Attila x CDC Go	Excalibur_c74397_238	SNP from 90K array	4A	629393611	58.6094	4A	629916306
ACG	Attila x CDC Go	Kukri_c33315_159	SNP from 90K array	4A	630250713	58.6094	4A	630764502
ACG	Attila x CDC Go	BobWhite_c33898_150	SNP from 90K array	4A	630331152	58.6094	4A	630845915
ACG	Attila x CDC Go	RAC875_c390_1494	SNP from 90K array	4A	631053745	58.6094	4A	631575032
ACG	Attila x CDC Go	RAC875_c5302_300	SNP from 90K array	4A	632327375	59.2536	4A	632858751
ACG	Attila x CDC Go	wsnp_Ku_c11227_18378980	SNP from 90K array	4A	632327464	59.2536	4A	632858840
ACG	Attila x CDC Go	Excalibur_c9370_966	SNP from 90K array	4A	632327614	59.2536	4A	632858990
ACG	Attila x CDC Go	Kukri_rep_c109167_89	SNP from 90K array	4A	634185184	59.2536	4A	634737616
ACG	Attila x CDC Go	Excalibur_c82040_91	SNP from 90K array	4A	635480907	59.6329	4A	636045892
ACG	Attila x CDC Go	Excalibur_c5624_1026	SNP from 90K array	4A	681910513	61.835	4A	679983133
ACG	Attila x CDC Go	Rht-B1	Gene specific (functional) marker	4B	30861268	0	4B	30861268
ACG	Attila x CDC Go	RAC875_c2545_1186	SNP from 90K array	4B	557785784	13.9506	4B	558596659
ACG	Attila x CDC Go	Tdurum_contig42141_2028	SNP from 90K array	4B	557785903	14.5746	4B	558596778
ACG	Attila x CDC Go	BobWhite_c4311_148	SNP from 90K array	4B	569184188	21.6264	4B	570085952
ACG	Attila x CDC Go	tplb0026o15_1634	SNP from 90K array	4B	599613837	22.9305	4B	600655673
ACG	Attila x CDC Go	Excalibur_c37565_709	SNP from 90K array	4B	610897782	23.5584	4B	612026259
ACG	Attila x CDC Go	Tdurum_contig93771_555	SNP from 90K array	4B	611117029	23.6866	4B	612253863
ACG	Attila x CDC Go	BobWhite_c2646_141	SNP from 90K array	4B	611117173	23.8156	4B	612254007
ACG	Attila x CDC Go	RAC875_c14455_1148	SNP from 90K array	4B	616734052	24.3212	4B	617875616
ACG	Attila x CDC Go	BobWhite_c40424_143	SNP from 90K array	4B	617446032	24.3212	4B	618593465
ACG	Attila x CDC Go	IACX11246	SNP from 90K array	4B	617930935	24.3212	4D	485525139
ACG	Attila x CDC Go	Excalibur_c25270_218	SNP from 90K array	4B	618814471	24.4486	4B	619970133
ACG	Attila x CDC Go	JD_c11606_1377	SNP from 90K array	4B	633269198	26.3232	4B	634340184
ACG	Attila x CDC Go	Tdurum_contig46788_529	SNP from 90K array	4B	641721303	28.2233	4B	642700392
ACG	Attila x CDC Go	tplb0056i06_856	SNP from 90K array	4B	642301158	28.7421	4B	643283555
ACG	Attila x CDC Go	Ex_c45493_761	SNP from 90K array	4B	642554577	29.7995	4B	643537865
ACG	Attila x CDC Go	BS00022466_51	SNP from 90K array	4B	642790729	30.4695	4B	643651028
ACG	Attila x CDC Go	Tdurum_contig8152_243	SNP from 90K array	4B	642791225	30.4695	4B	643651524
ACG	Attila x CDC Go	Kukri_c18083_1095	SNP from 90K array	4B	643609091	31.2229	4B	644478232
ACG	Attila x CDC Go	Tdurum_contig60051_838	SNP from 90K array	4B	643811386	31.7286	4B	644681181
ACG	Attila x CDC Go	Tdurum_contig50861_106	SNP from 90K array	4B	643913870	31.7286	4B	644784428
ACG	Attila x CDC Go	Tdurum_contig50861_532	SNP from 90K array	4B	643914926	31.7286	4B	644785484
ACG	Attila x CDC Go	wsnp_Ex_c30473_39386277	SNP from 90K array	4B	643919716	31.7286	4B	644790274
ACG	Attila x CDC Go	IAAV2725	SNP from 90K array	4B	644407625	31.9832	4B	645298527
ACG	Attila x CDC Go	Tdurum_contig62286_271	SNP from 90K array	4B	644407745	31.9832	4B	645298647
ACG	Attila x CDC Go	BS00082063_51	SNP from 90K array	4B	644427716	32.1097	4B	645318920
ACG	Attila x CDC Go	BobWhite_c8115_648	SNP from 90K array	4B	644535984	32.366	4B	645428469
ACG	Attila x CDC Go	BobWhite_c12593_361	SNP from 90K array	4B	645242495	33.4095	4B	646140266
ACG	Attila x CDC Go	Ku_c2639_1715	SNP from 90K array	4B	645366078	34.3051	4B	646264196
ACG	Attila x CDC Go	Excalibur_c29568_163	SNP from 90K array	4B	645369355	34.3051	4B	646267473
ACG	Attila x CDC Go	Excalibur_c29568_191	SNP from 90K array	4B	645369383	34.3051	4B	646267501
ACG	Attila x CDC Go	GENE-2538_158	SNP from 90K array	4B	645417607	34.3051	4B	646316842
ACG	Attila x CDC Go	Kukri_rep_c103450_1504	SNP from 90K array	4B	645757483	34.3051	4B	646658356
ACG	Attila x CDC Go	Ku_c103450_879	SNP from 90K array	4B	645758108	34.3051	4B	646658981
ACG	Attila x CDC Go	Tdurum_contig51356_290	SNP from 90K array	4B	647400065	36.2585	4B	648314468
ACG	Attila x CDC Go	wsnp_Ex_c14138_22066009	SNP from 90K array	4B	647400215	36.2585	4B	648314618
ACG	Attila x CDC Go	BS00073084_51	SNP from 90K array	4B	649088451	37.6158	4B	649824499
ACG	Attila x CDC Go	Kukri_c19909_434	SNP from 90K array	4B	649473936	37.9927	4B	650108176
ACG	Attila x CDC Go	RAC875_c202_474	SNP from 90K array	4B	649535987	37.9927	4B	650170248
ACG	Attila x CDC Go	Kukri_c19909_1097	SNP from 90K array	4B	649536134	37.9927	4B	650170395
ACG	Attila x CDC Go	Kukri_rep_c78644_408	SNP from 90K array	4B	650000556	38.5115	4B	650634817
ACG	Attila x CDC Go	RAC875_c37166_408	SNP from 90K array	4B	653975306	41.5528	4B	654606523
ACG	Attila x CDC Go	BS00109456_51	SNP from 90K array	4B	655593267	41.8107	4B	656163112
ACG	Attila x CDC Go	BS00023204_51	SNP from 90K array	4B	655593292	41.8107	4B	656163137
ACG	Attila x CDC Go	Excalibur_c22411_690	SNP from 90K array	5A	3797457	0	5D	7014617
ACG	Attila x CDC Go	RAC875_c2061_292	SNP from 90K array	5A	3872053	0	5D	7016445
ACG	Attila x CDC Go	Excalibur_c47920_249	SNP from 90K array	5A	3995346	0.793263	5A	3088534
ACG	Attila x CDC Go	Excalibur_c6714_246	SNP from 90K array	5A	7578580	5.05153	5A	6422238
ACG	Attila x CDC Go	Kukri_c25201_305	SNP from 90K array	5A	9856865	6.81587	5A	8239070
ACG	Attila x CDC Go	wsnp_Ku_c9559_15999945	SNP from 90K array	5A	9861035	6.93928	5A	8243240
ACG	Attila x CDC Go	Ku_c9559_737	SNP from 90K array	5A	9861047	6.93928	5A	8243252
ACG	Attila x CDC Go	BS00031073_51	SNP from 90K array	5A	9861386	7.31391	5A	8243591
ACG	Attila x CDC Go	wsnp_Ku_c9559_16000086	SNP from 90K array	5A	9861386	7.31391	5A	8243591
ACG	Attila x CDC Go	Kukri_c17126_1211	SNP from 90K array	5A	9862413	7.5685	5A	8244618
ACG	Attila x CDC Go	wsnp_Ex_c25707_34968426	SNP from 90K array	5A	9863742	7.5685	5A	8245947
ACG	Attila x CDC Go	Ra_c10762_1137	SNP from 90K array	5A	9864108	7.5685	5A	8246313
ACG	Attila x CDC Go	Excalibur_c36501_188	SNP from 90K array	5A	10932091	7.5685	5A	9325617
ACG	Attila x CDC Go	wsnp_Ex_rep_c102143_87374435	SNP from 90K array	5A	11654262	8.88117	5A	9610758
ACG	Attila x CDC Go	wsnp_Ex_rep_c102143_87374122	SNP from 90K array	5A	11654575	8.88117	5A	9611071
ACG	Attila x CDC Go	BS00003696_51	SNP from 90K array	5A	11696008	9.63933	5A	9652496
ACG	Attila x CDC Go	IACX5832	SNP from 90K array	5A	11696118	9.63933	5A	9652606
ACG	Attila x CDC Go	wsnp_Ex_c57094_58953404	SNP from 90K array	5A	11700876	9.63933	5A	9657766
ACG	Attila x CDC Go	BS00022353_51	SNP from 90K array	5A	11890049	9.76351	5A	9835026
ACG	Attila x CDC Go	BobWhite_c6468_104	SNP from 90K array	5A	11890448	10.5413	5A	9835425
ACG	Attila x CDC Go	BS00086096_51	SNP from 90K array	5A	11895252	11.047	5A	9840229
ACG	Attila x CDC Go	wsnp_Ku_c1254_2498515	SNP from 90K array	5A	11900485	11.5527	5A	9845462
ACG	Attila x CDC Go	Excalibur_c98513_226	SNP from 90K array	5A	11909413	12.0584	5A	9854616
ACG	Attila x CDC Go	BobWhite_rep_c60372_388	SNP from 90K array	5A	12534404	12.3082	5A	10481096
ACG	Attila x CDC Go	wsnp_Ex_c11992_19213872	SNP from 90K array	5A	13103661	13.948	5A	11055152
ACG	Attila x CDC Go	wsnp_Ex_c11992_19213600	SNP from 90K array	5A	13103933	14.0721	5A	11055424
ACG	Attila x CDC Go	RFL_Contig3674_847	SNP from 90K array	5A	21598811	18.6065	5A	19667814
ACG	Attila x CDC Go	Excalibur_rep_c115510_314	SNP from 90K array	5A	21907266	18.6065	5A	19979307
ACG	Attila x CDC Go	Excalibur_rep_c95828_165	SNP from 90K array	5A	31602533	21.7255	5A	29681947
ACG	Attila x CDC Go	wsnp_CAP11_c951_572693	SNP from 90K array	5A	35024638	26.3672	5A	33130557
ACG	Attila x CDC Go	RAC875_c15204_992	SNP from 90K array	5A	85054951	28.2935	5A	83278885
ACG	Attila x CDC Go	RAC875_c81616_116	SNP from 90K array	5A	456586614	33.8399	5A	456036759
ACG	Attila x CDC Go	wsnp_Ex_rep_c68829_67704044	SNP from 90K array	5A	457146884	33.9657	5A	456602872
ACG	Attila x CDC Go	wsnp_Ex_rep_c67292_65834396	SNP from 90K array	5A	457151910	33.9657	5A	456608086
ACG	Attila x CDC Go	RAC875_c86270_269	SNP from 90K array	5A	457515277	33.9657	5A	456972905
ACG	Attila x CDC Go	RFL_Contig5137_602	SNP from 90K array	5A	457617848	34.0922	5A	457076359
ACG	Attila x CDC Go	IACX2581	SNP from 90K array	5A	458738206	34.865	5A	458203066
ACG	Attila x CDC Go	RFL_Contig727_736	SNP from 90K array	5A	458738604	34.865	5A	458203464
ACG	Attila x CDC Go	GENE-3101_137	SNP from 90K array	5A	459501500	36.6661	5A	458970019
ACG	Attila x CDC Go	Tdurum_contig43874_1129	SNP from 90K array	5A	461043884	37.323	5A	460518546
ACG	Attila x CDC Go	BS00063818_51	SNP from 90K array	5A	473815267	39.7063	5A	473312355
ACG	Attila x CDC Go	tplb0057m23_716	SNP from 90K array	5A	475961149	40.2611	5A	475467352
ACG	Attila x CDC Go	wsnp_Ex_c39592_46849607	SNP from 90K array	5A	477091626	41.5824	5A	476602586
ACG	Attila x CDC Go	BS00082002_51	SNP from 90K array	5A	477148525	41.7074	5A	476659634
ACG	Attila x CDC Go	wsnp_BE443745A_Ta_2_1	SNP from 90K array	5A	477157542	42.0867	5A	476668651
ACG	Attila x CDC Go	RAC875_c232_1895	SNP from 90K array	5A	479373277	43.7265	5A	478896790
ACG	Attila x CDC Go	wsnp_CAP11_c299_251533	SNP from 90K array	5A	479466733	44.3665	5A	478991162
ACG	Attila x CDC Go	Kukri_c1106_1489	SNP from 90K array	5A	482132534	45.1444	5A	481670287
ACG	Attila x CDC Go	BS00100107_51	SNP from 90K array	5A	482358591	45.9222	5A	481896910
ACG	Attila x CDC Go	IAAV2363	SNP from 90K array	5A	482363005	45.9222	5A	481901324
ACG	Attila x CDC Go	wsnp_Ex_c7383_12655468	SNP from 90K array	5A	482363205	45.9222	5A	481901524
ACG	Attila x CDC Go	wsnp_Ex_c7383_12655410	SNP from 90K array	5A	482363263	46.0471	5A	481901582
ACG	Attila x CDC Go	wsnp_Ex_c7383_12654806	SNP from 90K array	5A	482364682	46.0471	5A	481903001
ACG	Attila x CDC Go	IACX8002	SNP from 90K array	5A	485656681	46.6872	5A	485201318
ACG	Attila x CDC Go	BS00069175_51	SNP from 90K array	5A	486052681	46.6872	5A	485598177
ACG	Attila x CDC Go	wsnp_BE405849A_Ta_1_1	SNP from 90K array	5A	486281441	46.6872	5A	485827049
ACG	Attila x CDC Go	Ra_c9938_1299	SNP from 90K array	5A	487212544	47.3272	5A	486749989
ACG	Attila x CDC Go	Ku_c47168_563	SNP from 90K array	5A	488314842	48.6485	5A	487844932
ACG	Attila x CDC Go	BobWhite_c6759_365	SNP from 90K array	5A	488728411	48.6485	5A	488262509
ACG	Attila x CDC Go	wsnp_Ex_c7168_12311649	SNP from 90K array	5A	488728536	48.6485	5A	488262634
ACG	Attila x CDC Go	RAC875_c3046_1764	SNP from 90K array	5A	576841532	71.0848	5A	574751094
ACG	Attila x CDC Go	wsnp_Ex_c27046_36265198	SNP from 90K array	5A	576841682	71.0848	5A	574751244
ACG	Attila x CDC Go	BS00044408_51	SNP from 90K array	5A	582696663	72.7024	5A	580802813
ACG	Attila x CDC Go	wsnp_Ku_c20011_29589089	SNP from 90K array	5A	582832602	72.8273	5A	580939278
ACG	Attila x CDC Go	Kukri_c20011_147	SNP from 90K array	5A	582833681	72.9507	5A	580940357
ACG	Attila x CDC Go	wsnp_Ex_c13258_20911706	SNP from 90K array	5A	582839799	73.0741	5A	580946475
ACG	Attila x CDC Go	IAAV619	SNP from 90K array	5A	583000992	73.0741	5A	581108202
ACG	Attila x CDC Go	wsnp_Ra_c12183_19587379	SNP from 90K array	5A	583001851	73.0741	5A	581109061
ACG	Attila x CDC Go	Kukri_c29560_455	SNP from 90K array	5A	583193288	73.1999	5A	581302367
ACG	Attila x CDC Go	Excalibur_rep_c111129_125	SNP from 90K array	5A	586480747	73.4561	5A	584615452
ACG	Attila x CDC Go	Kukri_c10033_724	SNP from 90K array	5A	586542873	73.5811	5A	584677842
ACG	Attila x CDC Go	wsnp_Ex_c2702_5013188	SNP from 90K array	5A	586930822	73.7076	5A	585068725
ACG	Attila x CDC Go	wsnp_Ex_c31799_40545478	SNP from 90K array	5A	587260515	73.9655	5A	585403270
ACG	Attila x CDC Go	wsnp_Ex_c7729_13177883	SNP from 90K array	5A	587266322	73.9655	5A	585409385
ACG	Attila x CDC Go	BS00098062_51	SNP from 90K array	5A	587346439	74.2169	5A	585489502
ACG	Attila x CDC Go	Vrn-A1	Gene specific (functional) marker	5A	587412126	74.4748	5A	587412126
ACG	Attila x CDC Go	wsnp_Ex_rep_c66689_65010988	SNP from 90K array	5A	587466276	74.731	5A	585609339
ACG	Attila x CDC Go	BS00022071_51	SNP from 90K array	5A	588459207	74.8544	5A	586604561
ACG	Attila x CDC Go	wsnp_Ex_c22727_31934296	SNP from 90K array	5A	588459357	74.8544	5A	586604711
ACG	Attila x CDC Go	Excalibur_c23354_187	SNP from 90K array	5A	588579266	74.9778	5A	586724620
ACG	Attila x CDC Go	BS00031117_51	SNP from 90K array	5A	590225939	75.1012	5A	588375856
ACG	Attila x CDC Go	IACX448	SNP from 90K array	5A	590227384	75.2246	5A	588377301
ACG	Attila x CDC Go	Excalibur_c26671_282	SNP from 90K array	5A	593152616	76.1439	5D	471047683
ACG	Attila x CDC Go	Excalibur_c26671_57	SNP from 90K array	5A	593152841	76.2704	5A	591319197
ACG	Attila x CDC Go	BS00088851_51	SNP from 90K array	5A	593295724	76.2704	5A	591463549
ACG	Attila x CDC Go	RAC875_rep_c76193_513	SNP from 90K array	5A	593319074	76.5187	5A	591487533
ACG	Attila x CDC Go	wsnp_Ex_c17476_26190830	SNP from 90K array	5A	594105465	76.5187	5A	592276555
ACG	Attila x CDC Go	wsnp_Ex_rep_c101994_87256479	SNP from 90K array	5A	595168148	76.5187	5A	593331604
ACG	Attila x CDC Go	Tdurum_contig10843_745	SNP from 90K array	5A	596789984	76.9005	5A	594962056
ACG	Attila x CDC Go	RFL_Contig316_572	SNP from 90K array	5A	597200385	76.9005	5A	595372444
ACG	Attila x CDC Go	Ra_c3966_2205	SNP from 90K array	5A	598286344	77.8077	5A	596465229
ACG	Attila x CDC Go	IAAV108	SNP from 90K array	5A	603445366	80.1806	5A	601615668
ACG	Attila x CDC Go	wsnp_Ex_c790_1554988	SNP from 90K array	5A	609470636	84.3158	5A	607681672
ACG	Attila x CDC Go	Kukri_c6266_260	SNP from 90K array	5A	609471953	84.3158	5A	607682989
ACG	Attila x CDC Go	CAP11_c1685_149	SNP from 90K array	5A	609622361	84.3158	5A	607835174
ACG	Attila x CDC Go	RAC875_c3964_752	SNP from 90K array	5A	610403231	84.5656	5A	608624524
ACG	Attila x CDC Go	BobWhite_c3675_788	SNP from 90K array	5A	611582933	84.5656	5A	609813906
ACG	Attila x CDC Go	BS00074855_51	SNP from 90K array	5A	611639316	84.5656	5A	609870594
ACG	Attila x CDC Go	wsnp_CAP11_c1506_840938	SNP from 90K array	5A	611641460	84.6898	5A	609872738
ACG	Attila x CDC Go	wsnp_CAP11_c1506_840951	SNP from 90K array	5A	611641473	84.8139	5A	609872751
ACG	Attila x CDC Go	Excalibur_c99584_170	SNP from 90K array	5A	611975421	84.8139	5A	610211341
ACG	Attila x CDC Go	BS00022754_51	SNP from 90K array	5A	611976920	84.8139	5A	610212840
ACG	Attila x CDC Go	wsnp_Ku_c42416_50159250	SNP from 90K array	5A	611980830	84.8139	5A	610216750
ACG	Attila x CDC Go	wsnp_Ku_c42416_50159402	SNP from 90K array	5A	611980982	84.8139	5A	610216902
ACG	Attila x CDC Go	BS00022753_51	SNP from 90K array	5A	611981091	84.8139	5A	610217011
ACG	Attila x CDC Go	wsnp_Ex_c3772_6866645	SNP from 90K array	5A	618296988	85.4581	5A	616522399
ACG	Attila x CDC Go	BobWhite_c14689_172	SNP from 90K array	5A	618650529	85.5838	5A	616879604
ACG	Attila x CDC Go	RAC875_c40928_60	SNP from 90K array	5A	619116639	86.2158	5A	617347881
ACG	Attila x CDC Go	Ku_c5215_1361	SNP from 90K array	5A	619124789	86.3384	5A	617356031
ACG	Attila x CDC Go	wsnp_Ex_c2526_4715978	SNP from 90K array	5A	619125390	86.3384	5A	617356632
ACG	Attila x CDC Go	Ku_c21235_676	SNP from 90K array	5A	620823565	86.3384	5A	618950571
ACG	Attila x CDC Go	BobWhite_c15476_88	SNP from 90K array	5A	627573001	88.2257	5A	625732671
ACG	Attila x CDC Go	RAC875_c9617_373	SNP from 90K array	5A	663937634	103.049	5A	662351201
ACG	Attila x CDC Go	Kukri_c14187_243	SNP from 90K array	5A	663946570	103.049	5A	662360404
ACG	Attila x CDC Go	Excalibur_c61241_109	SNP from 90K array	5A	663947600	103.049	5A	662361434
ACG	Attila x CDC Go	RAC875_c46811_128	SNP from 90K array	5A	664865611	104.12	5A	663284419
ACG	Attila x CDC Go	wsnp_Ex_c31154_39982416	SNP from 90K array	5A	664865761	104.12	5A	663284569
ACG	Attila x CDC Go	Kukri_c86812_193	SNP from 90K array	5A	664954594	104.12	5A	663374163
ACG	Attila x CDC Go	BS00076948_51	SNP from 90K array	5A	665845871	105.184	5A	664273216
ACG	Attila x CDC Go	BS00090847_51	SNP from 90K array	5A	665846990	105.184	5A	664274335
ACG	Attila x CDC Go	BS00043676_51	SNP from 90K array	5A	666062076	105.184	5A	664483580
ACG	Attila x CDC Go	TA006296-0731	SNP from 90K array	5A	666062129	105.184	5A	664483633
ACG	Attila x CDC Go	RAC875_c57603_144	SNP from 90K array	5A	667795496	106.374	5A	666228726
ACG	Attila x CDC Go	RFL_Contig5787_2311	SNP from 90K array	5A	667797441	106.499	5A	666230671
ACG	Attila x CDC Go	IAAV3362	SNP from 90K array	5B	41823220	0	5B	40784658
ACG	Attila x CDC Go	Excalibur_c23426_103	SNP from 90K array	5B	41823292	0	5B	40784730
ACG	Attila x CDC Go	RAC875_rep_c74170_236	SNP from 90K array	5B	41823554	0	5B	40784992
ACG	Attila x CDC Go	Excalibur_c23426_1581	SNP from 90K array	5B	41825141	0.124955	5B	40786579
ACG	Attila x CDC Go	wsnp_Ex_c214_421541	SNP from 90K array	5B	44052003	0.769111	5B	42947783
ACG	Attila x CDC Go	wsnp_Ex_c214_422365	SNP from 90K array	5B	44053364	1.27161	5B	42949144
ACG	Attila x CDC Go	BS00068592_51	SNP from 90K array	5B	44293134	1.27161	5B	43190991
ACG	Attila x CDC Go	Excalibur_c6010_433	SNP from 90K array	5B	46337326	2.05966	5B	45242227
ACG	Attila x CDC Go	BS00063769_51	SNP from 90K array	5B	48665887	2.57512	5B	47586773
ACG	Attila x CDC Go	BS00065228_51	SNP from 90K array	5B	49495793	2.57512	5B	48420218
ACG	Attila x CDC Go	Excalibur_rep_c69396_1234	SNP from 90K array	5B	56446147	3.64661	5D	52284170
ACG	Attila x CDC Go	BS00004406_51	SNP from 90K array	5B	56560603	4.02839	5B	55492411
ACG	Attila x CDC Go	BobWhite_c4852_323	SNP from 90K array	5B	69369162	5.63513	5B	68358991
ACG	Attila x CDC Go	wsnp_Ex_c24577_33826666	SNP from 90K array	5B	100002542	5.75704	5B	98665341
ACG	Attila x CDC Go	Kukri_rep_c106832_790	SNP from 90K array	5B	134886131	6.39707	5B	133595652
ACG	Attila x CDC Go	IAAV4590	SNP from 90K array	5B	140428308	7.03303	5B	139166678
ACG	Attila x CDC Go	JD_c9261_426	SNP from 90K array	5B	324485656	8.77368	5B	321412283
ACG	Attila x CDC Go	wsnp_Ex_rep_c66881_65284662	SNP from 90K array	5B	346037236	8.77368	5B	342873651
ACG	Attila x CDC Go	BS00056147_51	SNP from 90K array	5B	390867980	9.83803	5B	387904148
ACG	Attila x CDC Go	Excalibur_c30346_54	SNP from 90K array	5B	391356423	9.96619	5B	388394967
ACG	Attila x CDC Go	BS00108062_51	SNP from 90K array	5B	399639747	10.0952	5B	396630484
ACG	Attila x CDC Go	Kukri_c27568_1763	SNP from 90K array	5B	400677406	10.0952	5B	397678523
ACG	Attila x CDC Go	BS00068390_51	SNP from 90K array	5B	402789610	10.3434	5B	399810501
ACG	Attila x CDC Go	BobWhite_c29999_82	SNP from 90K array	5B	403426791	10.7301	5B	400449161
ACG	Attila x CDC Go	wsnp_Ex_c13440_21171391	SNP from 90K array	5B	406506294	11.2558	5B	403546638
ACG	Attila x CDC Go	RFL_Contig3811_3709	SNP from 90K array	5B	406506919	11.2558	5B	403547263
ACG	Attila x CDC Go	IACX6007	SNP from 90K array	5B	406673040	11.2558	5D	347438591
ACG	Attila x CDC Go	wsnp_Ex_rep_c66651_64963120	SNP from 90K array	5B	406738435	11.2558	5B	403780273
ACG	Attila x CDC Go	Jagger_c505_141	SNP from 90K array	5B	406813454	11.2558	5B	403855494
ACG	Attila x CDC Go	RAC875_c99618_116	SNP from 90K array	5B	406813758	11.2558	5B	403855798
ACG	Attila x CDC Go	wsnp_Ex_c12119_19382820	SNP from 90K array	5B	413454741	11.3831	5B	410535416
ACG	Attila x CDC Go	wsnp_BE497820B_Ta_2_1	SNP from 90K array	5B	414844385	11.5104	5B	411930912
ACG	Attila x CDC Go	Tdurum_contig48658_802	SNP from 90K array	5B	418542205	12.1505	5B	415649342
ACG	Attila x CDC Go	BS00035899_51	SNP from 90K array	5B	424537130	13.194	5B	421669050
ACG	Attila x CDC Go	BS00028183_51	SNP from 90K array	5B	433923336	13.8423	5B	431061134
ACG	Attila x CDC Go	BS00108019_51	SNP from 90K array	5B	438052618	14.0906	5B	435158653
ACG	Attila x CDC Go	BS00108020_51	SNP from 90K array	5B	438052910	14.0906	5B	435158945
ACG	Attila x CDC Go	Ku_c13342_414	SNP from 90K array	5B	439101010	14.0906	5B	436216296
ACG	Attila x CDC Go	BS00070507_51	SNP from 90K array	5B	440498142	14.2196	5B	437623098
ACG	Attila x CDC Go	wsnp_Ku_c3869_7094615	SNP from 90K array	5B	440920302	14.3453	5B	437802080
ACG	Attila x CDC Go	Ra_c44756_929	SNP from 90K array	5B	441336975	14.72	5B	438220330
ACG	Attila x CDC Go	wsnp_Ra_c44756_51084202	SNP from 90K array	5B	441337694	14.72	5B	438221049
ACG	Attila x CDC Go	IACX5818	SNP from 90K array	5B	445368039	16.183	5B	442376701
ACG	Attila x CDC Go	Excalibur_c26324_74	SNP from 90K array	5B	450416296	16.8314	5B	447399235
ACG	Attila x CDC Go	IAAV7207	SNP from 90K array	5B	450593779	16.9571	5B	447578354
ACG	Attila x CDC Go	Tdurum_contig13784_824	SNP from 90K array	5B	454168025	17.2101	5B	451179351
ACG	Attila x CDC Go	Excalibur_c41898_218	SNP from 90K array	5B	457307604	17.2101	5B	454291793
ACG	Attila x CDC Go	RAC875_c30829_1711	SNP from 90K array	5B	458780857	17.2101	5B	455734242
ACG	Attila x CDC Go	wsnp_Ex_rep_c69631_68583202	SNP from 90K array	5B	458783424	17.335	5B	455736809
ACG	Attila x CDC Go	wsnp_Ex_rep_c69631_68583363	SNP from 90K array	5B	458783833	17.335	5D	379793013
ACG	Attila x CDC Go	Kukri_c36317_305	SNP from 90K array	5B	458783923	17.335	5D	379793103
ACG	Attila x CDC Go	Excalibur_c65109_60	SNP from 90K array	5B	458784556	17.5833	5B	455737941
ACG	Attila x CDC Go	wsnp_RFL_Contig2504_2093982	SNP from 90K array	5B	458784650	17.5833	5B	455738035
ACG	Attila x CDC Go	wsnp_Ku_rep_c72211_71920520	SNP from 90K array	5B	458784706	17.5833	5B	455738091
ACG	Attila x CDC Go	wsnp_Ex_c16963_25554867	SNP from 90K array	5B	458784800	17.5833	5B	455738185
ACG	Attila x CDC Go	wsnp_Ex_c16963_25554400	SNP from 90K array	5B	458785376	17.5833	5B	455738761
ACG	Attila x CDC Go	wsnp_Ex_c16963_25554152	SNP from 90K array	5B	458785624	17.5833	5B	455739009
ACG	Attila x CDC Go	Tdurum_contig52447_814	SNP from 90K array	5B	459553170	17.8379	5B	456507551
ACG	Attila x CDC Go	GENE-3506_53	SNP from 90K array	5B	460166232	17.8379	5B	457122746
ACG	Attila x CDC Go	TA001996-0818	SNP from 90K array	5B	460167038	17.9637	5B	457123552
ACG	Attila x CDC Go	IAAV2421	SNP from 90K array	5B	460167219	17.9637	5B	457123733
ACG	Attila x CDC Go	BobWhite_c47103_205	SNP from 90K array	5B	460386026	17.9637	5B	457342540
ACG	Attila x CDC Go	BobWhite_c47103_84	SNP from 90K array	5B	460386148	18.0886	5B	457342662
ACG	Attila x CDC Go	Ex_c1583_1688	SNP from 90K array	5B	460438718	18.0886	5B	457395612
ACG	Attila x CDC Go	Ex_c1583_1138	SNP from 90K array	5B	460439769	18.0886	5B	457396663
ACG	Attila x CDC Go	wsnp_Ex_rep_c68023_66768700	SNP from 90K array	5B	461188308	18.0886	5B	458147186
ACG	Attila x CDC Go	wsnp_Ex_rep_c68023_66768770	SNP from 90K array	5B	461188843	18.0886	5B	458147721
ACG	Attila x CDC Go	wsnp_Ex_rep_c66903_65319487	SNP from 90K array	5B	461191733	18.2128	5B	458150611
ACG	Attila x CDC Go	wsnp_Ex_c33455_41940691	SNP from 90K array	5B	461191892	18.2128	5B	458150770
ACG	Attila x CDC Go	IAAV7448	SNP from 90K array	5B	462512853	18.4565	5B	459476312
ACG	Attila x CDC Go	BS00094480_51	SNP from 90K array	5B	467333732	19.3409	5B	464327551
ACG	Attila x CDC Go	wsnp_JD_rep_c63013_40187485	SNP from 90K array	5B	467369712	19.5861	5B	464364354
ACG	Attila x CDC Go	Ra_c35412_494	SNP from 90K array	5B	467597954	19.9631	5B	464593615
ACG	Attila x CDC Go	wsnp_Ex_c24933_34187952	SNP from 90K array	5B	467599299	20.0896	5B	464594960
ACG	Attila x CDC Go	Ra_c35412_1057	SNP from 90K array	5B	467599476	20.2162	5B	464595137
ACG	Attila x CDC Go	D_GA8KES402JRBN7_105	SNP from 90K array	5B	467892289	20.2162	5D	386860906
ACG	Attila x CDC Go	RAC875_c33387_1102	SNP from 90K array	5B	468991741	20.2162	5B	465995108
ACG	Attila x CDC Go	Excalibur_c25661_1177	SNP from 90K array	5B	468996619	20.2162	5B	465999986
ACG	Attila x CDC Go	Excalibur_c25661_1215	SNP from 90K array	5B	468996657	20.7155	5B	466000024
ACG	Attila x CDC Go	IAAV5974	SNP from 90K array	5B	469002761	20.8405	5B	466006128
ACG	Attila x CDC Go	BobWhite_c12229_182	SNP from 90K array	5B	469168361	20.8405	5B	466171728
ACG	Attila x CDC Go	wsnp_Ex_rep_c66375_64566565	SNP from 90K array	5B	469168511	20.8405	5B	466171878
ACG	Attila x CDC Go	wsnp_Ex_rep_c66375_64566329	SNP from 90K array	5B	469168747	20.9703	5B	466172114
ACG	Attila x CDC Go	Ku_c1031_670	SNP from 90K array	5B	469169298	21.1001	5B	466172665
ACG	Attila x CDC Go	Kukri_c2181_291	SNP from 90K array	5B	469169505	21.1001	5B	466172872
ACG	Attila x CDC Go	wsnp_Ex_c709_1395347	SNP from 90K array	5B	469169655	21.1001	5B	466173022
ACG	Attila x CDC Go	Kukri_c2181_677	SNP from 90K array	5B	469170634	21.6026	5B	466174001
ACG	Attila x CDC Go	Excalibur_c14461_1653	SNP from 90K array	5B	473987736	21.9749	5B	471024950
ACG	Attila x CDC Go	Ku_c8733_458	SNP from 90K array	5B	474089366	21.9749	5B	471128065
ACG	Attila x CDC Go	BobWhite_c23037_241	SNP from 90K array	5B	475632721	21.9749	5B	472680539
ACG	Attila x CDC Go	IAAV8870	SNP from 90K array	5B	476060847	22.2232	5B	473114636
ACG	Attila x CDC Go	wsnp_Ku_c5472_9710435	SNP from 90K array	5B	476061000	22.3482	5B	473114789
ACG	Attila x CDC Go	wsnp_Ex_c974_1864971	SNP from 90K array	5B	476061698	22.3482	5B	473115487
ACG	Attila x CDC Go	RAC875_rep_c116598_137	SNP from 90K array	5B	476061833	22.3482	5B	473115622
ACG	Attila x CDC Go	wsnp_Ex_c974_1865513	SNP from 90K array	5B	476062240	22.4739	5B	473116029
ACG	Attila x CDC Go	RAC875_rep_c106337_414	SNP from 90K array	5B	476062390	22.4739	5B	473116179
ACG	Attila x CDC Go	wsnp_Ex_c57667_59284398	SNP from 90K array	5B	476124420	22.7253	5B	473178486
ACG	Attila x CDC Go	Ku_c11172_1085	SNP from 90K array	5B	476124471	22.7253	5B	473178537
ACG	Attila x CDC Go	Tdurum_contig41335_181	SNP from 90K array	5B	476581651	22.7253	5B	473637784
ACG	Attila x CDC Go	TA005387-0575	SNP from 90K array	5B	476586249	22.7253	5B	473642382
ACG	Attila x CDC Go	RFL_Contig773_790	SNP from 90K array	5B	476679221	22.7253	5B	473740462
ACG	Attila x CDC Go	RAC875_c32768_440	SNP from 90K array	5B	476809437	23.1095	5B	473871449
ACG	Attila x CDC Go	wsnp_CAP11_c948_571287	SNP from 90K array	5B	478597276	23.3625	5B	475589985
ACG	Attila x CDC Go	wsnp_Ra_c15297_23684845	SNP from 90K array	5B	479452931	23.3625	5B	476456382
ACG	Attila x CDC Go	wsnp_Ex_rep_c102070_87317290	SNP from 90K array	5B	479635140	23.3625	5B	476638586
ACG	Attila x CDC Go	Tdurum_contig68343_339	SNP from 90K array	5B	480492212	24.0025	5B	477498956
ACG	Attila x CDC Go	wsnp_Ku_c12562_20256747	SNP from 90K array	5B	480659726	24.0025	5B	477667808
ACG	Attila x CDC Go	wsnp_Ex_c10644_17356566	SNP from 90K array	5B	480661171	24.0025	5B	477669253
ACG	Attila x CDC Go	GENE-2550_181	SNP from 90K array	5B	481116567	24.3819	5B	478126565
ACG	Attila x CDC Go	Ku_c1083_375	SNP from 90K array	5B	481118019	24.3819	5B	478128017
ACG	Attila x CDC Go	Ku_c1083_1261	SNP from 90K array	5B	481120004	24.5084	5B	478130002
ACG	Attila x CDC Go	Ku_c1083_1314	SNP from 90K array	5B	481120057	24.5084	5B	478130055
ACG	Attila x CDC Go	wsnp_Ex_c19724_28721128	SNP from 90K array	5B	481295501	24.5084	5B	478305718
ACG	Attila x CDC Go	JD_c24842_61	SNP from 90K array	5B	481750196	25.5728	5B	478764173
ACG	Attila x CDC Go	Kukri_c33299_519	SNP from 90K array	5B	482177163	26.0916	5D	398897342
ACG	Attila x CDC Go	Excalibur_c76979_970	SNP from 90K array	5B	482180644	26.215	6A	616757500
ACG	Attila x CDC Go	RAC875_c24376_704	SNP from 90K array	5B	482181182	26.34	5B	479197666
ACG	Attila x CDC Go	Tdurum_contig68472_291	SNP from 90K array	5B	482183788	26.34	5B	479200272
ACG	Attila x CDC Go	Tdurum_contig10338_566	SNP from 90K array	5B	482306140	26.34	5D	399148954
ACG	Attila x CDC Go	wsnp_BE495277B_Ta_2_5	SNP from 90K array	5B	482371772	26.34	5B	479388647
ACG	Attila x CDC Go	Tdurum_contig57403_589	SNP from 90K array	5B	482372584	26.34	5B	479389459
ACG	Attila x CDC Go	Kukri_c46476_551	SNP from 90K array	5B	482372788	26.34	5B	479389663
ACG	Attila x CDC Go	Kukri_c46476_647	SNP from 90K array	5B	482372884	26.34	5B	479389759
ACG	Attila x CDC Go	Tdurum_contig57403_311	SNP from 90K array	5B	482372984	26.34	5B	479389859
ACG	Attila x CDC Go	BS00066289_51	SNP from 90K array	5B	482373951	26.34	5B	479390826
ACG	Attila x CDC Go	RAC875_c4287_2984	SNP from 90K array	5B	482483821	26.34	5B	479500818
ACG	Attila x CDC Go	Excalibur_c10444_2056	SNP from 90K array	5B	482483892	26.34	5B	479500889
ACG	Attila x CDC Go	RAC875_c39141_55	SNP from 90K array	5B	482484871	26.34	5B	479501868
ACG	Attila x CDC Go	BS00021949_51	SNP from 90K array	5B	482617817	26.34	5B	479635088
ACG	Attila x CDC Go	Kukri_c45713_151	SNP from 90K array	5B	482699086	26.34	5B	479716600
ACG	Attila x CDC Go	BS00063299_51	SNP from 90K array	5B	485415378	27.128	5B	482424271
ACG	Attila x CDC Go	Ku_c37271_957	SNP from 90K array	5B	485991526	27.128	5B	483000711
ACG	Attila x CDC Go	wsnp_Ex_c16432_24932860	SNP from 90K array	5B	485991532	27.128	5B	483000717
ACG	Attila x CDC Go	RAC875_c12552_233	SNP from 90K array	5B	486004661	27.3778	5D	403075448
ACG	Attila x CDC Go	RAC875_c23775_509	SNP from 90K array	5B	486512042	27.5044	5B	483524402
ACG	Attila x CDC Go	Ku_c17792_1123	SNP from 90K array	5B	487712083	27.5044	5B	484735972
ACG	Attila x CDC Go	RAC875_c22760_258	SNP from 90K array	5B	489045730	27.5044	5B	486079159
ACG	Attila x CDC Go	wsnp_Ex_c46217_51790399	SNP from 90K array	5B	489454118	27.5044	5B	486483748
ACG	Attila x CDC Go	wsnp_Ex_c222_436779	SNP from 90K array	5B	489455513	28.4	5B	486485143
ACG	Attila x CDC Go	wsnp_Ex_c222_436432	SNP from 90K array	5B	489455856	29.29	5B	486485486
ACG	Attila x CDC Go	wsnp_Ex_c718_1411957	SNP from 90K array	5B	489700987	29.29	5B	486731888
ACG	Attila x CDC Go	GENE-3397_535	SNP from 90K array	5B	489702630	29.29	5B	486733530
ACG	Attila x CDC Go	wsnp_BE517711B_Ta_2_1	SNP from 90K array	5B	490186232	29.29	5B	487222293
ACG	Attila x CDC Go	CAP12_rep_c4520_171	SNP from 90K array	5B	490423572	29.29	5B	487462446
ACG	Attila x CDC Go	CAP12_c7929_116	SNP from 90K array	5B	490975576	30.053	5B	488016239
ACG	Attila x CDC Go	RAC875_c10174_268	SNP from 90K array	5B	490975770	30.053	5B	488016433
ACG	Attila x CDC Go	BS00021673_51	SNP from 90K array	5B	491066826	30.1828	5B	488107489
ACG	Attila x CDC Go	Jagger_c3991_101	SNP from 90K array	5B	491769721	30.7119	5B	488820722
ACG	Attila x CDC Go	GENE-3437_148	SNP from 90K array	5B	492233660	30.8393	5B	489280672
ACG	Attila x CDC Go	IAAV613	SNP from 90K array	5B	506057889	33.1632	5B	503101220
ACG	Attila x CDC Go	Excalibur_c9846_458	SNP from 90K array	5B	508428922	33.545	5B	505482207
ACG	Attila x CDC Go	Excalibur_c9846_678	SNP from 90K array	5B	508429228	33.798	5B	505482513
ACG	Attila x CDC Go	RAC875_c14963_1579	SNP from 90K array	5B	509464249	34.0447	5B	506511145
ACG	Attila x CDC Go	Excalibur_c49664_409	SNP from 90K array	5B	511841082	36.0534	5B	508795890
ACG	Attila x CDC Go	BS00068200_51	SNP from 90K array	5B	515286019	37.5263	5B	512246461
ACG	Attila x CDC Go	CAP11_c506_72	SNP from 90K array	5B	518335807	37.5263	5B	515187043
ACG	Attila x CDC Go	wsnp_Ex_c1314_2513802	SNP from 90K array	5B	518342747	37.5263	5B	515193984
ACG	Attila x CDC Go	wsnp_Ex_c2727_5053747	SNP from 90K array	5B	521015995	37.9033	5B	517867255
ACG	Attila x CDC Go	RAC875_c19099_308	SNP from 90K array	5B	522291482	38.0267	5B	519153160
ACG	Attila x CDC Go	BS00042014_51	SNP from 90K array	5B	523699704	38.1524	5B	520552362
ACG	Attila x CDC Go	Ex_c5594_2630	SNP from 90K array	5B	524024670	38.2789	5B	520885353
ACG	Attila x CDC Go	Kukri_c23894_464	SNP from 90K array	5B	528717481	38.4039	5B	525595869
ACG	Attila x CDC Go	GENE-4974_9	SNP from 90K array	5B	528937667	38.4039	5B	525816197
ACG	Attila x CDC Go	IAAV2002	SNP from 90K array	5B	529730571	38.5296	5B	526589508
ACG	Attila x CDC Go	Kukri_c82296_367	SNP from 90K array	5B	530185801	38.9114	5B	527050878
ACG	Attila x CDC Go	BS00009987_51	SNP from 90K array	5B	530628565	39.1761	5B	527497072
ACG	Attila x CDC Go	Excalibur_c62283_231	SNP from 90K array	5B	530731950	39.4408	5D	434566570
ACG	Attila x CDC Go	wsnp_Ra_c27733_37249132	SNP from 90K array	5B	531903675	39.8226	5B	528782805
ACG	Attila x CDC Go	RFL_Contig4472_3405	SNP from 90K array	5B	532616155	39.9476	5B	529492880
ACG	Attila x CDC Go	Excalibur_rep_c104876_277	SNP from 90K array	5B	534269020	40.0725	5B	531152579
ACG	Attila x CDC Go	Ra_c47267_507	SNP from 90K array	5B	534310337	40.3177	5B	531194252
ACG	Attila x CDC Go	BS00022999_51	SNP from 90K array	5B	534335521	40.5723	5B	531219712
ACG	Attila x CDC Go	Kukri_c46932_65	SNP from 90K array	5B	534651849	40.5723	5B	531538425
ACG	Attila x CDC Go	Kukri_c46932_125	SNP from 90K array	5B	534651909	40.5723	5B	531538485
ACG	Attila x CDC Go	RFL_Contig5739_743	SNP from 90K array	5B	534652134	40.8237	5B	531538710
ACG	Attila x CDC Go	BobWhite_c6633_288	SNP from 90K array	5B	534712905	41.3294	5B	531599481
ACG	Attila x CDC Go	Excalibur_c36377_615	SNP from 90K array	5B	536688429	41.5792	5B	533494556
ACG	Attila x CDC Go	Tdurum_contig12551_233	SNP from 90K array	5B	537517144	41.8291	5B	534333360
ACG	Attila x CDC Go	BobWhite_c29279_307	SNP from 90K array	5B	537546214	42.2037	5B	534362932
ACG	Attila x CDC Go	wsnp_Ku_rep_c101212_88410320	SNP from 90K array	5B	539214348	42.7126	5B	536051049
ACG	Attila x CDC Go	Excalibur_rep_c68003_954	SNP from 90K array	5B	539214656	42.8383	5B	536051356
ACG	Attila x CDC Go	BS00093591_51	SNP from 90K array	5B	539215044	42.9633	5B	536051744
ACG	Attila x CDC Go	Tdurum_contig75960_546	SNP from 90K array	5B	539668723	43.2147	5B	536513206
ACG	Attila x CDC Go	Kukri_c97623_95	SNP from 90K array	5B	539668762	43.2147	5B	536513245
ACG	Attila x CDC Go	Ku_c2346_1339	SNP from 90K array	5B	539670637	43.2147	4B	623066898
ACG	Attila x CDC Go	GENE-3619_95	SNP from 90K array	5B	539830166	43.3606	5B	536680573
ACG	Attila x CDC Go	GENE-3619_539	SNP from 90K array	5B	539830309	43.5132	5B	536680716
ACG	Attila x CDC Go	wsnp_Ku_c3201_5970486	SNP from 90K array	5B	541422394	43.6511	5B	538293563
ACG	Attila x CDC Go	Tdurum_contig29771_76	SNP from 90K array	5B	544727450	45.2261	5B	541617794
ACG	Attila x CDC Go	RAC875_c28794_361	SNP from 90K array	5B	547430697	45.6128	5B	544334434
ACG	Attila x CDC Go	IACX9261	SNP from 90K array	5B	549788224	46.8513	5B	546703936
ACG	Attila x CDC Go	GENE-3198_56	SNP from 90K array	5B	549911634	46.9779	5B	546827725
ACG	Attila x CDC Go	tplb0027f13_1493	SNP from 90K array	5B	549911746	47.102	5B	546827837
ACG	Attila x CDC Go	Excalibur_rep_c105399_213	SNP from 90K array	5B	551456687	49.1805	5B	548196457
ACG	Attila x CDC Go	BobWhite_c27244_211	SNP from 90K array	5B	551457174	49.1805	5B	548196944
ACG	Attila x CDC Go	Tdurum_contig50581_439	SNP from 90K array	5B	551458372	49.6862	5B	548198142
ACG	Attila x CDC Go	BS00017264_51	SNP from 90K array	5B	553445418	50.7366	5B	550152739
ACG	Attila x CDC Go	IAAV2426	SNP from 90K array	5B	553445533	50.7366	5B	550152854
ACG	Attila x CDC Go	BS00044388_51	SNP from 90K array	5B	553521229	51.174	5B	550229507
ACG	Attila x CDC Go	RAC875_c32320_88	SNP from 90K array	5B	553686917	51.4658	5B	550395326
ACG	Attila x CDC Go	BS00109560_51	SNP from 90K array	5B	559438683	52.259	5B	556182591
ACG	Attila x CDC Go	BobWhite_rep_c64527_134	SNP from 90K array	5B	559895346	52.259	5B	556639254
ACG	Attila x CDC Go	Tdurum_contig53072_1935	SNP from 90K array	5B	559895664	52.259	5B	556639572
ACG	Attila x CDC Go	Tdurum_contig41907_1014	SNP from 90K array	5B	561226233	72.7207	5B	557951782
ACG	Attila x CDC Go	Tdurum_contig85060_121	SNP from 90K array	5B	621776611	245.39	5B	617819197
ACG	Attila x CDC Go	RAC875_c10819_636	SNP from 90K array	5B	623082122	245.514	5B	619133328
ACG	Attila x CDC Go	wsnp_Ex_c53426_56667282	SNP from 90K array	5B	626667926	246.159	5D	501206391
ACG	Attila x CDC Go	Excalibur_c12395_467	SNP from 90K array	5B	629120399	246.668	5B	628830348
ACG	Attila x CDC Go	Tdurum_contig5017_993	SNP from 90K array	5B	635607300	247.569	5B	635358582
ACG	Attila x CDC Go	RAC875_rep_c109658_382	SNP from 90K array	5B	636821542	248.337	5B	636598402
ACG	Attila x CDC Go	RAC875_rep_c105761_317	SNP from 90K array	5B	656897850	251.028	5B	656232786
ACG	Attila x CDC Go	Excalibur_c39672_189	SNP from 90K array	5B	656920097	251.028	5B	656255355
ACG	Attila x CDC Go	Excalibur_c4083_731	SNP from 90K array	5B	656921556	251.028	5D	520779731
ACG	Attila x CDC Go	Kukri_rep_c103049_96	SNP from 90K array	5B	656923106	251.028	5B	656258364
ACG	Attila x CDC Go	Kukri_c16006_431	SNP from 90K array	5B	656923361	251.028	5B	656258619
ACG	Attila x CDC Go	Kukri_c16006_1996	SNP from 90K array	5B	656925017	251.152	5B	656260275
ACG	Attila x CDC Go	IACX7841	SNP from 90K array	5B	659383635	251.278	5B	658740014
ACG	Attila x CDC Go	wsnp_Ra_c6374_11143280	SNP from 90K array	5B	662851838	252.761	5B	662028460
ACG	Attila x CDC Go	Tdurum_contig45588_730	SNP from 90K array	5B	662853832	253.012	5B	662030455
ACG	Attila x CDC Go	BS00012140_51	SNP from 90K array	5B	663278343	253.012	5B	662455749
ACG	Attila x CDC Go	RAC875_c29488_56	SNP from 90K array	5B	664334032	253.136	5B	663522261
ACG	Attila x CDC Go	BS00078784_51	SNP from 90K array	5B	668994497	253.929	5B	668198332
ACG	Attila x CDC Go	Ra_c45135_456	SNP from 90K array	5B	669267485	253.929	5B	668473827
ACG	Attila x CDC Go	wsnp_Ex_c11951_19164786	SNP from 90K array	5B	669267634	253.929	5B	668473976
ACG	Attila x CDC Go	Excalibur_c45488_148	SNP from 90K array	5B	669267784	253.929	5B	668474126
ACG	Attila x CDC Go	BS00028082_51	SNP from 90K array	5B	669375723	254.058	5B	668582647
ACG	Attila x CDC Go	BS00064853_51	SNP from 90K array	5B	669617289	254.187	5B	668825400
ACG	Attila x CDC Go	Tdurum_contig8210_317	SNP from 90K array	5B	670272223	254.315	5B	669483487
ACG	Attila x CDC Go	RAC875_rep_c111379_703	SNP from 90K array	5B	670338306	254.692	5B	669550549
ACG	Attila x CDC Go	Excalibur_c17489_804	SNP from 90K array	5B	671678514	255.715	5B	670829816
ACG	Attila x CDC Go	Excalibur_c8168_226	SNP from 90K array	5B	671940807	256.215	5B	671093739
ACG	Attila x CDC Go	RAC875_c54392_94	SNP from 90K array	5B	671941455	256.344	5B	671094387
ACG	Attila x CDC Go	IACX1947	SNP from 90K array	5B	671941887	256.473	5B	671094819
ACG	Attila x CDC Go	wsnp_BE446509B_Ta_2_6	SNP from 90K array	5B	671941887	257.363	5B	671094819
ACG	Attila x CDC Go	Ku_c22523_598	SNP from 90K array	5B	672039867	257.363	5B	671192911
ACG	Attila x CDC Go	BS00099987_51	SNP from 90K array	5B	672084699	257.49	5B	671238696
ACG	Attila x CDC Go	Kukri_c35405_256	SNP from 90K array	5B	672199355	257.618	5B	671353568
ACG	Attila x CDC Go	BS00077685_51	SNP from 90K array	5B	672202112	257.752	5B	671356325
ACG	Attila x CDC Go	Kukri_c87328_116	SNP from 90K array	5B	672205967	257.752	5B	671360289
ACG	Attila x CDC Go	BS00065003_51	SNP from 90K array	5B	672674268	257.752	5B	671834024
ACG	Attila x CDC Go	CAP12_c2231_114	SNP from 90K array	5B	673433178	257.752	5B	672594741
ACG	Attila x CDC Go	BS00039874_51	SNP from 90K array	5B	673787059	258.974	5B	672953348
ACG	Attila x CDC Go	BS00062618_51	SNP from 90K array	5B	679336515	261.578	5B	678515585
ACG	Attila x CDC Go	BS00029348_51	SNP from 90K array	5B	679479212	262.377	5B	678659569
ACG	Attila x CDC Go	Excalibur_c17032_261	SNP from 90K array	5B	679971053	262.377	5B	679132388
ACG	Attila x CDC Go	RAC875_c17575_2549	SNP from 90K array	5B	679971354	262.377	5B	679132689
ACG	Attila x CDC Go	Kukri_c27433_947	SNP from 90K array	5B	679971545	262.377	5B	679132880
ACG	Attila x CDC Go	Excalibur_c19275_95	SNP from 90K array	5B	679971622	262.759	5B	679132957
ACG	Attila x CDC Go	Kukri_c27433_1819	SNP from 90K array	5B	679972417	262.759	5B	679133752
ACG	Attila x CDC Go	Kukri_c27433_2206	SNP from 90K array	5B	679972804	262.759	5B	679134139
ACG	Attila x CDC Go	Kukri_c27433_2333	SNP from 90K array	5B	679972931	262.759	5D	538166048
ACG	Attila x CDC Go	BS00044662_51	SNP from 90K array	5B	679973232	262.759	5B	679134567
ACG	Attila x CDC Go	wsnp_JD_c8978_9893945	SNP from 90K array	5B	680178684	262.759	5B	679347089
ACG	Attila x CDC Go	BobWhite_c6685_1922	SNP from 90K array	5B	680179516	262.759	5B	679347921
ACG	Attila x CDC Go	RAC875_c19660_1530	SNP from 90K array	5B	680180531	262.888	5B	679348936
ACG	Attila x CDC Go	wsnp_Ku_c21465_31217980	SNP from 90K array	5B	680180545	263.66	5B	679348950
ACG	Attila x CDC Go	wsnp_Ra_c19660_28866961	SNP from 90K array	5B	680183992	263.786	5B	679352397
ACG	Attila x CDC Go	BS00048316_51	SNP from 90K array	5B	680755104	264.711	5B	679687586
ACG	Attila x CDC Go	BS00022438_51	SNP from 90K array	5B	684730645	266.069	5B	683517320
ACG	Attila x CDC Go	Excalibur_c46000_203	SNP from 90K array	5B	685695748	267.147	5B	684494533
ACG	Attila x CDC Go	tplb0051n17_791	SNP from 90K array	5B	685777015	267.277	5B	684578268
ACG	Attila x CDC Go	BobWhite_c26082_80	SNP from 90K array	5B	686705856	267.971	4A	625529546
ACG	Attila x CDC Go	Excalibur_c9543_1268	SNP from 90K array	5B	686912364	268.659	5B	685637179
ACG	Attila x CDC Go	Excalibur_c5120_938	SNP from 90K array	5B	689162290	269.053	5B	687738266
ACG	Attila x CDC Go	Excalibur_c54637_123	SNP from 90K array	5B	690736096	269.579	5B	689375749
ACG	Attila x CDC Go	Kukri_c59657_805	SNP from 90K array	5B	691443997	270.105	5B	690091639
ACG	Attila x CDC Go	RFL_Contig2219_1304	SNP from 90K array	5B	691446480	270.228	5B	690094122
ACG	Attila x CDC Go	wsnp_Ex_c3874_7036132	SNP from 90K array	5B	692472330	272.181	5B	691128978
ACG	Attila x CDC Go	RAC875_rep_c119031_71	SNP from 90K array	5B	697707787	291.551	5B	703733057
ACG	Attila x CDC Go	RAC875_c93365_200	SNP from 90K array	5D	566712541	0	5D	559731834
ACG	Attila x CDC Go	BS00011935_51	SNP from 90K array	5D	566896326	0	5D	559922017
ACG	Attila x CDC Go	BS00094333_51	SNP from 90K array	5D	566896720	0	5D	559922411
ACG	Attila x CDC Go	D_GDS7LZN02F4FP5_176	SNP from 90K array	5D	566933011	0	5D	559959422
ACG	Attila x CDC Go	Excalibur_c16573_197	SNP from 90K array	5D	566957825	0	5D	559984233
ACG	Attila x CDC Go	tplb0031c19_924	SNP from 90K array	5D	567235838	0	5D	560263450
ACG	Attila x CDC Go	RAC875_c8100_245	SNP from 90K array	5D	567476378	0.384223	5D	560503345
ACG	Attila x CDC Go	D_GB5Y7FA01D4CBK_54	SNP from 90K array	5D	568391604	0.384223	5D	561427653
ACG	Attila x CDC Go	RAC875_c34968_514	SNP from 90K array	5D	568633868	0.886724	5D	561673768
ACG	Attila x CDC Go	Kukri_c21384_1475	SNP from 90K array	5D	568635879	1.26135	5D	561675779
ACG	Attila x CDC Go	BS00012069_51	SNP from 90K array	5D	568667028	1.38326	5D	561707114
ACG	Attila x CDC Go	RAC875_c14078_202	SNP from 90K array	5D	568667727	1.63786	5D	561707813
ACG	Attila x CDC Go	Ra_c105060_1855	SNP from 90K array	5D	568753627	1.7652	5D	561795380
ACG	Attila x CDC Go	Excalibur_c24145_1643	SNP from 90K array	5D	568754912	2.14218	5D	561796665
ACG	Attila x CDC Go	BS00079664_51	SNP from 90K array	5D	568755228	2.26409	5D	561796981
ACG	Attila x CDC Go	wsnp_Ex_c24145_33394561	SNP from 90K array	5D	568755461	2.89206	5D	561797214
ACG	Attila x CDC Go	RFL_Contig617_1436	SNP from 90K array	5D	569017907	3.14828	5D	562062900
ACG	Attila x CDC Go	RFL_Contig617_1357	SNP from 90K array	5D	569017986	3.14828	5D	562062979
ACG	Attila x CDC Go	BS00070751_51	SNP from 90K array	5D	569043409	3.14828	5D	562088402
ACG	Attila x CDC Go	BS00021991_51	SNP from 90K array	5D	569049127	3.14828	5D	562094120
ACG	Attila x CDC Go	BS00085191_51	SNP from 90K array	5D	569049450	3.14828	5D	562094443
ACG	Attila x CDC Go	BS00029317_51	SNP from 90K array	5D	569052963	3.14828	5D	562097956
ACG	Attila x CDC Go	BobWhite_c47158_89	SNP from 90K array	5D	569076397	3.14828	5D	562121533
ACG	Attila x CDC Go	Kukri_rep_c104865_57	SNP from 90K array	5D	569076781	3.14828	5D	562121917
ACG	Attila x CDC Go	BS00011561_51	SNP from 90K array	5D	569291817	3.14828	5D	562338670
ACG	Attila x CDC Go	tplb0026a09_1444	SNP from 90K array	5D	569294110	3.14828	5D	562340963
ACG	Attila x CDC Go	tplb0026a09_1531	SNP from 90K array	5D	569294197	3.27727	5D	562341050
ACG	Attila x CDC Go	BS00062990_51	SNP from 90K array	5D	569294319	3.40625	5D	562341172
ACG	Attila x CDC Go	Excalibur_rep_c106082_272	SNP from 90K array	5D	569440235	3.40625	5D	562487467
ACG	Attila x CDC Go	Excalibur_c1559_913	SNP from 90K array	5D	569603492	3.40625	5D	562651110
ACG	Attila x CDC Go	RAC875_rep_c78258_214	SNP from 90K array	5D	569604486	3.40625	5D	562652104
ACG	Attila x CDC Go	BS00085610_51	SNP from 90K array	5D	569604688	3.40625	5D	562652306
ACG	Attila x CDC Go	BS00003711_51	SNP from 90K array	5D	569605042	3.40625	5D	562652660
ACG	Attila x CDC Go	Kukri_c5848_318	SNP from 90K array	5D	569605658	3.40625	5D	562653276
ACG	Attila x CDC Go	wsnp_Ex_c6657_11523455	SNP from 90K array	5D	569607004	3.40625	5D	562654622
ACG	Attila x CDC Go	Kukri_c7827_1309	SNP from 90K array	5D	569673917	3.40625	5D	562722774
ACG	Attila x CDC Go	Kukri_c7827_1168	SNP from 90K array	5D	569674058	3.40625	5D	562722915
ACG	Attila x CDC Go	RAC875_c3988_3479	SNP from 90K array	5D	569677699	3.40625	5D	562726556
ACG	Attila x CDC Go	JD_c12887_157	SNP from 90K array	6A	19930219	0	6A	17904057
ACG	Attila x CDC Go	Ex_c13223_1847	SNP from 90K array	6A	19936834	0	6A	17910908
ACG	Attila x CDC Go	wsnp_Ex_c13223_20866191	SNP from 90K array	6A	19937280	0	6A	17911354
ACG	Attila x CDC Go	Excalibur_c13223_117	SNP from 90K array	6A	19939343	0	6A	17913417
ACG	Attila x CDC Go	BS00022951_51	SNP from 90K array	6A	20726115	0.384223	6A	18704912
ACG	Attila x CDC Go	wsnp_BE404947A_Ta_2_1	SNP from 90K array	6A	20727702	0.519306	6A	18706499
ACG	Attila x CDC Go	BS00096301_51	SNP from 90K array	6A	20727792	0.653482	6A	18706589
ACG	Attila x CDC Go	Excalibur_c8197_381	SNP from 90K array	6A	20728087	0.653482	6A	18706884
ACG	Attila x CDC Go	RAC875_c19240_168	SNP from 90K array	6A	20733438	0.653482	6A	18712635
ACG	Attila x CDC Go	Tdurum_contig13287_811	SNP from 90K array	6A	20733538	0.653482	6A	18712735
ACG	Attila x CDC Go	Excalibur_c9835_91	SNP from 90K array	6A	20733591	0.653482	6A	18712788
ACG	Attila x CDC Go	Excalibur_c9835_136	SNP from 90K array	6A	20733636	0.653482	6A	18712833
ACG	Attila x CDC Go	Tdurum_contig13287_703	SNP from 90K array	6A	20733646	0.653482	6A	18712843
ACG	Attila x CDC Go	Tdurum_contig13287_203	SNP from 90K array	6A	20734146	1.15916	6A	18713343
ACG	Attila x CDC Go	BS00011591_51	SNP from 90K array	6A	23208456	1.15916	6B	35823092
ACG	Attila x CDC Go	BS00074991_51	SNP from 90K array	6A	23584277	1.15916	6A	21519197
ACG	Attila x CDC Go	BS00074992_51	SNP from 90K array	6A	23584294	1.15916	6A	21519214
ACG	Attila x CDC Go	BS00085980_51	SNP from 90K array	6A	23585627	1.15916	6A	21520673
ACG	Attila x CDC Go	Tdurum_contig75595_886	SNP from 90K array	6A	23586454	1.66484	6D	21983857
ACG	Attila x CDC Go	Tdurum_contig75595_586	SNP from 90K array	6A	23587159	1.66484	6A	21522205
ACG	Attila x CDC Go	GENE-4235_196	SNP from 90K array	6A	24081712	1.66484	6A	22023149
ACG	Attila x CDC Go	BobWhite_c13839_78	SNP from 90K array	6A	24500553	1.66484	3D	610746122
ACG	Attila x CDC Go	BobWhite_c13839_135	SNP from 90K array	6A	24500610	1.66484	6A	22443282
ACG	Attila x CDC Go	Excalibur_c39390_303	SNP from 90K array	6A	24501303	2.18029	6B	38764858
ACG	Attila x CDC Go	Kukri_c17618_874	SNP from 90K array	6A	24581509	2.18029	6A	22524450
ACG	Attila x CDC Go	IACX7801	SNP from 90K array	6A	24581576	2.18029	6A	22524517
ACG	Attila x CDC Go	Tdurum_contig48179_1197	SNP from 90K array	6A	24581770	2.18029	6A	22524711
ACG	Attila x CDC Go	Kukri_c37241_513	SNP from 90K array	6A	24585201	2.18029	6A	22528142
ACG	Attila x CDC Go	BS00044360_51	SNP from 90K array	6A	24749695	2.18029	6A	22694000
ACG	Attila x CDC Go	Kukri_c42078_708	SNP from 90K array	6A	24751699	2.30371	6A	22696004
ACG	Attila x CDC Go	BS00065500_51	SNP from 90K array	6A	25022135	2.43024	6A	22969150
ACG	Attila x CDC Go	BS00065496_51	SNP from 90K array	6A	25022161	2.43024	6A	22969176
ACG	Attila x CDC Go	RAC875_c6094_675	SNP from 90K array	6A	25311353	3.4472	6B	39765224
ACG	Attila x CDC Go	BS00093145_51	SNP from 90K array	6A	25332596	4.33717	6A	23411759
ACG	Attila x CDC Go	Kukri_c11106_292	SNP from 90K array	6A	25334130	4.33717	6A	23410225
ACG	Attila x CDC Go	BS00022660_51	SNP from 90K array	6A	25334203	4.33717	6A	23410152
ACG	Attila x CDC Go	BS00065076_51	SNP from 90K array	6A	25372000	4.33717	6A	23372012
ACG	Attila x CDC Go	BS00062894_51	SNP from 90K array	6A	25372783	4.46451	6A	23371229
ACG	Attila x CDC Go	Excalibur_c23748_1233	SNP from 90K array	6A	25386480	4.46451	6A	23357287
ACG	Attila x CDC Go	Excalibur_c23748_1050	SNP from 90K array	6A	25386663	4.84629	6A	23357104
ACG	Attila x CDC Go	BS00022292_51	SNP from 90K array	6A	25386974	5.48225	6A	23356793
[truncated: 14,475 more rows]

## Sheet: Summary
Table S1B Summary of the 15,183 of the 16,473 markers after excluding markers that were used in two or more populations.
Marker name	Marker type and genotyping platform	Populations
		ACG	CAB	PCS	PAC	Total count	Comment
BobWhite_c10082_241	SNP from 90K array	Yes				1	Used in one pop
BobWhite_c10098_535	SNP from 90K array		Yes			1	Used in one pop
BobWhite_c10126_263	SNP from 90K array		Yes			1	Used in one pop
BobWhite_c10140_297	SNP from 90K array	Yes				1	Used in one pop
BobWhite_c10229_415	SNP from 90K array		Yes			1	Used in one pop
BobWhite_c10247_316	SNP from 90K array		Yes	Yes		2	Used in two pops
BobWhite_c10290_234	SNP from 90K array		Yes			1	Used in one pop
BobWhite_c10331_517	SNP from 90K array	Yes				1	Used in one pop
BobWhite_c10402_140	SNP from 90K array		Yes			1	Used in one pop
BobWhite_c10402_170	SNP from 90K array		Yes			1	Used in one pop
BobWhite_c10578_272	SNP from 90K array	Yes				1	Used in one pop
BobWhite_c10610_1096	SNP from 90K array		Yes			1	Used in one pop
BobWhite_c10740_179	SNP from 90K array	Yes	Yes			2	Used in two pops
BobWhite_c10864_436	SNP from 90K array		Yes			1	Used in one pop
BobWhite_c10956_71	SNP from 90K array		Yes			1	Used in one pop
BobWhite_c11081_1619	SNP from 90K array			Yes		1	Used in one pop
BobWhite_c11154_279	SNP from 90K array		Yes			1	Used in one pop
BobWhite_c11178_914	SNP from 90K array		Yes			1	Used in one pop
BobWhite_c11301_226	SNP from 90K array	Yes				1	Used in one pop
BobWhite_c11479_157	SNP from 90K array	Yes				1	Used in one pop
BobWhite_c11480_1370	SNP from 90K array		Yes			1	Used in one pop
BobWhite_c11533_363	SNP from 90K array		Yes			1	Used in one pop
BobWhite_c11621_123	SNP from 90K array		Yes			1	Used in one pop
BobWhite_c11692_148	SNP from 90K array		Yes			1	Used in one pop
BobWhite_c11739_325	SNP from 90K array	Yes				1	Used in one pop
BobWhite_c11800_96	SNP from 90K array		Yes			1	Used in one pop
BobWhite_c11808_975	SNP from 90K array	Yes				1	Used in one pop
BobWhite_c11861_557	SNP from 90K array		Yes			1	Used in one pop
BobWhite_c11861_606	SNP from 90K array		Yes			1	Used in one pop
BobWhite_c12128_187	SNP from 90K array			Yes		1	Used in one pop
BobWhite_c12144_216	SNP from 90K array	Yes	Yes			2	Used in two pops
BobWhite_c12157_747	SNP from 90K array		Yes			1	Used in one pop
BobWhite_c12229_182	SNP from 90K array	Yes	Yes			2	Used in two pops
BobWhite_c12256_96	SNP from 90K array			Yes		1	Used in one pop
BobWhite_c12264_248	SNP from 90K array	Yes				1	Used in one pop
BobWhite_c12355_603	SNP from 90K array		Yes			1	Used in one pop
BobWhite_c12365_743	SNP from 90K array		Yes			1	Used in one pop
BobWhite_c12426_84	SNP from 90K array		Yes			1	Used in one pop
BobWhite_c12428_371	SNP from 90K array	Yes				1	Used in one pop
BobWhite_c12568_900	SNP from 90K array	Yes	Yes			2	Used in two pops
BobWhite_c12593_361	SNP from 90K array	Yes	Yes			2	Used in two pops
BobWhite_c12605_222	SNP from 90K array	Yes				1	Used in one pop
BobWhite_c12649_113	SNP from 90K array	Yes	Yes	Yes		3	Used in three pops
BobWhite_c12770_158	SNP from 90K array	Yes				1	Used in one pop
BobWhite_c12841_56	SNP from 90K array	Yes				1	Used in one pop
BobWhite_c12859_257	SNP from 90K array		Yes			1	Used in one pop
BobWhite_c12883_272	SNP from 90K array		Yes			1	Used in one pop
BobWhite_c12908_381	SNP from 90K array		Yes			1	Used in one pop
BobWhite_c12911_649	SNP from 90K array		Yes			1	Used in one pop
BobWhite_c12911_788	SNP from 90K array		Yes			1	Used in one pop
BobWhite_c13322_215	SNP from 90K array	Yes				1	Used in one pop
BobWhite_c13407_242	SNP from 90K array		Yes			1	Used in one pop
BobWhite_c13428_455	SNP from 90K array		Yes			1	Used in one pop
BobWhite_c13435_700	SNP from 90K array		Yes			1	Used in one pop
BobWhite_c13736_59	SNP from 90K array		Yes			1	Used in one pop
BobWhite_c13779_636	SNP from 90K array		Yes			1	Used in one pop
BobWhite_c13839_135	SNP from 90K array	Yes	Yes			2	Used in two pops
BobWhite_c13839_78	SNP from 90K array	Yes	Yes			2	Used in two pops
BobWhite_c13844_873	SNP from 90K array		Yes			1	Used in one pop
BobWhite_c13924_707	SNP from 90K array			Yes		1	Used in one pop
BobWhite_c14183_699	SNP from 90K array	Yes				1	Used in one pop
BobWhite_c14297_266	SNP from 90K array		Yes			1	Used in one pop
BobWhite_c14362_86	SNP from 90K array		Yes			1	Used in one pop
BobWhite_c1441_1078	SNP from 90K array		Yes			1	Used in one pop
BobWhite_c1441_1123	SNP from 90K array		Yes			1	Used in one pop
BobWhite_c1441_128	SNP from 90K array		Yes			1	Used in one pop
BobWhite_c1441_1440	SNP from 90K array		Yes			1	Used in one pop
BobWhite_c14471_411	SNP from 90K array		Yes			1	Used in one pop
BobWhite_c14476_80	SNP from 90K array	Yes				1	Used in one pop
BobWhite_c14530_51	SNP from 90K array	Yes				1	Used in one pop
BobWhite_c14689_172	SNP from 90K array	Yes				1	Used in one pop
BobWhite_c14812_828	SNP from 90K array	Yes				1	Used in one pop
BobWhite_c1488_504	SNP from 90K array	Yes				1	Used in one pop
BobWhite_c149_3064	SNP from 90K array		Yes			1	Used in one pop
BobWhite_c14948_295	SNP from 90K array	Yes				1	Used in one pop
BobWhite_c15256_225	SNP from 90K array		Yes			1	Used in one pop
BobWhite_c15406_510	SNP from 90K array	Yes	Yes			2	Used in two pops
BobWhite_c15476_88	SNP from 90K array	Yes				1	Used in one pop
BobWhite_c15485_590	SNP from 90K array		Yes			1	Used in one pop
BobWhite_c15697_675	SNP from 90K array	Yes				1	Used in one pop
BobWhite_c15766_562	SNP from 90K array		Yes			1	Used in one pop
BobWhite_c160_276	SNP from 90K array	Yes				1	Used in one pop
BobWhite_c1611_1685	SNP from 90K array	Yes	Yes			2	Used in two pops
BobWhite_c16130_362	SNP from 90K array			Yes		1	Used in one pop
BobWhite_c16301_60	SNP from 90K array	Yes				1	Used in one pop
BobWhite_c1634_563	SNP from 90K array		Yes			1	Used in one pop
BobWhite_c1635_691	SNP from 90K array		Yes			1	Used in one pop
BobWhite_c16439_1102	SNP from 90K array		Yes			1	Used in one pop
BobWhite_c16439_1143	SNP from 90K array		Yes			1	Used in one pop
BobWhite_c1654_440	SNP from 90K array		Yes			1	Used in one pop
BobWhite_c16655_421	SNP from 90K array		Yes			1	Used in one pop
BobWhite_c16847_99	SNP from 90K array		Yes			1	Used in one pop
BobWhite_c16907_477	SNP from 90K array		Yes			1	Used in one pop
BobWhite_c17044_155	SNP from 90K array		Yes			1	Used in one pop
BobWhite_c17047_268	SNP from 90K array		Yes			1	Used in one pop
BobWhite_c17099_263	SNP from 90K array			Yes		1	Used in one pop
BobWhite_c1715_887	SNP from 90K array			Yes		1	Used in one pop
BobWhite_c17385_55	SNP from 90K array		Yes			1	Used in one pop
BobWhite_c1740_97	SNP from 90K array		Yes			1	Used in one pop
BobWhite_c17457_89	SNP from 90K array		Yes			1	Used in one pop
BobWhite_c17476_149	SNP from 90K array	Yes	Yes			2	Used in two pops
BobWhite_c17572_339	SNP from 90K array		Yes			1	Used in one pop
BobWhite_c17614_323	SNP from 90K array		Yes			1	Used in one pop
BobWhite_c1763_558	SNP from 90K array		Yes			1	Used in one pop
BobWhite_c17731_56	SNP from 90K array		Yes			1	Used in one pop
BobWhite_c17735_131	SNP from 90K array		Yes			1	Used in one pop
BobWhite_c17735_254	SNP from 90K array		Yes			1	Used in one pop
BobWhite_c17750_568	SNP from 90K array	Yes				1	Used in one pop
BobWhite_c17783_174	SNP from 90K array	Yes				1	Used in one pop
BobWhite_c17852_511	SNP from 90K array	Yes				1	Used in one pop
BobWhite_c17876_192	SNP from 90K array	Yes				1	Used in one pop
BobWhite_c17953_779	SNP from 90K array	Yes				1	Used in one pop
BobWhite_c18408_199	SNP from 90K array		Yes			1	Used in one pop
BobWhite_c18494_381	SNP from 90K array		Yes			1	Used in one pop
BobWhite_c18554_76	SNP from 90K array			Yes		1	Used in one pop
BobWhite_c18873_582	SNP from 90K array	Yes				1	Used in one pop
BobWhite_c18908_345	SNP from 90K array		Yes			1	Used in one pop
BobWhite_c19182_280	SNP from 90K array		Yes			1	Used in one pop
BobWhite_c19346_434	SNP from 90K array	Yes	Yes			2	Used in two pops
BobWhite_c19433_185	SNP from 90K array			Yes		1	Used in one pop
BobWhite_c19497_606	SNP from 90K array		Yes			1	Used in one pop
BobWhite_c1973_383	SNP from 90K array		Yes			1	Used in one pop
BobWhite_c19733_301	SNP from 90K array		Yes			1	Used in one pop
BobWhite_c19919_572	SNP from 90K array			Yes		1	Used in one pop
BobWhite_c19985_446	SNP from 90K array		Yes			1	Used in one pop
BobWhite_c2002_100	SNP from 90K array		Yes			1	Used in one pop
BobWhite_c20051_53	SNP from 90K array		Yes			1	Used in one pop
BobWhite_c20183_318	SNP from 90K array			Yes		1	Used in one pop
BobWhite_c2022_245	SNP from 90K array		Yes			1	Used in one pop
BobWhite_c20282_164	SNP from 90K array	Yes	Yes			2	Used in two pops
BobWhite_c20374_162	SNP from 90K array		Yes			1	Used in one pop
BobWhite_c20689_427	SNP from 90K array		Yes			1	Used in one pop
BobWhite_c20692_123	SNP from 90K array		Yes			1	Used in one pop
BobWhite_c20807_52	SNP from 90K array		Yes			1	Used in one pop
BobWhite_c20876_475	SNP from 90K array		Yes			1	Used in one pop
BobWhite_c20902_177	SNP from 90K array		Yes			1	Used in one pop
BobWhite_c20909_243	SNP from 90K array		Yes			1	Used in one pop
BobWhite_c20934_450	SNP from 90K array		Yes			1	Used in one pop
BobWhite_c20952_105	SNP from 90K array	Yes				1	Used in one pop
BobWhite_c20974_103	SNP from 90K array			Yes		1	Used in one pop
BobWhite_c21129_830	SNP from 90K array		Yes			1	Used in one pop
BobWhite_c21705_196	SNP from 90K array		Yes			1	Used in one pop
BobWhite_c21705_722	SNP from 90K array		Yes			1	Used in one pop
BobWhite_c21827_104	SNP from 90K array		Yes			1	Used in one pop
BobWhite_c21897_587	SNP from 90K array		Yes			1	Used in one pop
BobWhite_c22036_399	SNP from 90K array		Yes			1	Used in one pop
BobWhite_c2207_421	SNP from 90K array		Yes			1	Used in one pop
BobWhite_c22086_444	SNP from 90K array		Yes			1	Used in one pop
BobWhite_c22112_82	SNP from 90K array		Yes			1	Used in one pop
BobWhite_c22273_227	SNP from 90K array			Yes		1	Used in one pop
BobWhite_c22277_596	SNP from 90K array	Yes	Yes			2	Used in two pops
BobWhite_c2236_111	SNP from 90K array			Yes		1	Used in one pop
BobWhite_c22638_135	SNP from 90K array	Yes				1	Used in one pop
BobWhite_c22794_470	SNP from 90K array		Yes			1	Used in one pop
BobWhite_c2280_82	SNP from 90K array		Yes			1	Used in one pop
BobWhite_c23019_513	SNP from 90K array		Yes			1	Used in one pop
BobWhite_c23037_241	SNP from 90K array	Yes	Yes			2	Used in two pops
BobWhite_c23305_1192	SNP from 90K array		Yes			1	Used in one pop
BobWhite_c23392_496	SNP from 90K array	Yes	Yes			2	Used in two pops
BobWhite_c23416_168	SNP from 90K array		Yes			1	Used in one pop
BobWhite_c23443_337	SNP from 90K array		Yes			1	Used in one pop
BobWhite_c23689_742	SNP from 90K array	Yes				1	Used in one pop
BobWhite_c23736_153	SNP from 90K array		Yes			1	Used in one pop
BobWhite_c23771_525	SNP from 90K array		Yes			1	Used in one pop
BobWhite_c23828_341	SNP from 90K array	Yes				1	Used in one pop
BobWhite_c23828_884	SNP from 90K array	Yes				1	Used in one pop
BobWhite_c23918_208	SNP from 90K array	Yes	Yes			2	Used in two pops
BobWhite_c23937_453	SNP from 90K array		Yes			1	Used in one pop
BobWhite_c23946_75	SNP from 90K array	Yes				1	Used in one pop
BobWhite_c23950_145	SNP from 90K array		Yes			1	Used in one pop
BobWhite_c23953_312	SNP from 90K array	Yes				1	Used in one pop
BobWhite_c24063_231	SNP from 90K array	Yes	Yes			2	Used in two pops
BobWhite_c2410_175	SNP from 90K array		Yes			1	Used in one pop
BobWhite_c2453_282	SNP from 90K array	Yes				1	Used in one pop
BobWhite_c2453_460	SNP from 90K array		Yes			1	Used in one pop
BobWhite_c24760_142	SNP from 90K array			Yes		1	Used in one pop
BobWhite_c2479_214	SNP from 90K array		Yes			1	Used in one pop
BobWhite_c24848_219	SNP from 90K array	Yes	Yes			2	Used in two pops
BobWhite_c25105_507	SNP from 90K array		Yes			1	Used in one pop
BobWhite_c2514_109	SNP from 90K array	Yes	Yes			2	Used in two pops
BobWhite_c25359_132	SNP from 90K array	Yes	Yes			2	Used in two pops
BobWhite_c25527_109	SNP from 90K array		Yes			1	Used in one pop
BobWhite_c25527_133	SNP from 90K array			Yes		1	Used in one pop
BobWhite_c2570_682	SNP from 90K array	Yes				1	Used in one pop
BobWhite_c26082_239	SNP from 90K array		Yes			1	Used in one pop
BobWhite_c26082_80	SNP from 90K array	Yes				1	Used in one pop
BobWhite_c26143_145	SNP from 90K array		Yes			1	Used in one pop
BobWhite_c26259_248	SNP from 90K array	Yes				1	Used in one pop
BobWhite_c2646_141	SNP from 90K array	Yes				1	Used in one pop
BobWhite_c26503_61	SNP from 90K array		Yes			1	Used in one pop
BobWhite_c26529_106	SNP from 90K array		Yes			1	Used in one pop
BobWhite_c26569_190	SNP from 90K array		Yes			1	Used in one pop
BobWhite_c26981_66	SNP from 90K array		Yes			1	Used in one pop
BobWhite_c27163_179	SNP from 90K array		Yes			1	Used in one pop
BobWhite_c27244_211	SNP from 90K array	Yes				1	Used in one pop
BobWhite_c27287_232	SNP from 90K array	Yes	Yes			2	Used in two pops
BobWhite_c27352_145	SNP from 90K array	Yes	Yes			2	Used in two pops
BobWhite_c27559_270	SNP from 90K array	Yes	Yes			2	Used in two pops
BobWhite_c27675_201	SNP from 90K array		Yes			1	Used in one pop
BobWhite_c27816_523	SNP from 90K array		Yes			1	Used in one pop
BobWhite_c27944_234	SNP from 90K array		Yes			1	Used in one pop
BobWhite_c28133_87	SNP from 90K array		Yes			1	Used in one pop
BobWhite_c28317_190	SNP from 90K array			Yes		1	Used in one pop
BobWhite_c28333_454	SNP from 90K array		Yes			1	Used in one pop
BobWhite_c2892_167	SNP from 90K array		Yes			1	Used in one pop
BobWhite_c2892_211	SNP from 90K array		Yes			1	Used in one pop
BobWhite_c29279_307	SNP from 90K array	Yes				1	Used in one pop
BobWhite_c2937_1426	SNP from 90K array		Yes			1	Used in one pop
BobWhite_c2963_1880	SNP from 90K array		Yes			1	Used in one pop
BobWhite_c2988_2161	SNP from 90K array		Yes			1	Used in one pop
BobWhite_c2988_421	SNP from 90K array		Yes			1	Used in one pop
BobWhite_c2988_493	SNP from 90K array		Yes			1	Used in one pop
BobWhite_c29999_82	SNP from 90K array	Yes				1	Used in one pop
BobWhite_c30055_531	SNP from 90K array	Yes				1	Used in one pop
BobWhite_c30317_140	SNP from 90K array		Yes			1	Used in one pop
BobWhite_c30423_262	SNP from 90K array	Yes				1	Used in one pop
BobWhite_c30461_131	SNP from 90K array		Yes			1	Used in one pop
BobWhite_c30662_274	SNP from 90K array		Yes			1	Used in one pop
BobWhite_c30745_232	SNP from 90K array		Yes			1	Used in one pop
BobWhite_c30756_256	SNP from 90K array		Yes			1	Used in one pop
BobWhite_c30930_192	SNP from 90K array		Yes			1	Used in one pop
BobWhite_c31_3667	SNP from 90K array		Yes			1	Used in one pop
BobWhite_c31108_66	SNP from 90K array		Yes			1	Used in one pop
BobWhite_c31542_52	SNP from 90K array		Yes	Yes		2	Used in two pops
BobWhite_c31547_236	SNP from 90K array		Yes			1	Used in one pop
BobWhite_c31875_102	SNP from 90K array		Yes			1	Used in one pop
BobWhite_c31986_324	SNP from 90K array		Yes			1	Used in one pop
BobWhite_c32319_268	SNP from 90K array		Yes			1	Used in one pop
BobWhite_c32319_313	SNP from 90K array		Yes			1	Used in one pop
BobWhite_c32372_186	SNP from 90K array			Yes		1	Used in one pop
BobWhite_c32484_127	SNP from 90K array		Yes			1	Used in one pop
BobWhite_c32653_369	SNP from 90K array	Yes				1	Used in one pop
BobWhite_c3266_501	SNP from 90K array	Yes				1	Used in one pop
BobWhite_c32911_243	SNP from 90K array	Yes				1	Used in one pop
BobWhite_c32973_167	SNP from 90K array		Yes			1	Used in one pop
BobWhite_c33018_649	SNP from 90K array	Yes				1	Used in one pop
BobWhite_c33069_114	SNP from 90K array			Yes		1	Used in one pop
BobWhite_c3325_613	SNP from 90K array		Yes			1	Used in one pop
BobWhite_c33464_133	SNP from 90K array		Yes			1	Used in one pop
BobWhite_c33898_150	SNP from 90K array	Yes	Yes			2	Used in two pops
BobWhite_c3392_749	SNP from 90K array		Yes			1	Used in one pop
BobWhite_c33990_190	SNP from 90K array		Yes	Yes		2	Used in two pops
BobWhite_c34125_183	SNP from 90K array		Yes			1	Used in one pop
BobWhite_c3417_424	SNP from 90K array		Yes			1	Used in one pop
BobWhite_c3448_80	SNP from 90K array		Yes			1	Used in one pop
BobWhite_c34694_70	SNP from 90K array		Yes			1	Used in one pop
BobWhite_c34920_228	SNP from 90K array	Yes	Yes			2	Used in two pops
BobWhite_c3506_1151	SNP from 90K array	Yes				1	Used in one pop
BobWhite_c3514_717	SNP from 90K array	Yes				1	Used in one pop
BobWhite_c35150_107	SNP from 90K array		Yes			1	Used in one pop
BobWhite_c35402_66	SNP from 90K array		Yes			1	Used in one pop
BobWhite_c3552_1588	SNP from 90K array		Yes			1	Used in one pop
BobWhite_c36054_53	SNP from 90K array		Yes			1	Used in one pop
BobWhite_c36072_272	SNP from 90K array	Yes				1	Used in one pop
BobWhite_c36118_246	SNP from 90K array		Yes			1	Used in one pop
BobWhite_c36228_53	SNP from 90K array	Yes				1	Used in one pop
BobWhite_c36268_275	SNP from 90K array		Yes			1	Used in one pop
BobWhite_c3675_788	SNP from 90K array	Yes				1	Used in one pop
BobWhite_c3693_85	SNP from 90K array		Yes			1	Used in one pop
BobWhite_c36944_167	SNP from 90K array		Yes			1	Used in one pop
BobWhite_c3757_55	SNP from 90K array		Yes			1	Used in one pop
BobWhite_c37802_547	SNP from 90K array		Yes			1	Used in one pop
BobWhite_c38306_307	SNP from 90K array		Yes			1	Used in one pop
BobWhite_c38340_243	SNP from 90K array		Yes			1	Used in one pop
BobWhite_c38419_677	SNP from 90K array		Yes			1	Used in one pop
BobWhite_c38444_238	SNP from 90K array		Yes			1	Used in one pop
BobWhite_c3871_1170	SNP from 90K array		Yes			1	Used in one pop
BobWhite_c3871_210	SNP from 90K array		Yes			1	Used in one pop
BobWhite_c3871_615	SNP from 90K array		Yes			1	Used in one pop
BobWhite_c3871_735	SNP from 90K array		Yes			1	Used in one pop
BobWhite_c3871_903	SNP from 90K array		Yes			1	Used in one pop
BobWhite_c38713_202	SNP from 90K array		Yes			1	Used in one pop
BobWhite_c38716_323	SNP from 90K array		Yes			1	Used in one pop
BobWhite_c38953_251	SNP from 90K array	Yes				1	Used in one pop
BobWhite_c38957_159	SNP from 90K array		Yes			1	Used in one pop
BobWhite_c38988_85	SNP from 90K array		Yes			1	Used in one pop
BobWhite_c39214_164	SNP from 90K array		Yes			1	Used in one pop
BobWhite_c39364_231	SNP from 90K array		Yes			1	Used in one pop
BobWhite_c39599_82	SNP from 90K array		Yes			1	Used in one pop
BobWhite_c39769_102	SNP from 90K array		Yes			1	Used in one pop
BobWhite_c39996_85	SNP from 90K array		Yes			1	Used in one pop
BobWhite_c40087_93	SNP from 90K array		Yes			1	Used in one pop
BobWhite_c40244_73	SNP from 90K array		Yes			1	Used in one pop
BobWhite_c4034_965	SNP from 90K array		Yes			1	Used in one pop
BobWhite_c40418_289	SNP from 90K array	Yes				1	Used in one pop
BobWhite_c40424_143	SNP from 90K array	Yes				1	Used in one pop
BobWhite_c40428_349	SNP from 90K array			Yes		1	Used in one pop
BobWhite_c40465_344	SNP from 90K array		Yes			1	Used in one pop
BobWhite_c4048_247	SNP from 90K array	Yes				1	Used in one pop
BobWhite_c4057_365	SNP from 90K array		Yes			1	Used in one pop
BobWhite_c40583_146	SNP from 90K array	Yes				1	Used in one pop
BobWhite_c40868_120	SNP from 90K array		Yes			1	Used in one pop
BobWhite_c4089_73	SNP from 90K array	Yes				1	Used in one pop
BobWhite_c41535_52	SNP from 90K array	Yes	Yes			2	Used in two pops
BobWhite_c41574_185	SNP from 90K array	Yes				1	Used in one pop
BobWhite_c41815_145	SNP from 90K array	Yes				1	Used in one pop
BobWhite_c42349_99	SNP from 90K array		Yes			1	Used in one pop
BobWhite_c4240_1493	SNP from 90K array		Yes			1	Used in one pop
BobWhite_c42663_70	SNP from 90K array		Yes			1	Used in one pop
BobWhite_c42745_221	SNP from 90K array	Yes				1	Used in one pop
BobWhite_c42875_115	SNP from 90K array		Yes			1	Used in one pop
BobWhite_c42974_184	SNP from 90K array		Yes			1	Used in one pop
BobWhite_c4311_148	SNP from 90K array	Yes				1	Used in one pop
BobWhite_c43213_184	SNP from 90K array		Yes			1	Used in one pop
BobWhite_c43220_84	SNP from 90K array		Yes			1	Used in one pop
BobWhite_c4336_127	SNP from 90K array			Yes		1	Used in one pop
BobWhite_c43389_1243	SNP from 90K array		Yes			1	Used in one pop
BobWhite_c43557_103	SNP from 90K array		Yes			1	Used in one pop
BobWhite_c43683_388	SNP from 90K array		Yes			1	Used in one pop
BobWhite_c43699_393	SNP from 90K array	Yes	Yes			2	Used in two pops
BobWhite_c43728_100	SNP from 90K array		Yes			1	Used in one pop
BobWhite_c44549_83	SNP from 90K array	Yes				1	Used in one pop
BobWhite_c44641_134	SNP from 90K array		Yes			1	Used in one pop
BobWhite_c44678_60	SNP from 90K array		Yes			1	Used in one pop
BobWhite_c44691_648	SNP from 90K array		Yes			1	Used in one pop
BobWhite_c447_897	SNP from 90K array		Yes			1	Used in one pop
BobWhite_c4481_96	SNP from 90K array		Yes			1	Used in one pop
BobWhite_c4499_153	SNP from 90K array		Yes			1	Used in one pop
BobWhite_c4502_252	SNP from 90K array		Yes			1	Used in one pop
BobWhite_c45091_53	SNP from 90K array	Yes				1	Used in one pop
BobWhite_c45183_144	SNP from 90K array		Yes			1	Used in one pop
BobWhite_c45410_242	SNP from 90K array			Yes		1	Used in one pop
BobWhite_c45475_576	SNP from 90K array	Yes				1	Used in one pop
BobWhite_c46007_582	SNP from 90K array		Yes			1	Used in one pop
BobWhite_c46203_1055	SNP from 90K array		Yes			1	Used in one pop
BobWhite_c46257_130	SNP from 90K array	Yes				1	Used in one pop
BobWhite_c46381_91	SNP from 90K array		Yes			1	Used in one pop
BobWhite_c4646_119	SNP from 90K array	Yes				1	Used in one pop
BobWhite_c46489_189	SNP from 90K array		Yes			1	Used in one pop
BobWhite_c46938_314	SNP from 90K array		Yes			1	Used in one pop
BobWhite_c46988_956	SNP from 90K array	Yes	Yes			2	Used in two pops
BobWhite_c47040_185	SNP from 90K array		Yes			1	Used in one pop
BobWhite_c47103_205	SNP from 90K array	Yes	Yes			2	Used in two pops
BobWhite_c47103_84	SNP from 90K array	Yes	Yes			2	Used in two pops
BobWhite_c47140_77	SNP from 90K array		Yes			1	Used in one pop
BobWhite_c47158_89	SNP from 90K array	Yes				1	Used in one pop
BobWhite_c47269_128	SNP from 90K array	Yes				1	Used in one pop
BobWhite_c47283_127	SNP from 90K array		Yes			1	Used in one pop
BobWhite_c47347_420	SNP from 90K array	Yes				1	Used in one pop
BobWhite_c4743_63	SNP from 90K array		Yes			1	Used in one pop
BobWhite_c4754_1074	SNP from 90K array		Yes			1	Used in one pop
BobWhite_c47659_100	SNP from 90K array	Yes				1	Used in one pop
BobWhite_c4773_85	SNP from 90K array		Yes	Yes		2	Used in two pops
BobWhite_c47810_111	SNP from 90K array		Yes	Yes		2	Used in two pops
BobWhite_c47964_969	SNP from 90K array		Yes			1	Used in one pop
BobWhite_c48246_303	SNP from 90K array		Yes			1	Used in one pop
BobWhite_c48481_81	SNP from 90K array	Yes	Yes			2	Used in two pops
BobWhite_c4852_323	SNP from 90K array	Yes				1	Used in one pop
BobWhite_c48532_527	SNP from 90K array	Yes	Yes			2	Used in two pops
BobWhite_c48550_198	SNP from 90K array			Yes		1	Used in one pop
BobWhite_c4872_97	SNP from 90K array		Yes			1	Used in one pop
BobWhite_c4905_267	SNP from 90K array		Yes			1	Used in one pop
BobWhite_c4931_170	SNP from 90K array	Yes				1	Used in one pop
BobWhite_c4931_62	SNP from 90K array	Yes				1	Used in one pop
BobWhite_c5046_372	SNP from 90K array	Yes		Yes		2	Used in two pops
BobWhite_c5096_156	SNP from 90K array	Yes				1	Used in one pop
BobWhite_c51109_415	SNP from 90K array		Yes			1	Used in one pop
BobWhite_c5178_188	SNP from 90K array		Yes			1	Used in one pop
BobWhite_c5197_703	SNP from 90K array		Yes			1	Used in one pop
BobWhite_c5234_825	SNP from 90K array		Yes			1	Used in one pop
BobWhite_c5246_474	SNP from 90K array		Yes			1	Used in one pop
BobWhite_c5396_296	SNP from 90K array	Yes				1	Used in one pop
BobWhite_c54480_387	SNP from 90K array	Yes				1	Used in one pop
BobWhite_c5456_805	SNP from 90K array		Yes			1	Used in one pop
BobWhite_c5457_1440	SNP from 90K array		Yes			1	Used in one pop
BobWhite_c5461_338	SNP from 90K array	Yes	Yes			2	Used in two pops
BobWhite_c55017_291	SNP from 90K array			Yes		1	Used in one pop
BobWhite_c5511_323	SNP from 90K array			Yes		1	Used in one pop
BobWhite_c555_1485	SNP from 90K array		Yes			1	Used in one pop
BobWhite_c5562_219	SNP from 90K array	Yes				1	Used in one pop
BobWhite_c5564_86	SNP from 90K array		Yes			1	Used in one pop
BobWhite_c5611_281	SNP from 90K array		Yes			1	Used in one pop
BobWhite_c5655_300	SNP from 90K array		Yes			1	Used in one pop
BobWhite_c5668_115	SNP from 90K array		Yes			1	Used in one pop
BobWhite_c5694_1201	SNP from 90K array		Yes			1	Used in one pop
BobWhite_c5704_517	SNP from 90K array		Yes			1	Used in one pop
BobWhite_c5820_169	SNP from 90K array	Yes				1	Used in one pop
BobWhite_c58481_104	SNP from 90K array		Yes			1	Used in one pop
BobWhite_c5852_103	SNP from 90K array	Yes				1	Used in one pop
BobWhite_c5852_685	SNP from 90K array	Yes	Yes			2	Used in two pops
BobWhite_c5887_1277	SNP from 90K array		Yes			1	Used in one pop
BobWhite_c5961_849	SNP from 90K array		Yes			1	Used in one pop
BobWhite_c6035_195	SNP from 90K array		Yes	Yes		2	Used in two pops
BobWhite_c6094_447	SNP from 90K array		Yes			1	Used in one pop
BobWhite_c6166_319	SNP from 90K array		Yes			1	Used in one pop
BobWhite_c62252_472	SNP from 90K array	Yes	Yes	Yes		3	Used in three pops
BobWhite_c62620_150	SNP from 90K array	Yes				1	Used in one pop
BobWhite_c62702_587	SNP from 90K array		Yes			1	Used in one pop
BobWhite_c6306_424	SNP from 90K array		Yes			1	Used in one pop
BobWhite_c634_420	SNP from 90K array		Yes			1	Used in one pop
BobWhite_c6365_385	SNP from 90K array		Yes			1	Used in one pop
BobWhite_c6468_104	SNP from 90K array	Yes				1	Used in one pop
BobWhite_c6472_601	SNP from 90K array			Yes		1	Used in one pop
BobWhite_c6558_234	SNP from 90K array		Yes			1	Used in one pop
BobWhite_c6573_142	SNP from 90K array	Yes				1	Used in one pop
BobWhite_c66165_77	SNP from 90K array		Yes			1	Used in one pop
BobWhite_c662_148	SNP from 90K array		Yes			1	Used in one pop
BobWhite_c6633_288	SNP from 90K array	Yes				1	Used in one pop
BobWhite_c6633_395	SNP from 90K array		Yes			1	Used in one pop
BobWhite_c665_296	SNP from 90K array		Yes			1	Used in one pop
BobWhite_c6685_1922	SNP from 90K array	Yes	Yes			2	Used in two pops
BobWhite_c6759_365	SNP from 90K array	Yes	Yes			2	Used in two pops
BobWhite_c6820_199	SNP from 90K array		Yes			1	Used in one pop
BobWhite_c686_387	SNP from 90K array	Yes				1	Used in one pop
BobWhite_c6927_691	SNP from 90K array	Yes				1	Used in one pop
BobWhite_c6933_301	SNP from 90K array		Yes			1	Used in one pop
BobWhite_c7070_196	SNP from 90K array		Yes			1	Used in one pop
BobWhite_c7082_196	SNP from 90K array		Yes			1	Used in one pop
BobWhite_c7114_237	SNP from 90K array			Yes		1	Used in one pop
BobWhite_c7145_1011	SNP from 90K array		Yes			1	Used in one pop
BobWhite_c7157_633	SNP from 90K array		Yes			1	Used in one pop
BobWhite_c7217_317	SNP from 90K array		Yes			1	Used in one pop
BobWhite_c7235_365	SNP from 90K array	Yes				1	Used in one pop
BobWhite_c7260_197	SNP from 90K array	Yes				1	Used in one pop
BobWhite_c7274_197	SNP from 90K array		Yes			1	Used in one pop
BobWhite_c7326_70	SNP from 90K array		Yes			1	Used in one pop
BobWhite_c7454_363	SNP from 90K array		Yes			1	Used in one pop
BobWhite_c7604_181	SNP from 90K array		Yes			1	Used in one pop
BobWhite_c7630_82	SNP from 90K array		Yes			1	Used in one pop
BobWhite_c801_862	SNP from 90K array		Yes			1	Used in one pop
BobWhite_c8016_301	SNP from 90K array		Yes			1	Used in one pop
BobWhite_c8115_648	SNP from 90K array	Yes	Yes			2	Used in two pops
BobWhite_c82_578	SNP from 90K array		Yes			1	Used in one pop
BobWhite_c8266_227	SNP from 90K array		Yes			1	Used in one pop
BobWhite_c828_329	SNP from 90K array		Yes			1	Used in one pop
BobWhite_c8289_808	SNP from 90K array		Yes			1	Used in one pop
BobWhite_c8340_511	SNP from 90K array		Yes			1	Used in one pop
BobWhite_c8422_189	SNP from 90K array		Yes			1	Used in one pop
BobWhite_c8664_94	SNP from 90K array		Yes			1	Used in one pop
BobWhite_c8764_219	SNP from 90K array		Yes			1	Used in one pop
BobWhite_c8852_116	SNP from 90K array		Yes			1	Used in one pop
BobWhite_c892_73	SNP from 90K array			Yes		1	Used in one pop
BobWhite_c9249_564	SNP from 90K array	Yes				1	Used in one pop
BobWhite_c928_311	SNP from 90K array		Yes			1	Used in one pop
BobWhite_c930_401	SNP from 90K array		Yes			1	Used in one pop
BobWhite_c9316_300	SNP from 90K array			Yes		1	Used in one pop
BobWhite_c9563_377	SNP from 90K array	Yes				1	Used in one pop
BobWhite_c9564_587	SNP from 90K array	Yes	Yes			2	Used in two pops
BobWhite_c9660_938	SNP from 90K array	Yes	Yes			2	Used in two pops
BobWhite_c9704_273	SNP from 90K array	Yes				1	Used in one pop
BobWhite_c9705_429	SNP from 90K array		Yes			1	Used in one pop
BobWhite_c9876_331	SNP from 90K array		Yes			1	Used in one pop
BobWhite_c9881_1312	SNP from 90K array		Yes			1	Used in one pop
BobWhite_rep_c48743_625	SNP from 90K array		Yes			1	Used in one pop
BobWhite_rep_c48743_691	SNP from 90K array		Yes			1	Used in one pop
BobWhite_rep_c48906_121	SNP from 90K array			Yes		1	Used in one pop
BobWhite_rep_c49058_130	SNP from 90K array		Yes			1	Used in one pop
BobWhite_rep_c49102_169	SNP from 90K array		Yes			1	Used in one pop
BobWhite_rep_c49176_485	SNP from 90K array		Yes			1	Used in one pop
BobWhite_rep_c49367_405	SNP from 90K array		Yes			1	Used in one pop
BobWhite_rep_c49374_348	SNP from 90K array	Yes	Yes			2	Used in two pops
BobWhite_rep_c49419_92	SNP from 90K array	Yes				1	Used in one pop
BobWhite_rep_c49533_93	SNP from 90K array	Yes	Yes			2	Used in two pops
BobWhite_rep_c49547_310	SNP from 90K array	Yes				1	Used in one pop
BobWhite_rep_c49587_1290	SNP from 90K array		Yes			1	Used in one pop
BobWhite_rep_c49755_131	SNP from 90K array		Yes			1	Used in one pop
BobWhite_rep_c50066_63	SNP from 90K array		Yes			1	Used in one pop
BobWhite_rep_c50115_136	SNP from 90K array		Yes			1	Used in one pop
BobWhite_rep_c50349_139	SNP from 90K array		Yes			1	Used in one pop
BobWhite_rep_c50362_537	SNP from 90K array		Yes			1	Used in one pop
BobWhite_rep_c50458_213	SNP from 90K array	Yes				1	Used in one pop
BobWhite_rep_c50492_500	SNP from 90K array	Yes	Yes			2	Used in two pops
BobWhite_rep_c50822_462	SNP from 90K array			Yes		1	Used in one pop
BobWhite_rep_c50834_145	SNP from 90K array		Yes			1	Used in one pop
BobWhite_rep_c50869_1676	SNP from 90K array	Yes				1	Used in one pop
BobWhite_rep_c51122_404	SNP from 90K array		Yes			1	Used in one pop
BobWhite_rep_c51373_453	SNP from 90K array	Yes				1	Used in one pop
BobWhite_rep_c51665_281	SNP from 90K array	Yes				1	Used in one pop
BobWhite_rep_c52808_186	SNP from 90K array	Yes				1	Used in one pop
BobWhite_rep_c52876_72	SNP from 90K array	Yes	Yes			2	Used in two pops
BobWhite_rep_c53007_100	SNP from 90K array		Yes			1	Used in one pop
BobWhite_rep_c53133_385	SNP from 90K array		Yes			1	Used in one pop
BobWhite_rep_c54108_202	SNP from 90K array		Yes			1	Used in one pop
BobWhite_rep_c55038_245	SNP from 90K array		Yes			1	Used in one pop
BobWhite_rep_c55395_200	SNP from 90K array		Yes			1	Used in one pop
BobWhite_rep_c56312_106	SNP from 90K array		Yes			1	Used in one pop
BobWhite_rep_c57286_122	SNP from 90K array		Yes			1	Used in one pop
BobWhite_rep_c57592_175	SNP from 90K array	Yes	Yes			2	Used in two pops
BobWhite_rep_c58252_112	SNP from 90K array		Yes			1	Used in one pop
BobWhite_rep_c60287_356	SNP from 90K array		Yes			1	Used in one pop
BobWhite_rep_c60372_388	SNP from 90K array	Yes	Yes			2	Used in two pops
BobWhite_rep_c61555_115	SNP from 90K array		Yes			1	Used in one pop
BobWhite_rep_c61813_322	SNP from 90K array			Yes		1	Used in one pop
BobWhite_rep_c62475_70	SNP from 90K array		Yes			1	Used in one pop
BobWhite_rep_c62671_317	SNP from 90K array		Yes			1	Used in one pop
BobWhite_rep_c63130_876	SNP from 90K array	Yes				1	Used in one pop
BobWhite_rep_c63300_279	SNP from 90K array		Yes			1	Used in one pop
BobWhite_rep_c63429_271	SNP from 90K array		Yes			1	Used in one pop
BobWhite_rep_c63564_267	SNP from 90K array	Yes				1	Used in one pop
BobWhite_rep_c63668_187	SNP from 90K array		Yes			1	Used in one pop
BobWhite_rep_c63940_205	SNP from 90K array	Yes				1	Used in one pop
BobWhite_rep_c64068_241	SNP from 90K array		Yes			1	Used in one pop
BobWhite_rep_c64318_615	SNP from 90K array		Yes			1	Used in one pop
BobWhite_rep_c64440_83	SNP from 90K array	Yes				1	Used in one pop
BobWhite_rep_c64527_134	SNP from 90K array	Yes				1	Used in one pop
BobWhite_rep_c64680_305	SNP from 90K array	Yes				1	Used in one pop
BobWhite_rep_c64888_511	SNP from 90K array	Yes	Yes			2	Used in two pops
BobWhite_rep_c65013_174	SNP from 90K array		Yes			1	Used in one pop
BobWhite_rep_c65100_456	SNP from 90K array		Yes			1	Used in one pop
BobWhite_rep_c65565_359	SNP from 90K array		Yes			1	Used in one pop
BobWhite_rep_c65811_114	SNP from 90K array		Yes			1	Used in one pop
BobWhite_rep_c65835_277	SNP from 90K array		Yes			1	Used in one pop
BobWhite_rep_c65994_267	SNP from 90K array	Yes				1	Used in one pop
BobWhite_rep_c66074_232	SNP from 90K array	Yes	Yes			2	Used in two pops
BobWhite_rep_c66224_103	SNP from 90K array		Yes			1	Used in one pop
BobWhite_rep_c66337_650	SNP from 90K array	Yes				1	Used in one pop
BobWhite_rep_c66630_331	SNP from 90K array	Yes	Yes			2	Used in two pops
BobWhite_s63779_147	SNP from 90K array	Yes				1	Used in one pop
BobWhite_s63911_399	SNP from 90K array		Yes			1	Used in one pop
BobWhite_s64174_52	SNP from 90K array	Yes				1	Used in one pop
BobWhite_s64871_104	SNP from 90K array		Yes			1	Used in one pop
BobWhite_s65298_124	SNP from 90K array	Yes				1	Used in one pop
BobWhite_s67516_159	SNP from 90K array	Yes	Yes			2	Used in two pops
BobWhite_s67603_103	SNP from 90K array		Yes	Yes		2	Used in two pops
BS00000010_51	SNP from 90K array	Yes	Yes			2	Used in two pops
BS00000445_51	SNP from 90K array		Yes			1	Used in one pop
BS00000648_51	SNP from 90K array		Yes			1	Used in one pop
BS00000703_51	SNP from 90K array		Yes			1	Used in one pop
BS00000717_51	SNP from 90K array		Yes			1	Used in one pop
BS00000721_51	SNP from 90K array		Yes			1	Used in one pop
BS00000744_51	SNP from 90K array		Yes			1	Used in one pop
BS00000965_51	SNP from 90K array	Yes	Yes			2	Used in two pops
BS00001059_51	SNP from 90K array		Yes			1	Used in one pop
BS00001101_51	SNP from 90K array			Yes		1	Used in one pop
BS00001107_51	SNP from 90K array	Yes				1	Used in one pop
BS00001144_51	SNP from 90K array		Yes			1	Used in one pop
BS00001321_51	SNP from 90K array		Yes			1	Used in one pop
BS00001322_51	SNP from 90K array		Yes			1	Used in one pop
BS00001335_51	SNP from 90K array	Yes	Yes			2	Used in two pops
BS00001478_51	SNP from 90K array		Yes			1	Used in one pop
BS00001921_51	SNP from 90K array		Yes			1	Used in one pop
BS00001995_51	SNP from 90K array	Yes	Yes			2	Used in two pops
BS00002178_51	SNP from 90K array		Yes			1	Used in one pop
BS00002191_51	SNP from 90K array		Yes			1	Used in one pop
BS00002208_51	SNP from 90K array			Yes		1	Used in one pop
BS00002491_51	SNP from 90K array		Yes			1	Used in one pop
BS00002510_51	SNP from 90K array			Yes		1	Used in one pop
BS00002799_51	SNP from 90K array		Yes			1	Used in one pop
BS00002800_51	SNP from 90K array		Yes			1	Used in one pop
BS00002897_51	SNP from 90K array		Yes			1	Used in one pop
BS00002974_51	SNP from 90K array		Yes			1	Used in one pop
BS00003088_51	SNP from 90K array		Yes	Yes		2	Used in two pops
BS00003350_51	SNP from 90K array	Yes				1	Used in one pop
BS00003404_51	SNP from 90K array	Yes				1	Used in one pop
BS00003455_51	SNP from 90K array		Yes			1	Used in one pop
BS00003522_51	SNP from 90K array		Yes			1	Used in one pop
BS00003589_51	SNP from 90K array		Yes			1	Used in one pop
BS00003633_51	SNP from 90K array		Yes			1	Used in one pop
BS00003673_51	SNP from 90K array		Yes			1	Used in one pop
BS00003696_51	SNP from 90K array	Yes				1	Used in one pop
BS00003711_51	SNP from 90K array	Yes				1	Used in one pop
BS00003730_51	SNP from 90K array		Yes			1	Used in one pop
BS00003736_51	SNP from 90K array		Yes			1	Used in one pop
BS00003822_51	SNP from 90K array		Yes			1	Used in one pop
BS00003881_51	SNP from 90K array		Yes			1	Used in one pop
BS00003917_51	SNP from 90K array		Yes			1	Used in one pop
BS00003929_51	SNP from 90K array		Yes			1	Used in one pop
BS00003935_51	SNP from 90K array	Yes				1	Used in one pop
BS00003955_51	SNP from 90K array	Yes				1	Used in one pop
BS00003971_51	SNP from 90K array		Yes			1	Used in one pop
BS00004016_51	SNP from 90K array	Yes				1	Used in one pop
BS00004070_51	SNP from 90K array		Yes			1	Used in one pop
BS00004149_51	SNP from 90K array	Yes	Yes			2	Used in two pops
BS00004158_51	SNP from 90K array	Yes	Yes			2	Used in two pops
BS00004171_51	SNP from 90K array		Yes			1	Used in one pop
BS00004224_51	SNP from 90K array		Yes			1	Used in one pop
BS00004282_51	SNP from 90K array	Yes				1	Used in one pop
BS00004348_51	SNP from 90K array	Yes				1	Used in one pop
BS00004376_51	SNP from 90K array		Yes			1	Used in one pop
BS00004406_51	SNP from 90K array	Yes				1	Used in one pop
BS00004522_51	SNP from 90K array		Yes	Yes		2	Used in two pops
BS00005092_51	SNP from 90K array		Yes			1	Used in one pop
BS00006196_51	SNP from 90K array		Yes			1	Used in one pop
BS00006674_51	SNP from 90K array		Yes			1	Used in one pop
BS00007429_51	SNP from 90K array		Yes			1	Used in one pop
BS00007684_51	SNP from 90K array		Yes			1	Used in one pop
BS00008727_51	SNP from 90K array	Yes				1	Used in one pop
BS00008767_51	SNP from 90K array			Yes		1	Used in one pop
BS00009060_51	SNP from 90K array			Yes		1	Used in one pop
BS00009263_51	SNP from 90K array	Yes	Yes			2	Used in two pops
BS00009311_51	SNP from 90K array		Yes			1	Used in one pop
BS00009326_51	SNP from 90K array		Yes			1	Used in one pop
BS00009423_51	SNP from 90K array			Yes		1	Used in one pop
BS00009594_51	SNP from 90K array	Yes				1	Used in one pop
BS00009604_51	SNP from 90K array	Yes	Yes			2	Used in two pops
BS00009807_51	SNP from 90K array		Yes	Yes		2	Used in two pops
BS00009885_51	SNP from 90K array		Yes			1	Used in one pop
BS00009962_51	SNP from 90K array	Yes	Yes			2	Used in two pops
BS00009987_51	SNP from 90K array	Yes	Yes			2	Used in two pops
BS00010033_51	SNP from 90K array		Yes			1	Used in one pop
BS00010055_51	SNP from 90K array		Yes			1	Used in one pop
BS00010179_51	SNP from 90K array		Yes			1	Used in one pop
BS00010204_51	SNP from 90K array		Yes			1	Used in one pop
BS00010301_51	SNP from 90K array		Yes			1	Used in one pop
BS00010311_51	SNP from 90K array		Yes			1	Used in one pop
BS00010332_51	SNP from 90K array		Yes			1	Used in one pop
BS00010339_51	SNP from 90K array	Yes				1	Used in one pop
BS00010377_51	SNP from 90K array	Yes				1	Used in one pop
BS00010403_51	SNP from 90K array		Yes			1	Used in one pop
BS00010438_51	SNP from 90K array		Yes			1	Used in one pop
BS00010446_51	SNP from 90K array		Yes			1	Used in one pop
BS00010491_51	SNP from 90K array		Yes			1	Used in one pop
BS00010531_51	SNP from 90K array		Yes			1	Used in one pop
BS00010581_51	SNP from 90K array		Yes			1	Used in one pop
BS00010659_51	SNP from 90K array		Yes			1	Used in one pop
BS00010745_51	SNP from 90K array	Yes	Yes			2	Used in two pops
BS00010795_51	SNP from 90K array		Yes			1	Used in one pop
BS00010811_51	SNP from 90K array		Yes	Yes		2	Used in two pops
BS00010829_51	SNP from 90K array	Yes	Yes			2	Used in two pops
BS00010837_51	SNP from 90K array		Yes			1	Used in one pop
BS00010863_51	SNP from 90K array		Yes			1	Used in one pop
BS00010947_51	SNP from 90K array		Yes			1	Used in one pop
BS00010993_51	SNP from 90K array		Yes			1	Used in one pop
BS00011047_51	SNP from 90K array		Yes			1	Used in one pop
BS00011060_51	SNP from 90K array		Yes			1	Used in one pop
BS00011064_51	SNP from 90K array		Yes			1	Used in one pop
BS00011072_51	SNP from 90K array	Yes	Yes			2	Used in two pops
BS00011164_51	SNP from 90K array	Yes	Yes			2	Used in two pops
BS00011173_51	SNP from 90K array	Yes				1	Used in one pop
BS00011186_51	SNP from 90K array		Yes			1	Used in one pop
BS00011438_51	SNP from 90K array		Yes			1	Used in one pop
BS00011451_51	SNP from 90K array		Yes			1	Used in one pop
BS00011510_51	SNP from 90K array		Yes			1	Used in one pop
BS00011514_51	SNP from 90K array		Yes			1	Used in one pop
BS00011561_51	SNP from 90K array	Yes				1	Used in one pop
BS00011570_51	SNP from 90K array		Yes			1	Used in one pop
BS00011591_51	SNP from 90K array	Yes	Yes			2	Used in two pops
BS00011607_51	SNP from 90K array	Yes	Yes			2	Used in two pops
BS00011622_51	SNP from 90K array	Yes				1	Used in one pop
BS00011624_51	SNP from 90K array	Yes				1	Used in one pop
BS00011695_51	SNP from 90K array		Yes			1	Used in one pop
BS00011767_51	SNP from 90K array		Yes			1	Used in one pop
BS00011935_51	SNP from 90K array	Yes				1	Used in one pop
BS00012012_51	SNP from 90K array		Yes			1	Used in one pop
BS00012023_51	SNP from 90K array	Yes	Yes			2	Used in two pops
BS00012069_51	SNP from 90K array	Yes				1	Used in one pop
BS00012140_51	SNP from 90K array	Yes	Yes			2	Used in two pops
BS00012146_51	SNP from 90K array	Yes				1	Used in one pop
BS00012250_51	SNP from 90K array			Yes		1	Used in one pop
BS00012298_51	SNP from 90K array		Yes			1	Used in one pop
BS00012320_51	SNP from 90K array		Yes			1	Used in one pop
BS00012493_51	SNP from 90K array		Yes			1	Used in one pop
BS00012936_51	SNP from 90K array		Yes			1	Used in one pop
BS00012942_51	SNP from 90K array		Yes			1	Used in one pop
BS00013077_51	SNP from 90K array		Yes			1	Used in one pop
BS00013227_51	SNP from 90K array	Yes				1	Used in one pop
BS00013829_51	SNP from 90K array		Yes			1	Used in one pop
BS00014345_51	SNP from 90K array	Yes		Yes		2	Used in two pops
BS00014671_51	SNP from 90K array	Yes				1	Used in one pop
BS00014923_51	SNP from 90K array	Yes	Yes			2	Used in two pops
BS00015253_51	SNP from 90K array		Yes			1	Used in one pop
BS00015317_51	SNP from 90K array		Yes			1	Used in one pop
BS00015473_51	SNP from 90K array		Yes			1	Used in one pop
BS00015519_51	SNP from 90K array		Yes			1	Used in one pop
BS00016407_51	SNP from 90K array		Yes			1	Used in one pop
BS00017233_51	SNP from 90K array		Yes			1	Used in one pop
BS00017264_51	SNP from 90K array	Yes				1	Used in one pop
BS00017635_51	SNP from 90K array			Yes		1	Used in one pop
BS00018474_51	SNP from 90K array		Yes			1	Used in one pop
BS00018707_51	SNP from 90K array			Yes		1	Used in one pop
BS00018917_51	SNP from 90K array		Yes			1	Used in one pop
BS00019095_51	SNP from 90K array		Yes			1	Used in one pop
BS00019285_51	SNP from 90K array		Yes			1	Used in one pop
BS00019744_51	SNP from 90K array		Yes			1	Used in one pop
BS00019919_51	SNP from 90K array	Yes				1	Used in one pop
BS00020605_51	SNP from 90K array		Yes			1	Used in one pop
BS00021658_51	SNP from 90K array	Yes				1	Used in one pop
BS00021660_51	SNP from 90K array		Yes			1	Used in one pop
BS00021668_51	SNP from 90K array		Yes			1	Used in one pop
BS00021673_51	SNP from 90K array	Yes		Yes		2	Used in two pops
BS00021676_51	SNP from 90K array	Yes				1	Used in one pop
BS00021686_51	SNP from 90K array	Yes				1	Used in one pop
BS00021694_51	SNP from 90K array	Yes				1	Used in one pop
BS00021697_51	SNP from 90K array	Yes				1	Used in one pop
BS00021714_51	SNP from 90K array	Yes		Yes		2	Used in two pops
BS00021715_51	SNP from 90K array		Yes	Yes		2	Used in two pops
BS00021716_51	SNP from 90K array		Yes			1	Used in one pop
BS00021728_51	SNP from 90K array	Yes				1	Used in one pop
BS00021735_51	SNP from 90K array		Yes			1	Used in one pop
BS00021737_51	SNP from 90K array		Yes			1	Used in one pop
BS00021738_51	SNP from 90K array		Yes			1	Used in one pop
BS00021739_51	SNP from 90K array	Yes	Yes	Yes		3	Used in three pops
BS00021769_51	SNP from 90K array	Yes				1	Used in one pop
BS00021864_51	SNP from 90K array	Yes	Yes			2	Used in two pops
BS00021871_51	SNP from 90K array		Yes			1	Used in one pop
BS00021876_51	SNP from 90K array		Yes			1	Used in one pop
BS00021909_51	SNP from 90K array		Yes			1	Used in one pop
BS00021919_51	SNP from 90K array		Yes			1	Used in one pop
BS00021936_51	SNP from 90K array	Yes				1	Used in one pop
BS00021937_51	SNP from 90K array	Yes				1	Used in one pop
BS00021938_51	SNP from 90K array		Yes			1	Used in one pop
BS00021939_51	SNP from 90K array			Yes		1	Used in one pop
BS00021949_51	SNP from 90K array	Yes		Yes		2	Used in two pops
BS00021952_51	SNP from 90K array		Yes			1	Used in one pop
BS00021955_51	SNP from 90K array		Yes			1	Used in one pop
BS00021959_51	SNP from 90K array	Yes				1	Used in one pop
BS00021963_51	SNP from 90K array		Yes			1	Used in one pop
BS00021969_51	SNP from 90K array			Yes		1	Used in one pop
BS00021983_51	SNP from 90K array	Yes				1	Used in one pop
BS00021991_51	SNP from 90K array	Yes				1	Used in one pop
BS00021993_51	SNP from 90K array		Yes			1	Used in one pop
BS00021994_51	SNP from 90K array		Yes			1	Used in one pop
BS00021999_51	SNP from 90K array	Yes	Yes	Yes		3	Used in three pops
BS00022000_51	SNP from 90K array		Yes			1	Used in one pop
BS00022016_51	SNP from 90K array		Yes			1	Used in one pop
BS00022020_51	SNP from 90K array		Yes			1	Used in one pop
BS00022025_51	SNP from 90K array		Yes			1	Used in one pop
BS00022027_51	SNP from 90K array		Yes			1	Used in one pop
BS00022029_51	SNP from 90K array		Yes			1	Used in one pop
BS00022040_51	SNP from 90K array		Yes			1	Used in one pop
BS00022049_51	SNP from 90K array		Yes			1	Used in one pop
BS00022053_51	SNP from 90K array	Yes		Yes		2	Used in two pops
BS00022056_51	SNP from 90K array	Yes				1	Used in one pop
BS00022060_51	SNP from 90K array		Yes			1	Used in one pop
BS00022068_51	SNP from 90K array		Yes			1	Used in one pop
BS00022069_51	SNP from 90K array		Yes			1	Used in one pop
BS00022071_51	SNP from 90K array	Yes				1	Used in one pop
BS00022086_51	SNP from 90K array		Yes			1	Used in one pop
BS00022094_51	SNP from 90K array			Yes		1	Used in one pop
BS00022117_51	SNP from 90K array	Yes				1	Used in one pop
BS00022129_51	SNP from 90K array		Yes			1	Used in one pop
BS00022136_51	SNP from 90K array		Yes			1	Used in one pop
BS00022148_51	SNP from 90K array		Yes			1	Used in one pop
BS00022160_51	SNP from 90K array		Yes			1	Used in one pop
BS00022162_51	SNP from 90K array	Yes				1	Used in one pop
BS00022168_51	SNP from 90K array		Yes			1	Used in one pop
BS00022169_51	SNP from 90K array	Yes	Yes			2	Used in two pops
BS00022177_51	SNP from 90K array			Yes		1	Used in one pop
BS00022181_51	SNP from 90K array		Yes			1	Used in one pop
BS00022185_51	SNP from 90K array		Yes	Yes		2	Used in two pops
BS00022188_51	SNP from 90K array			Yes		1	Used in one pop
BS00022191_51	SNP from 90K array			Yes		1	Used in one pop
BS00022194_51	SNP from 90K array			Yes		1	Used in one pop
BS00022202_51	SNP from 90K array		Yes	Yes		2	Used in two pops
BS00022226_51	SNP from 90K array	Yes				1	Used in one pop
BS00022231_51	SNP from 90K array		Yes	Yes		2	Used in two pops
BS00022239_51	SNP from 90K array			Yes		1	Used in one pop
BS00022240_51	SNP from 90K array		Yes			1	Used in one pop
BS00022241_51	SNP from 90K array		Yes			1	Used in one pop
BS00022258_51	SNP from 90K array		Yes			1	Used in one pop
BS00022261_51	SNP from 90K array		Yes	Yes		2	Used in two pops
BS00022267_51	SNP from 90K array		Yes			1	Used in one pop
BS00022276_51	SNP from 90K array		Yes			1	Used in one pop
BS00022279_51	SNP from 90K array	Yes	Yes			2	Used in two pops
BS00022281_51	SNP from 90K array		Yes			1	Used in one pop
BS00022283_51	SNP from 90K array		Yes			1	Used in one pop
BS00022292_51	SNP from 90K array	Yes	Yes			2	Used in two pops
BS00022295_51	SNP from 90K array		Yes			1	Used in one pop
BS00022299_51	SNP from 90K array		Yes			1	Used in one pop
BS00022322_51	SNP from 90K array			Yes		1	Used in one pop
BS00022326_51	SNP from 90K array	Yes				1	Used in one pop
BS00022336_51	SNP from 90K array			Yes		1	Used in one pop
BS00022347_51	SNP from 90K array	Yes	Yes			2	Used in two pops
BS00022353_51	SNP from 90K array	Yes	Yes			2	Used in two pops
BS00022365_51	SNP from 90K array		Yes			1	Used in one pop
BS00022370_51	SNP from 90K array	Yes				1	Used in one pop
BS00022378_51	SNP from 90K array		Yes	Yes		2	Used in two pops
BS00022382_51	SNP from 90K array	Yes	Yes			2	Used in two pops
BS00022417_51	SNP from 90K array	Yes				1	Used in one pop
BS00022419_51	SNP from 90K array	Yes	Yes			2	Used in two pops
BS00022422_51	SNP from 90K array	Yes		Yes		2	Used in two pops
BS00022429_51	SNP from 90K array		Yes	Yes		2	Used in two pops
BS00022431_51	SNP from 90K array		Yes			1	Used in one pop
BS00022432_51	SNP from 90K array	Yes	Yes	Yes		3	Used in three pops
BS00022436_51	SNP from 90K array		Yes	Yes		2	Used in two pops
BS00022438_51	SNP from 90K array	Yes				1	Used in one pop
BS00022466_51	SNP from 90K array	Yes	Yes			2	Used in two pops
BS00022477_51	SNP from 90K array		Yes			1	Used in one pop
BS00022486_51	SNP from 90K array	Yes				1	Used in one pop
BS00022499_51	SNP from 90K array			Yes		1	Used in one pop
BS00022500_51	SNP from 90K array			Yes		1	Used in one pop
BS00022505_51	SNP from 90K array		Yes			1	Used in one pop
BS00022509_51	SNP from 90K array			Yes		1	Used in one pop
BS00022514_51	SNP from 90K array			Yes		1	Used in one pop
BS00022520_51	SNP from 90K array		Yes	Yes		2	Used in two pops
BS00022523_51	SNP from 90K array	Yes				1	Used in one pop
BS00022525_51	SNP from 90K array			Yes		1	Used in one pop
BS00022530_51	SNP from 90K array			Yes		1	Used in one pop
BS00022537_51	SNP from 90K array		Yes			1	Used in one pop
BS00022541_51	SNP from 90K array		Yes			1	Used in one pop
BS00022542_51	SNP from 90K array		Yes			1	Used in one pop
BS00022549_51	SNP from 90K array			Yes		1	Used in one pop
BS00022551_51	SNP from 90K array		Yes			1	Used in one pop
BS00022564_51	SNP from 90K array			Yes		1	Used in one pop
BS00022576_51	SNP from 90K array		Yes			1	Used in one pop
BS00022586_51	SNP from 90K array	Yes	Yes			2	Used in two pops
BS00022595_51	SNP from 90K array		Yes			1	Used in one pop
BS00022599_51	SNP from 90K array	Yes				1	Used in one pop
BS00022617_51	SNP from 90K array	Yes	Yes			2	Used in two pops
BS00022620_51	SNP from 90K array		Yes			1	Used in one pop
BS00022624_51	SNP from 90K array		Yes			1	Used in one pop
BS00022652_51	SNP from 90K array			Yes		1	Used in one pop
BS00022657_51	SNP from 90K array	Yes				1	Used in one pop
BS00022660_51	SNP from 90K array	Yes	Yes			2	Used in two pops
BS00022662_51	SNP from 90K array		Yes			1	Used in one pop
BS00022669_51	SNP from 90K array			Yes		1	Used in one pop
BS00022674_51	SNP from 90K array		Yes			1	Used in one pop
BS00022689_51	SNP from 90K array		Yes			1	Used in one pop
BS00022694_51	SNP from 90K array		Yes			1	Used in one pop
BS00022698_51	SNP from 90K array	Yes		Yes		2	Used in two pops
BS00022704_51	SNP from 90K array	Yes	Yes			2	Used in two pops
BS00022715_51	SNP from 90K array		Yes			1	Used in one pop
BS00022716_51	SNP from 90K array			Yes		1	Used in one pop
BS00022742_51	SNP from 90K array			Yes		1	Used in one pop
BS00022746_51	SNP from 90K array		Yes			1	Used in one pop
BS00022751_51	SNP from 90K array		Yes			1	Used in one pop
BS00022753_51	SNP from 90K array	Yes				1	Used in one pop
BS00022754_51	SNP from 90K array	Yes				1	Used in one pop
BS00022763_51	SNP from 90K array		Yes			1	Used in one pop
BS00022773_51	SNP from 90K array			Yes		1	Used in one pop
BS00022787_51	SNP from 90K array		Yes			1	Used in one pop
BS00022797_51	SNP from 90K array		Yes			1	Used in one pop
BS00022798_51	SNP from 90K array	Yes	Yes			2	Used in two pops
BS00022800_51	SNP from 90K array			Yes		1	Used in one pop
BS00022809_51	SNP from 90K array			Yes		1	Used in one pop
BS00022813_51	SNP from 90K array		Yes			1	Used in one pop
BS00022815_51	SNP from 90K array			Yes		1	Used in one pop
BS00022830_51	SNP from 90K array		Yes			1	Used in one pop
BS00022832_51	SNP from 90K array	Yes				1	Used in one pop
BS00022870_51	SNP from 90K array	Yes				1	Used in one pop
BS00022886_51	SNP from 90K array		Yes			1	Used in one pop
BS00022896_51	SNP from 90K array		Yes			1	Used in one pop
BS00022902_51	SNP from 90K array		Yes			1	Used in one pop
BS00022903_51	SNP from 90K array			Yes		1	Used in one pop
BS00022916_51	SNP from 90K array		Yes			1	Used in one pop
BS00022943_51	SNP from 90K array			Yes		1	Used in one pop
BS00022944_51	SNP from 90K array	Yes				1	Used in one pop
BS00022949_51	SNP from 90K array	Yes				1	Used in one pop
BS00022951_51	SNP from 90K array	Yes	Yes			2	Used in two pops
BS00022956_51	SNP from 90K array		Yes			1	Used in one pop
BS00022960_51	SNP from 90K array		Yes	Yes		2	Used in two pops
BS00022962_51	SNP from 90K array		Yes			1	Used in one pop
BS00022965_51	SNP from 90K array			Yes		1	Used in one pop
BS00022966_51	SNP from 90K array		Yes			1	Used in one pop
BS00022968_51	SNP from 90K array	Yes				1	Used in one pop
BS00022969_51	SNP from 90K array	Yes	Yes	Yes		3	Used in three pops
BS00022982_51	SNP from 90K array	Yes	Yes			2	Used in two pops
BS00022986_51	SNP from 90K array	Yes				1	Used in one pop
BS00022991_51	SNP from 90K array		Yes	Yes		2	Used in two pops
BS00022992_51	SNP from 90K array		Yes			1	Used in one pop
BS00022999_51	SNP from 90K array	Yes	Yes	Yes		3	Used in three pops
BS00023003_51	SNP from 90K array			Yes		1	Used in one pop
BS00023023_51	SNP from 90K array			Yes		1	Used in one pop
BS00023024_51	SNP from 90K array		Yes			1	Used in one pop
BS00023031_51	SNP from 90K array	Yes	Yes			2	Used in two pops
BS00023032_51	SNP from 90K array		Yes			1	Used in one pop
BS00023034_51	SNP from 90K array	Yes				1	Used in one pop
BS00023044_51	SNP from 90K array			Yes		1	Used in one pop
BS00023049_51	SNP from 90K array		Yes	Yes		2	Used in two pops
BS00023050_51	SNP from 90K array	Yes				1	Used in one pop
BS00023068_51	SNP from 90K array		Yes			1	Used in one pop
BS00023075_51	SNP from 90K array		Yes			1	Used in one pop
BS00023077_51	SNP from 90K array		Yes	Yes		2	Used in two pops
BS00023080_51	SNP from 90K array		Yes			1	Used in one pop
BS00023105_51	SNP from 90K array		Yes			1	Used in one pop
BS00023112_51	SNP from 90K array		Yes	Yes		2	Used in two pops
BS00023114_51	SNP from 90K array		Yes			1	Used in one pop
BS00023128_51	SNP from 90K array		Yes			1	Used in one pop
BS00023139_51	SNP from 90K array			Yes		1	Used in one pop
BS00023140_51	SNP from 90K array	Yes	Yes			2	Used in two pops
BS00023144_51	SNP from 90K array		Yes			1	Used in one pop
BS00023147_51	SNP from 90K array		Yes			1	Used in one pop
BS00023152_51	SNP from 90K array		Yes			1	Used in one pop
BS00023164_51	SNP from 90K array		Yes			1	Used in one pop
BS00023172_51	SNP from 90K array		Yes	Yes		2	Used in two pops
BS00023177_51	SNP from 90K array		Yes			1	Used in one pop
BS00023192_51	SNP from 90K array		Yes			1	Used in one pop
BS00023204_51	SNP from 90K array	Yes				1	Used in one pop
BS00023225_51	SNP from 90K array		Yes			1	Used in one pop
BS00023337_51	SNP from 90K array		Yes			1	Used in one pop
BS00023522_51	SNP from 90K array	Yes	Yes			2	Used in two pops
BS00023627_51	SNP from 90K array	Yes				1	Used in one pop
BS00023673_51	SNP from 90K array		Yes			1	Used in one pop
BS00023884_51	SNP from 90K array		Yes			1	Used in one pop
BS00024262_51	SNP from 90K array		Yes			1	Used in one pop
BS00024506_51	SNP from 90K array	Yes				1	Used in one pop
BS00024602_51	SNP from 90K array		Yes			1	Used in one pop
BS00024603_51	SNP from 90K array			Yes		1	Used in one pop
BS00024619_51	SNP from 90K array		Yes			1	Used in one pop
BS00024717_51	SNP from 90K array		Yes	Yes		2	Used in two pops
BS00024786_51	SNP from 90K array		Yes			1	Used in one pop
BS00024829_51	SNP from 90K array		Yes			1	Used in one pop
BS00024884_51	SNP from 90K array			Yes		1	Used in one pop
BS00024921_51	SNP from 90K array			Yes		1	Used in one pop
BS00025017_51	SNP from 90K array		Yes			1	Used in one pop
BS00025114_51	SNP from 90K array		Yes			1	Used in one pop
BS00025278_51	SNP from 90K array	Yes				1	Used in one pop
BS00025286_51	SNP from 90K array	Yes				1	Used in one pop
BS00025302_51	SNP from 90K array	Yes				1	Used in one pop
BS00025795_51	SNP from 90K array		Yes	Yes		2	Used in two pops
BS00025819_51	SNP from 90K array		Yes			1	Used in one pop
BS00026056_51	SNP from 90K array		Yes			1	Used in one pop
BS00026122_51	SNP from 90K array	Yes	Yes	Yes		3	Used in three pops
BS00026180_51	SNP from 90K array		Yes			1	Used in one pop
BS00026189_51	SNP from 90K array		Yes			1	Used in one pop
BS00026203_51	SNP from 90K array	Yes				1	Used in one pop
BS00026396_51	SNP from 90K array		Yes			1	Used in one pop
BS00026408_51	SNP from 90K array			Yes		1	Used in one pop
BS00026409_51	SNP from 90K array			Yes		1	Used in one pop
BS00026456_51	SNP from 90K array			Yes		1	Used in one pop
BS00027006_51	SNP from 90K array	Yes	Yes			2	Used in two pops
BS00027226_51	SNP from 90K array		Yes			1	Used in one pop
BS00027465_51	SNP from 90K array			Yes		1	Used in one pop
BS00027466_51	SNP from 90K array			Yes		1	Used in one pop
BS00027484_51	SNP from 90K array			Yes		1	Used in one pop
BS00027516_51	SNP from 90K array	Yes				1	Used in one pop
BS00027693_51	SNP from 90K array	Yes	Yes			2	Used in two pops
BS00028028_51	SNP from 90K array		Yes			1	Used in one pop
BS00028082_51	SNP from 90K array	Yes	Yes			2	Used in two pops
BS00028167_51	SNP from 90K array		Yes			1	Used in one pop
BS00028183_51	SNP from 90K array	Yes	Yes			2	Used in two pops
BS00028318_51	SNP from 90K array			Yes		1	Used in one pop
BS00028747_51	SNP from 90K array	Yes	Yes			2	Used in two pops
BS00028794_51	SNP from 90K array		Yes			1	Used in one pop
BS00028795_51	SNP from 90K array		Yes			1	Used in one pop
BS00028935_51	SNP from 90K array		Yes			1	Used in one pop
BS00029257_51	SNP from 90K array		Yes			1	Used in one pop
BS00029286_51	SNP from 90K array			Yes		1	Used in one pop
BS00029287_51	SNP from 90K array			Yes		1	Used in one pop
BS00029317_51	SNP from 90K array	Yes				1	Used in one pop
BS00029332_51	SNP from 90K array		Yes	Yes		2	Used in two pops
BS00029342_51	SNP from 90K array		Yes			1	Used in one pop
BS00029346_51	SNP from 90K array			Yes		1	Used in one pop
BS00029347_51	SNP from 90K array		Yes			1	Used in one pop
BS00029348_51	SNP from 90K array	Yes	Yes			2	Used in two pops
BS00029359_51	SNP from 90K array			Yes		1	Used in one pop
BS00029395_51	SNP from 90K array		Yes			1	Used in one pop
BS00029462_51	SNP from 90K array		Yes	Yes		2	Used in two pops
BS00029539_51	SNP from 90K array		Yes			1	Used in one pop
BS00029569_51	SNP from 90K array		Yes			1	Used in one pop
BS00029713_51	SNP from 90K array	Yes				1	Used in one pop
BS00029852_51	SNP from 90K array		Yes			1	Used in one pop
BS00029869_51	SNP from 90K array			Yes		1	Used in one pop
BS00029871_51	SNP from 90K array		Yes			1	Used in one pop
BS00029877_51	SNP from 90K array	Yes				1	Used in one pop
BS00029915_51	SNP from 90K array			Yes		1	Used in one pop
BS00030028_51	SNP from 90K array	Yes				1	Used in one pop
BS00030036_51	SNP from 90K array		Yes			1	Used in one pop
BS00030043_51	SNP from 90K array		Yes			1	Used in one pop
BS00030252_51	SNP from 90K array	Yes				1	Used in one pop
BS00030361_51	SNP from 90K array			Yes		1	Used in one pop
BS00030405_51	SNP from 90K array	Yes				1	Used in one pop
BS00030457_51	SNP from 90K array			Yes		1	Used in one pop
BS00030497_51	SNP from 90K array		Yes			1	Used in one pop
BS00030652_51	SNP from 90K array	Yes				1	Used in one pop
BS00030838_51	SNP from 90K array		Yes	Yes		2	Used in two pops
BS00030842_51	SNP from 90K array			Yes		1	Used in one pop
BS00030843_51	SNP from 90K array		Yes			1	Used in one pop
BS00030911_51	SNP from 90K array	Yes	Yes			2	Used in two pops
BS00030998_51	SNP from 90K array		Yes			1	Used in one pop
BS00031062_51	SNP from 90K array		Yes			1	Used in one pop
BS00031073_51	SNP from 90K array	Yes	Yes			2	Used in two pops
BS00031117_51	SNP from 90K array	Yes				1	Used in one pop
BS00031118_51	SNP from 90K array		Yes			1	Used in one pop
BS00031178_51	SNP from 90K array		Yes			1	Used in one pop
BS00031339_51	SNP from 90K array		Yes			1	Used in one pop
BS00031466_51	SNP from 90K array	Yes	Yes			2	Used in two pops
BS00031588_51	SNP from 90K array			Yes		1	Used in one pop
BS00031652_51	SNP from 90K array		Yes			1	Used in one pop
BS00031658_51	SNP from 90K array		Yes			1	Used in one pop
BS00031746_51	SNP from 90K array		Yes			1	Used in one pop
BS00031793_51	SNP from 90K array			Yes		1	Used in one pop
BS00031887_51	SNP from 90K array		Yes			1	Used in one pop
BS00031923_51	SNP from 90K array	Yes				1	Used in one pop
BS00031948_51	SNP from 90K array			Yes		1	Used in one pop
BS00032003_51	SNP from 90K array			Yes		1	Used in one pop
BS00032039_51	SNP from 90K array		Yes	Yes		2	Used in two pops
BS00032040_51	SNP from 90K array	Yes				1	Used in one pop
BS00032076_51	SNP from 90K array		Yes			1	Used in one pop
BS00032077_51	SNP from 90K array		Yes			1	Used in one pop
BS00032112_51	SNP from 90K array		Yes			1	Used in one pop
BS00032149_51	SNP from 90K array		Yes			1	Used in one pop
BS00032203_51	SNP from 90K array		Yes			1	Used in one pop
BS00032235_51	SNP from 90K array			Yes		1	Used in one pop
BS00032266_51	SNP from 90K array		Yes			1	Used in one pop
BS00032406_51	SNP from 90K array		Yes			1	Used in one pop
BS00032443_51	SNP from 90K array		Yes			1	Used in one pop
BS00032525_51	SNP from 90K array		Yes			1	Used in one pop
BS00032606_51	SNP from 90K array		Yes			1	Used in one pop
BS00032830_51	SNP from 90K array		Yes			1	Used in one pop
BS00033037_51	SNP from 90K array		Yes			1	Used in one pop
BS00033182_51	SNP from 90K array		Yes			1	Used in one pop
BS00033405_51	SNP from 90K array		Yes			1	Used in one pop
BS00033460_51	SNP from 90K array		Yes			1	Used in one pop
BS00033612_51	SNP from 90K array		Yes	Yes		2	Used in two pops
BS00033629_51	SNP from 90K array			Yes		1	Used in one pop
BS00033641_51	SNP from 90K array			Yes		1	Used in one pop
BS00033780_51	SNP from 90K array			Yes		1	Used in one pop
BS00033782_51	SNP from 90K array			Yes		1	Used in one pop
BS00034085_51	SNP from 90K array		Yes	Yes		2	Used in two pops
BS00034147_51	SNP from 90K array		Yes			1	Used in one pop
BS00034174_51	SNP from 90K array	Yes				1	Used in one pop
BS00034339_51	SNP from 90K array	Yes				1	Used in one pop
BS00034509_51	SNP from 90K array		Yes			1	Used in one pop
BS00034554_51	SNP from 90K array		Yes			1	Used in one pop
BS00034563_51	SNP from 90K array		Yes			1	Used in one pop
BS00034604_51	SNP from 90K array		Yes			1	Used in one pop
BS00035267_51	SNP from 90K array		Yes			1	Used in one pop
BS00035268_51	SNP from 90K array		Yes			1	Used in one pop
BS00035273_51	SNP from 90K array			Yes		1	Used in one pop
BS00035335_51	SNP from 90K array		Yes			1	Used in one pop
BS00035381_51	SNP from 90K array	Yes				1	Used in one pop
BS00035423_51	SNP from 90K array		Yes			1	Used in one pop
BS00035533_51	SNP from 90K array		Yes	Yes		2	Used in two pops
BS00035678_51	SNP from 90K array	Yes				1	Used in one pop
BS00035738_51	SNP from 90K array	Yes				1	Used in one pop
BS00035807_51	SNP from 90K array		Yes			1	Used in one pop
BS00035894_51	SNP from 90K array	Yes		Yes		2	Used in two pops
BS00035899_51	SNP from 90K array	Yes				1	Used in one pop
BS00036104_51	SNP from 90K array		Yes			1	Used in one pop
BS00036168_51	SNP from 90K array	Yes				1	Used in one pop
BS00036421_51	SNP from 90K array		Yes			1	Used in one pop
BS00036434_51	SNP from 90K array		Yes	Yes		2	Used in two pops
BS00036439_51	SNP from 90K array	Yes	Yes			2	Used in two pops
BS00036493_51	SNP from 90K array			Yes		1	Used in one pop
BS00036521_51	SNP from 90K array			Yes		1	Used in one pop
BS00036635_51	SNP from 90K array		Yes			1	Used in one pop
BS00036766_51	SNP from 90K array	Yes	Yes	Yes		3	Used in three pops
BS00036767_51	SNP from 90K array	Yes	Yes			2	Used in two pops
BS00036877_51	SNP from 90K array	Yes				1	Used in one pop
BS00037002_51	SNP from 90K array		Yes	Yes		2	Used in two pops
BS00037003_51	SNP from 90K array		Yes			1	Used in one pop
BS00037019_51	SNP from 90K array			Yes		1	Used in one pop
BS00037160_51	SNP from 90K array	Yes				1	Used in one pop
BS00037198_51	SNP from 90K array	Yes	Yes			2	Used in two pops
BS00037278_51	SNP from 90K array	Yes				1	Used in one pop
BS00037357_51	SNP from 90K array		Yes			1	Used in one pop
BS00037421_51	SNP from 90K array			Yes		1	Used in one pop
BS00037462_51	SNP from 90K array		Yes			1	Used in one pop
BS00037464_51	SNP from 90K array		Yes			1	Used in one pop
BS00037871_51	SNP from 90K array		Yes			1	Used in one pop
BS00038217_51	SNP from 90K array	Yes		Yes		2	Used in two pops
BS00038218_51	SNP from 90K array	Yes		Yes		2	Used in two pops
BS00038720_51	SNP from 90K array		Yes			1	Used in one pop
BS00039187_51	SNP from 90K array		Yes			1	Used in one pop
BS00039209_51	SNP from 90K array		Yes	Yes		2	Used in two pops
BS00039561_51	SNP from 90K array			Yes		1	Used in one pop
BS00039811_51	SNP from 90K array			Yes		1	Used in one pop
BS00039874_51	SNP from 90K array	Yes				1	Used in one pop
BS00039925_51	SNP from 90K array		Yes			1	Used in one pop
BS00039972_51	SNP from 90K array			Yes		1	Used in one pop
BS00039983_51	SNP from 90K array	Yes	Yes	Yes		3	Used in three pops
BS00040070_51	SNP from 90K array		Yes			1	Used in one pop
BS00040156_51	SNP from 90K array	Yes				1	Used in one pop
BS00040159_51	SNP from 90K array		Yes	Yes		2	Used in two pops
BS00040165_51	SNP from 90K array			Yes		1	Used in one pop
BS00040251_51	SNP from 90K array	Yes				1	Used in one pop
BS00040403_51	SNP from 90K array		Yes			1	Used in one pop
BS00040590_51	SNP from 90K array		Yes			1	Used in one pop
BS00040623_51	SNP from 90K array		Yes			1	Used in one pop
BS00040624_51	SNP from 90K array		Yes			1	Used in one pop
BS00040647_51	SNP from 90K array		Yes			1	Used in one pop
BS00040648_51	SNP from 90K array		Yes			1	Used in one pop
BS00040668_51	SNP from 90K array	Yes				1	Used in one pop
BS00040916_51	SNP from 90K array			Yes		1	Used in one pop
BS00040959_51	SNP from 90K array	Yes		Yes		2	Used in two pops
BS00041077_51	SNP from 90K array		Yes			1	Used in one pop
BS00041121_51	SNP from 90K array		Yes			1	Used in one pop
BS00041219_51	SNP from 90K array		Yes			1	Used in one pop
BS00041220_51	SNP from 90K array		Yes			1	Used in one pop
BS00041358_51	SNP from 90K array	Yes				1	Used in one pop
BS00041550_51	SNP from 90K array		Yes			1	Used in one pop
BS00041585_51	SNP from 90K array	Yes	Yes			2	Used in two pops
BS00041587_51	SNP from 90K array	Yes				1	Used in one pop
BS00041669_51	SNP from 90K array		Yes	Yes		2	Used in two pops
BS00041689_51	SNP from 90K array		Yes			1	Used in one pop
BS00041735_51	SNP from 90K array	Yes	Yes			2	Used in two pops
BS00041764_51	SNP from 90K array	Yes				1	Used in one pop
BS00041816_51	SNP from 90K array		Yes			1	Used in one pop
BS00041837_51	SNP from 90K array		Yes			1	Used in one pop
BS00041911_51	SNP from 90K array		Yes			1	Used in one pop
BS00041912_51	SNP from 90K array			Yes		1	Used in one pop
BS00042014_51	SNP from 90K array	Yes	Yes	Yes		3	Used in three pops
BS00042111_51	SNP from 90K array		Yes			1	Used in one pop
BS00042112_51	SNP from 90K array		Yes			1	Used in one pop
BS00042116_51	SNP from 90K array		Yes	Yes		2	Used in two pops
BS00043055_51	SNP from 90K array		Yes			1	Used in one pop
BS00043083_51	SNP from 90K array	Yes				1	Used in one pop
BS00043099_51	SNP from 90K array	Yes				1	Used in one pop
BS00043338_51	SNP from 90K array			Yes		1	Used in one pop
BS00043549_51	SNP from 90K array	Yes				1	Used in one pop
BS00043554_51	SNP from 90K array	Yes				1	Used in one pop
BS00043676_51	SNP from 90K array	Yes				1	Used in one pop
BS00044105_51	SNP from 90K array		Yes			1	Used in one pop
BS00044360_51	SNP from 90K array	Yes	Yes			2	Used in two pops
BS00044388_51	SNP from 90K array	Yes		Yes		2	Used in two pops
BS00044408_51	SNP from 90K array	Yes	Yes			2	Used in two pops
BS00044593_51	SNP from 90K array	Yes				1	Used in one pop
BS00044662_51	SNP from 90K array	Yes	Yes			2	Used in two pops
BS00044806_51	SNP from 90K array		Yes			1	Used in one pop
BS00045284_51	SNP from 90K array		Yes			1	Used in one pop
BS00045327_51	SNP from 90K array		Yes			1	Used in one pop
BS00045454_51	SNP from 90K array			Yes		1	Used in one pop
BS00045740_51	SNP from 90K array		Yes			1	Used in one pop
BS00045761_51	SNP from 90K array	Yes				1	Used in one pop
BS00046263_51	SNP from 90K array	Yes	Yes			2	Used in two pops
BS00046512_51	SNP from 90K array		Yes			1	Used in one pop
BS00046601_51	SNP from 90K array		Yes			1	Used in one pop
BS00046717_51	SNP from 90K array	Yes				1	Used in one pop
BS00046772_51	SNP from 90K array		Yes			1	Used in one pop
BS00046773_51	SNP from 90K array		Yes			1	Used in one pop
BS00046930_51	SNP from 90K array		Yes			1	Used in one pop
BS00046964_51	SNP from 90K array		Yes			1	Used in one pop
BS00046976_51	SNP from 90K array			Yes		1	Used in one pop
BS00046998_51	SNP from 90K array		Yes			1	Used in one pop
BS00047204_51	SNP from 90K array		Yes			1	Used in one pop
BS00047205_51	SNP from 90K array		Yes			1	Used in one pop
BS00047254_51	SNP from 90K array	Yes				1	Used in one pop
BS00047615_51	SNP from 90K array	Yes				1	Used in one pop
BS00047668_51	SNP from 90K array		Yes			1	Used in one pop
BS00047690_51	SNP from 90K array	Yes	Yes			2	Used in two pops
BS00047691_51	SNP from 90K array		Yes			1	Used in one pop
BS00047797_51	SNP from 90K array		Yes	Yes		2	Used in two pops
BS00047811_51	SNP from 90K array		Yes			1	Used in one pop
BS00048007_51	SNP from 90K array		Yes			1	Used in one pop
BS00048031_51	SNP from 90K array		Yes			1	Used in one pop
BS00048067_51	SNP from 90K array			Yes		1	Used in one pop
BS00048191_51	SNP from 90K array	Yes				1	Used in one pop
BS00048204_51	SNP from 90K array		Yes			1	Used in one pop
BS00048293_51	SNP from 90K array	Yes				1	Used in one pop
BS00048316_51	SNP from 90K array	Yes				1	Used in one pop
BS00048355_51	SNP from 90K array		Yes			1	Used in one pop
BS00048489_51	SNP from 90K array	Yes	Yes			2	Used in two pops
BS00048536_51	SNP from 90K array		Yes			1	Used in one pop
BS00048610_51	SNP from 90K array			Yes		1	Used in one pop
BS00048699_51	SNP from 90K array			Yes		1	Used in one pop
BS00049032_51	SNP from 90K array	Yes				1	Used in one pop
BS00049083_51	SNP from 90K array			Yes		1	Used in one pop
BS00049213_51	SNP from 90K array		Yes			1	Used in one pop
BS00049565_51	SNP from 90K array	Yes				1	Used in one pop
BS00049570_51	SNP from 90K array		Yes			1	Used in one pop
BS00049615_51	SNP from 90K array		Yes			1	Used in one pop
BS00049639_51	SNP from 90K array		Yes			1	Used in one pop
BS00049719_51	SNP from 90K array		Yes			1	Used in one pop
BS00049793_51	SNP from 90K array		Yes			1	Used in one pop
BS00049871_51	SNP from 90K array		Yes			1	Used in one pop
BS00049911_51	SNP from 90K array		Yes			1	Used in one pop
BS00049937_51	SNP from 90K array		Yes			1	Used in one pop
BS00049977_51	SNP from 90K array	Yes		Yes		2	Used in two pops
BS00049978_51	SNP from 90K array	Yes				1	Used in one pop
BS00050522_51	SNP from 90K array		Yes			1	Used in one pop
BS00050707_51	SNP from 90K array			Yes		1	Used in one pop
BS00050775_51	SNP from 90K array		Yes			1	Used in one pop
BS00050778_51	SNP from 90K array		Yes			1	Used in one pop
BS00051181_51	SNP from 90K array		Yes			1	Used in one pop
BS00051607_51	SNP from 90K array		Yes			1	Used in one pop
BS00051826_51	SNP from 90K array		Yes			1	Used in one pop
BS00051965_51	SNP from 90K array		Yes			1	Used in one pop
BS00052403_51	SNP from 90K array			Yes		1	Used in one pop
BS00052593_51	SNP from 90K array			Yes		1	Used in one pop
BS00052668_51	SNP from 90K array	Yes	Yes			2	Used in two pops
BS00053365_51	SNP from 90K array	Yes	Yes			2	Used in two pops
BS00053605_51	SNP from 90K array			Yes		1	Used in one pop
BS00054054_51	SNP from 90K array		Yes	Yes		2	Used in two pops
BS00054496_51	SNP from 90K array		Yes			1	Used in one pop
BS00054690_51	SNP from 90K array		Yes			1	Used in one pop
BS00054881_51	SNP from 90K array	Yes				1	Used in one pop
BS00054946_51	SNP from 90K array		Yes			1	Used in one pop
BS00055102_51	SNP from 90K array		Yes			1	Used in one pop
BS00055427_51	SNP from 90K array	Yes				1	Used in one pop
BS00055933_51	SNP from 90K array		Yes	Yes		2	Used in two pops
BS00056087_51	SNP from 90K array		Yes			1	Used in one pop
BS00056089_51	SNP from 90K array		Yes			1	Used in one pop
BS00056147_51	SNP from 90K array	Yes				1	Used in one pop
BS00056248_51	SNP from 90K array		Yes			1	Used in one pop
BS00056258_51	SNP from 90K array		Yes			1	Used in one pop
BS00056278_51	SNP from 90K array	Yes				1	Used in one pop
BS00056550_51	SNP from 90K array	Yes	Yes			2	Used in two pops
BS00056927_51	SNP from 90K array	Yes				1	Used in one pop
BS00057059_51	SNP from 90K array			Yes		1	Used in one pop
BS00057060_51	SNP from 90K array			Yes		1	Used in one pop
BS00057427_51	SNP from 90K array		Yes			1	Used in one pop
BS00057444_51	SNP from 90K array	Yes	Yes			2	Used in two pops
BS00057486_51	SNP from 90K array			Yes		1	Used in one pop
BS00057523_51	SNP from 90K array	Yes				1	Used in one pop
BS00057524_51	SNP from 90K array	Yes				1	Used in one pop
BS00057730_51	SNP from 90K array		Yes			1	Used in one pop
BS00057988_51	SNP from 90K array		Yes			1	Used in one pop
BS00058288_51	SNP from 90K array			Yes		1	Used in one pop
BS00058295_51	SNP from 90K array			Yes		1	Used in one pop
BS00058305_51	SNP from 90K array	Yes				1	Used in one pop
BS00058659_51	SNP from 90K array		Yes			1	Used in one pop
BS00058815_51	SNP from 90K array		Yes			1	Used in one pop
BS00058860_51	SNP from 90K array		Yes			1	Used in one pop
BS00058861_51	SNP from 90K array	Yes				1	Used in one pop
BS00058970_51	SNP from 90K array		Yes			1	Used in one pop
BS00059422_51	SNP from 90K array		Yes			1	Used in one pop
BS00059502_51	SNP from 90K array		Yes			1	Used in one pop
BS00059618_51	SNP from 90K array	Yes	Yes			2	Used in two pops
BS00059928_51	SNP from 90K array		Yes			1	Used in one pop
BS00060187_51	SNP from 90K array	Yes				1	Used in one pop
BS00060189_51	SNP from 90K array		Yes			1	Used in one pop
BS00060460_51	SNP from 90K array		Yes			1	Used in one pop
BS00060541_51	SNP from 90K array	Yes				1	Used in one pop
BS00060594_51	SNP from 90K array		Yes			1	Used in one pop
BS00060596_51	SNP from 90K array		Yes			1	Used in one pop
BS00060666_51	SNP from 90K array		Yes			1	Used in one pop
BS00060686_51	SNP from 90K array	Yes				1	Used in one pop
BS00060841_51	SNP from 90K array		Yes			1	Used in one pop
BS00061012_51	SNP from 90K array		Yes			1	Used in one pop
BS00061123_51	SNP from 90K array			Yes		1	Used in one pop
BS00061151_51	SNP from 90K array	Yes				1	Used in one pop
BS00061173_51	SNP from 90K array		Yes			1	Used in one pop
BS00061179_51	SNP from 90K array		Yes			1	Used in one pop
BS00061911_51	SNP from 90K array			Yes		1	Used in one pop
BS00061940_51	SNP from 90K array		Yes			1	Used in one pop
BS00061974_51	SNP from 90K array		Yes			1	Used in one pop
BS00062409_51	SNP from 90K array		Yes			1	Used in one pop
BS00062485_51	SNP from 90K array		Yes			1	Used in one pop
BS00062605_51	SNP from 90K array		Yes			1	Used in one pop
BS00062611_51	SNP from 90K array		Yes			1	Used in one pop
BS00062617_51	SNP from 90K array		Yes			1	Used in one pop
BS00062618_51	SNP from 90K array	Yes				1	Used in one pop
BS00062673_51	SNP from 90K array	Yes				1	Used in one pop
BS00062679_51	SNP from 90K array		Yes			1	Used in one pop
BS00062690_51	SNP from 90K array		Yes			1	Used in one pop
BS00062712_51	SNP from 90K array		Yes			1	Used in one pop
BS00062715_51	SNP from 90K array	Yes				1	Used in one pop
BS00062732_51	SNP from 90K array		Yes	Yes		2	Used in two pops
BS00062735_51	SNP from 90K array		Yes			1	Used in one pop
BS00062736_51	SNP from 90K array		Yes			1	Used in one pop
BS00062762_51	SNP from 90K array			Yes		1	Used in one pop
BS00062776_51	SNP from 90K array		Yes			1	Used in one pop
BS00062808_51	SNP from 90K array		Yes			1	Used in one pop
BS00062843_51	SNP from 90K array		Yes			1	Used in one pop
BS00062894_51	SNP from 90K array	Yes	Yes			2	Used in two pops
BS00062940_51	SNP from 90K array		Yes			1	Used in one pop
BS00062967_51	SNP from 90K array	Yes				1	Used in one pop
BS00062970_51	SNP from 90K array	Yes				1	Used in one pop
BS00062971_51	SNP from 90K array		Yes			1	Used in one pop
BS00062972_51	SNP from 90K array		Yes			1	Used in one pop
BS00062990_51	SNP from 90K array	Yes				1	Used in one pop
BS00062998_51	SNP from 90K array		Yes			1	Used in one pop
BS00063002_51	SNP from 90K array			Yes		1	Used in one pop
BS00063128_51	SNP from 90K array	Yes				1	Used in one pop
BS00063146_51	SNP from 90K array		Yes			1	Used in one pop
BS00063163_51	SNP from 90K array		Yes			1	Used in one pop
BS00063208_51	SNP from 90K array	Yes				1	Used in one pop
BS00063266_51	SNP from 90K array		Yes			1	Used in one pop
BS00063299_51	SNP from 90K array	Yes				1	Used in one pop
BS00063302_51	SNP from 90K array		Yes			1	Used in one pop
BS00063363_51	SNP from 90K array		Yes			1	Used in one pop
BS00063365_51	SNP from 90K array		Yes			1	Used in one pop
BS00063368_51	SNP from 90K array		Yes			1	Used in one pop
BS00063378_51	SNP from 90K array		Yes			1	Used in one pop
BS00063383_51	SNP from 90K array	Yes				1	Used in one pop
BS00063458_51	SNP from 90K array		Yes			1	Used in one pop
BS00063460_51	SNP from 90K array		Yes			1	Used in one pop
BS00063474_51	SNP from 90K array		Yes			1	Used in one pop
BS00063551_51	SNP from 90K array		Yes			1	Used in one pop
BS00063558_51	SNP from 90K array			Yes		1	Used in one pop
BS00063589_51	SNP from 90K array		Yes			1	Used in one pop
BS00063621_51	SNP from 90K array		Yes			1	Used in one pop
BS00063631_51	SNP from 90K array	Yes				1	Used in one pop
BS00063673_51	SNP from 90K array	Yes				1	Used in one pop
BS00063694_51	SNP from 90K array	Yes				1	Used in one pop
BS00063769_51	SNP from 90K array	Yes				1	Used in one pop
BS00063793_51	SNP from 90K array		Yes			1	Used in one pop
BS00063818_51	SNP from 90K array	Yes				1	Used in one pop
BS00063933_51	SNP from 90K array	Yes				1	Used in one pop
BS00063985_51	SNP from 90K array	Yes				1	Used in one pop
BS00064002_51	SNP from 90K array		Yes	Yes		2	Used in two pops
BS00064027_51	SNP from 90K array	Yes				1	Used in one pop
BS00064028_51	SNP from 90K array	Yes				1	Used in one pop
BS00064042_51	SNP from 90K array			Yes		1	Used in one pop
BS00064091_51	SNP from 90K array			Yes		1	Used in one pop
BS00064120_51	SNP from 90K array		Yes			1	Used in one pop
BS00064142_51	SNP from 90K array		Yes	Yes		2	Used in two pops
BS00064146_51	SNP from 90K array		Yes			1	Used in one pop
BS00064155_51	SNP from 90K array		Yes	Yes		2	Used in two pops
BS00064162_51	SNP from 90K array			Yes		1	Used in one pop
BS00064205_51	SNP from 90K array			Yes		1	Used in one pop
BS00064216_51	SNP from 90K array			Yes		1	Used in one pop
BS00064249_51	SNP from 90K array	Yes				1	Used in one pop
BS00064297_51	SNP from 90K array			Yes		1	Used in one pop
BS00064298_51	SNP from 90K array			Yes		1	Used in one pop
BS00064318_51	SNP from 90K array			Yes		1	Used in one pop
BS00064344_51	SNP from 90K array		Yes			1	Used in one pop
BS00064368_51	SNP from 90K array			Yes		1	Used in one pop
BS00064371_51	SNP from 90K array		Yes			1	Used in one pop
BS00064387_51	SNP from 90K array		Yes			1	Used in one pop
BS00064392_51	SNP from 90K array	Yes				1	Used in one pop
BS00064421_51	SNP from 90K array	Yes				1	Used in one pop
BS00064422_51	SNP from 90K array	Yes				1	Used in one pop
BS00064449_51	SNP from 90K array		Yes			1	Used in one pop
BS00064541_51	SNP from 90K array		Yes			1	Used in one pop
BS00064544_51	SNP from 90K array		Yes			1	Used in one pop
BS00064607_51	SNP from 90K array		Yes			1	Used in one pop
BS00064626_51	SNP from 90K array	Yes				1	Used in one pop
BS00064658_51	SNP from 90K array	Yes				1	Used in one pop
BS00064660_51	SNP from 90K array		Yes	Yes		2	Used in two pops
BS00064661_51	SNP from 90K array		Yes	Yes		2	Used in two pops
BS00064692_51	SNP from 90K array	Yes				1	Used in one pop
BS00064721_51	SNP from 90K array		Yes			1	Used in one pop
BS00064730_51	SNP from 90K array		Yes			1	Used in one pop
BS00064740_51	SNP from 90K array		Yes			1	Used in one pop
BS00064767_51	SNP from 90K array		Yes			1	Used in one pop
BS00064836_51	SNP from 90K array	Yes				1	Used in one pop
BS00064851_51	SNP from 90K array	Yes				1	Used in one pop
BS00064853_51	SNP from 90K array	Yes	Yes			2	Used in two pops
BS00064873_51	SNP from 90K array	Yes				1	Used in one pop
BS00064935_51	SNP from 90K array		Yes			1	Used in one pop
BS00064945_51	SNP from 90K array		Yes			1	Used in one pop
BS00064974_51	SNP from 90K array		Yes			1	Used in one pop
BS00064975_51	SNP from 90K array		Yes			1	Used in one pop
BS00065003_51	SNP from 90K array	Yes				1	Used in one pop
BS00065029_51	SNP from 90K array		Yes	Yes		2	Used in two pops
BS00065036_51	SNP from 90K array		Yes			1	Used in one pop
BS00065069_51	SNP from 90K array		Yes			1	Used in one pop
BS00065070_51	SNP from 90K array		Yes			1	Used in one pop
BS00065076_51	SNP from 90K array	Yes	Yes			2	Used in two pops
BS00065077_51	SNP from 90K array		Yes			1	Used in one pop
BS00065103_51	SNP from 90K array		Yes			1	Used in one pop
BS00065105_51	SNP from 90K array		Yes			1	Used in one pop
BS00065128_51	SNP from 90K array		Yes			1	Used in one pop
BS00065146_51	SNP from 90K array	Yes				1	Used in one pop
BS00065164_51	SNP from 90K array			Yes		1	Used in one pop
BS00065228_51	SNP from 90K array	Yes				1	Used in one pop
BS00065245_51	SNP from 90K array			Yes		1	Used in one pop
BS00065250_51	SNP from 90K array		Yes			1	Used in one pop
BS00065265_51	SNP from 90K array	Yes	Yes			2	Used in two pops
BS00065324_51	SNP from 90K array	Yes				1	Used in one pop
BS00065325_51	SNP from 90K array	Yes	Yes			2	Used in two pops
BS00065352_51	SNP from 90K array		Yes			1	Used in one pop
BS00065380_51	SNP from 90K array		Yes			1	Used in one pop
BS00065429_51	SNP from 90K array		Yes			1	Used in one pop
BS00065444_51	SNP from 90K array	Yes	Yes			2	Used in two pops
BS00065453_51	SNP from 90K array		Yes			1	Used in one pop
BS00065462_51	SNP from 90K array		Yes			1	Used in one pop
BS00065471_51	SNP from 90K array		Yes			1	Used in one pop
BS00065478_51	SNP from 90K array		Yes			1	Used in one pop
BS00065481_51	SNP from 90K array		Yes			1	Used in one pop
BS00065487_51	SNP from 90K array		Yes			1	Used in one pop
BS00065496_51	SNP from 90K array	Yes				1	Used in one pop
BS00065500_51	SNP from 90K array	Yes				1	Used in one pop
BS00065510_51	SNP from 90K array		Yes			1	Used in one pop
BS00065515_51	SNP from 90K array		Yes			1	Used in one pop
BS00065555_51	SNP from 90K array		Yes			1	Used in one pop
BS00065556_51	SNP from 90K array		Yes			1	Used in one pop
BS00065558_51	SNP from 90K array			Yes		1	Used in one pop
BS00065591_51	SNP from 90K array		Yes			1	Used in one pop
BS00065601_51	SNP from 90K array	Yes	Yes			2	Used in two pops
BS00065624_51	SNP from 90K array			Yes		1	Used in one pop
BS00065647_51	SNP from 90K array	Yes				1	Used in one pop
BS00065648_51	SNP from 90K array		Yes			1	Used in one pop
BS00065667_51	SNP from 90K array			Yes		1	Used in one pop
BS00065673_51	SNP from 90K array	Yes				1	Used in one pop
BS00065693_51	SNP from 90K array			Yes		1	Used in one pop
BS00065697_51	SNP from 90K array		Yes	Yes		2	Used in two pops
BS00065714_51	SNP from 90K array		Yes			1	Used in one pop
BS00065717_51	SNP from 90K array		Yes			1	Used in one pop
BS00065722_51	SNP from 90K array		Yes			1	Used in one pop
BS00065734_51	SNP from 90K array		Yes			1	Used in one pop
BS00065828_51	SNP from 90K array		Yes			1	Used in one pop
BS00065873_51	SNP from 90K array		Yes			1	Used in one pop
BS00065927_51	SNP from 90K array		Yes			1	Used in one pop
BS00065932_51	SNP from 90K array		Yes			1	Used in one pop
BS00066006_51	SNP from 90K array			Yes		1	Used in one pop
BS00066024_51	SNP from 90K array		Yes			1	Used in one pop
BS00066045_51	SNP from 90K array	Yes				1	Used in one pop
BS00066052_51	SNP from 90K array		Yes			1	Used in one pop
BS00066138_51	SNP from 90K array			Yes		1	Used in one pop
BS00066144_51	SNP from 90K array			Yes		1	Used in one pop
BS00066180_51	SNP from 90K array		Yes			1	Used in one pop
BS00066184_51	SNP from 90K array		Yes			1	Used in one pop
BS00066212_51	SNP from 90K array		Yes			1	Used in one pop
BS00066226_51	SNP from 90K array		Yes			1	Used in one pop
BS00066231_51	SNP from 90K array		Yes			1	Used in one pop
BS00066270_51	SNP from 90K array		Yes			1	Used in one pop
BS00066289_51	SNP from 90K array	Yes				1	Used in one pop
BS00066295_51	SNP from 90K array		Yes	Yes		2	Used in two pops
BS00066296_51	SNP from 90K array		Yes			1	Used in one pop
BS00066391_51	SNP from 90K array		Yes			1	Used in one pop
BS00066438_51	SNP from 90K array	Yes	Yes			2	Used in two pops
BS00066444_51	SNP from 90K array			Yes		1	Used in one pop
BS00066484_51	SNP from 90K array			Yes		1	Used in one pop
BS00066486_51	SNP from 90K array		Yes			1	Used in one pop
BS00066515_51	SNP from 90K array			Yes		1	Used in one pop
BS00066545_51	SNP from 90K array		Yes			1	Used in one pop
BS00066546_51	SNP from 90K array	Yes				1	Used in one pop
BS00066623_51	SNP from 90K array	Yes				1	Used in one pop
BS00066628_51	SNP from 90K array		Yes			1	Used in one pop
BS00066651_51	SNP from 90K array	Yes	Yes			2	Used in two pops
BS00066652_51	SNP from 90K array		Yes			1	Used in one pop
BS00066661_51	SNP from 90K array	Yes	Yes			2	Used in two pops
BS00066674_51	SNP from 90K array		Yes			1	Used in one pop
BS00066756_51	SNP from 90K array	Yes	Yes			2	Used in two pops
BS00066783_51	SNP from 90K array		Yes			1	Used in one pop
BS00066798_51	SNP from 90K array		Yes			1	Used in one pop
BS00066847_51	SNP from 90K array		Yes			1	Used in one pop
BS00066885_51	SNP from 90K array		Yes	Yes		2	Used in two pops
BS00066903_51	SNP from 90K array		Yes			1	Used in one pop
BS00066904_51	SNP from 90K array		Yes			1	Used in one pop
BS00066932_51	SNP from 90K array		Yes			1	Used in one pop
BS00066976_51	SNP from 90K array		Yes			1	Used in one pop
BS00066978_51	SNP from 90K array	Yes	Yes			2	Used in two pops
BS00066989_51	SNP from 90K array		Yes			1	Used in one pop
BS00067000_51	SNP from 90K array	Yes				1	Used in one pop
BS00067072_51	SNP from 90K array			Yes		1	Used in one pop
BS00067073_51	SNP from 90K array	Yes				1	Used in one pop
BS00067152_51	SNP from 90K array			Yes		1	Used in one pop
BS00067159_51	SNP from 90K array		Yes			1	Used in one pop
BS00067200_51	SNP from 90K array	Yes				1	Used in one pop
BS00067297_51	SNP from 90K array	Yes	Yes			2	Used in two pops
BS00067320_51	SNP from 90K array		Yes			1	Used in one pop
BS00067328_51	SNP from 90K array		Yes	Yes		2	Used in two pops
BS00067331_51	SNP from 90K array		Yes			1	Used in one pop
BS00067333_51	SNP from 90K array	Yes				1	Used in one pop
BS00067337_51	SNP from 90K array		Yes			1	Used in one pop
BS00067339_51	SNP from 90K array	Yes				1	Used in one pop
BS00067347_51	SNP from 90K array		Yes			1	Used in one pop
BS00067388_51	SNP from 90K array	Yes				1	Used in one pop
BS00067389_51	SNP from 90K array		Yes			1	Used in one pop
BS00067398_51	SNP from 90K array		Yes			1	Used in one pop
BS00067421_51	SNP from 90K array			Yes		1	Used in one pop
BS00067439_51	SNP from 90K array		Yes			1	Used in one pop
BS00067453_51	SNP from 90K array			Yes		1	Used in one pop
BS00067483_51	SNP from 90K array	Yes				1	Used in one pop
BS00067499_51	SNP from 90K array	Yes	Yes			2	Used in two pops
BS00067515_51	SNP from 90K array		Yes			1	Used in one pop
BS00067551_51	SNP from 90K array	Yes				1	Used in one pop
BS00067572_51	SNP from 90K array		Yes			1	Used in one pop
BS00067599_51	SNP from 90K array	Yes				1	Used in one pop
BS00067613_51	SNP from 90K array			Yes		1	Used in one pop
BS00067615_51	SNP from 90K array		Yes	Yes		2	Used in two pops
BS00067618_51	SNP from 90K array		Yes			1	Used in one pop
BS00067619_51	SNP from 90K array		Yes	Yes		2	Used in two pops
BS00067620_51	SNP from 90K array		Yes			1	Used in one pop
BS00067652_51	SNP from 90K array		Yes			1	Used in one pop
BS00067656_51	SNP from 90K array	Yes				1	Used in one pop
BS00067663_51	SNP from 90K array			Yes		1	Used in one pop
BS00067672_51	SNP from 90K array	Yes				1	Used in one pop
BS00067682_51	SNP from 90K array		Yes			1	Used in one pop
BS00067684_51	SNP from 90K array		Yes			1	Used in one pop
BS00067701_51	SNP from 90K array		Yes			1	Used in one pop
BS00067741_51	SNP from 90K array		Yes			1	Used in one pop
BS00067744_51	SNP from 90K array		Yes			1	Used in one pop
BS00067757_51	SNP from 90K array	Yes				1	Used in one pop
BS00067769_51	SNP from 90K array			Yes		1	Used in one pop
BS00067786_51	SNP from 90K array		Yes			1	Used in one pop
BS00067800_51	SNP from 90K array			Yes		1	Used in one pop
BS00067820_51	SNP from 90K array	Yes				1	Used in one pop
BS00067836_51	SNP from 90K array	Yes				1	Used in one pop
BS00067871_51	SNP from 90K array	Yes				1	Used in one pop
BS00067873_51	SNP from 90K array	Yes				1	Used in one pop
BS00067878_51	SNP from 90K array		Yes			1	Used in one pop
BS00067942_51	SNP from 90K array		Yes			1	Used in one pop
BS00068025_51	SNP from 90K array		Yes	Yes		2	Used in two pops
BS00068026_51	SNP from 90K array		Yes	Yes		2	Used in two pops
BS00068027_51	SNP from 90K array		Yes			1	Used in one pop
BS00068032_51	SNP from 90K array		Yes			1	Used in one pop
BS00068033_51	SNP from 90K array		Yes			1	Used in one pop
BS00068077_51	SNP from 90K array		Yes			1	Used in one pop
BS00068083_51	SNP from 90K array			Yes		1	Used in one pop
BS00068166_51	SNP from 90K array	Yes	Yes			2	Used in two pops
BS00068173_51	SNP from 90K array		Yes			1	Used in one pop
BS00068196_51	SNP from 90K array			Yes		1	Used in one pop
BS00068200_51	SNP from 90K array	Yes	Yes			2	Used in two pops
BS00068205_51	SNP from 90K array		Yes			1	Used in one pop
BS00068243_51	SNP from 90K array		Yes	Yes		2	Used in two pops
BS00068294_51	SNP from 90K array		Yes			1	Used in one pop
BS00068327_51	SNP from 90K array		Yes			1	Used in one pop
BS00068358_51	SNP from 90K array	Yes				1	Used in one pop
BS00068390_51	SNP from 90K array	Yes				1	Used in one pop
BS00068429_51	SNP from 90K array		Yes			1	Used in one pop
BS00068435_51	SNP from 90K array		Yes			1	Used in one pop
BS00068534_51	SNP from 90K array		Yes			1	Used in one pop
BS00068537_51	SNP from 90K array		Yes			1	Used in one pop
BS00068557_51	SNP from 90K array		Yes			1	Used in one pop
BS00068562_51	SNP from 90K array		Yes			1	Used in one pop
BS00068575_51	SNP from 90K array		Yes			1	Used in one pop
BS00068592_51	SNP from 90K array	Yes		Yes		2	Used in two pops
BS00068615_51	SNP from 90K array	Yes				1	Used in one pop
BS00068659_51	SNP from 90K array	Yes				1	Used in one pop
BS00068775_51	SNP from 90K array		Yes			1	Used in one pop
BS00068776_51	SNP from 90K array		Yes			1	Used in one pop
BS00068805_51	SNP from 90K array		Yes	Yes		2	Used in two pops
BS00068851_51	SNP from 90K array		Yes	Yes		2	Used in two pops
BS00068944_51	SNP from 90K array		Yes	Yes		2	Used in two pops
BS00069115_51	SNP from 90K array		Yes			1	Used in one pop
BS00069175_51	SNP from 90K array	Yes				1	Used in one pop
BS00069274_51	SNP from 90K array		Yes			1	Used in one pop
BS00069285_51	SNP from 90K array	Yes				1	Used in one pop
BS00069355_51	SNP from 90K array	Yes				1	Used in one pop
BS00069368_51	SNP from 90K array	Yes				1	Used in one pop
BS00069416_51	SNP from 90K array		Yes			1	Used in one pop
BS00069417_51	SNP from 90K array		Yes			1	Used in one pop
BS00069546_51	SNP from 90K array	Yes				1	Used in one pop
BS00069601_51	SNP from 90K array		Yes			1	Used in one pop
BS00069627_51	SNP from 90K array	Yes				1	Used in one pop
BS00069741_51	SNP from 90K array		Yes			1	Used in one pop
BS00069754_51	SNP from 90K array		Yes			1	Used in one pop
BS00069756_51	SNP from 90K array		Yes			1	Used in one pop
BS00069773_51	SNP from 90K array	Yes				1	Used in one pop
BS00070091_51	SNP from 90K array	Yes				1	Used in one pop
BS00070198_51	SNP from 90K array			Yes		1	Used in one pop
BS00070327_51	SNP from 90K array		Yes			1	Used in one pop
BS00070455_51	SNP from 90K array		Yes	Yes		2	Used in two pops
BS00070456_51	SNP from 90K array		Yes			1	Used in one pop
BS00070507_51	SNP from 90K array	Yes	Yes			2	Used in two pops
BS00070538_51	SNP from 90K array	Yes				1	Used in one pop
BS00070539_51	SNP from 90K array	Yes				1	Used in one pop
BS00070550_51	SNP from 90K array		Yes			1	Used in one pop
BS00070626_51	SNP from 90K array		Yes	Yes		2	Used in two pops
BS00070642_51	SNP from 90K array	Yes				1	Used in one pop
BS00070643_51	SNP from 90K array	Yes				1	Used in one pop
BS00070668_51	SNP from 90K array	Yes				1	Used in one pop
BS00070687_51	SNP from 90K array			Yes		1	Used in one pop
BS00070693_51	SNP from 90K array	Yes	Yes			2	Used in two pops
BS00070706_51	SNP from 90K array		Yes			1	Used in one pop
BS00070735_51	SNP from 90K array	Yes				1	Used in one pop
BS00070751_51	SNP from 90K array	Yes				1	Used in one pop
BS00070771_51	SNP from 90K array		Yes			1	Used in one pop
BS00070856_51	SNP from 90K array		Yes			1	Used in one pop
BS00070857_51	SNP from 90K array		Yes			1	Used in one pop
BS00070861_51	SNP from 90K array		Yes			1	Used in one pop
BS00070900_51	SNP from 90K array	Yes				1	Used in one pop
BS00070917_51	SNP from 90K array		Yes	Yes		2	Used in two pops
BS00070951_51	SNP from 90K array			Yes		1	Used in one pop
BS00071025_51	SNP from 90K array		Yes			1	Used in one pop
BS00071041_51	SNP from 90K array		Yes			1	Used in one pop
BS00071087_51	SNP from 90K array		Yes			1	Used in one pop
BS00071108_51	SNP from 90K array	Yes	Yes			2	Used in two pops
BS00071191_51	SNP from 90K array	Yes	Yes			2	Used in two pops
BS00071289_51	SNP from 90K array			Yes		1	Used in one pop
BS00071398_51	SNP from 90K array		Yes			1	Used in one pop
BS00071400_51	SNP from 90K array	Yes	Yes			2	Used in two pops
BS00071402_51	SNP from 90K array		Yes			1	Used in one pop
BS00071422_51	SNP from 90K array		Yes			1	Used in one pop
BS00071452_51	SNP from 90K array	Yes				1	Used in one pop
BS00071597_51	SNP from 90K array		Yes			1	Used in one pop
BS00071598_51	SNP from 90K array		Yes			1	Used in one pop
BS00071690_51	SNP from 90K array			Yes		1	Used in one pop
BS00071693_51	SNP from 90K array		Yes			1	Used in one pop
BS00071732_51	SNP from 90K array			Yes		1	Used in one pop
BS00071893_51	SNP from 90K array	Yes				1	Used in one pop
BS00071912_51	SNP from 90K array	Yes				1	Used in one pop
BS00072025_51	SNP from 90K array		Yes			1	Used in one pop
BS00072113_51	SNP from 90K array		Yes			1	Used in one pop
BS00072151_51	SNP from 90K array		Yes			1	Used in one pop
BS00072156_51	SNP from 90K array		Yes			1	Used in one pop
BS00072185_51	SNP from 90K array		Yes			1	Used in one pop
BS00072193_51	SNP from 90K array		Yes			1	Used in one pop
BS00072206_51	SNP from 90K array		Yes			1	Used in one pop
BS00072216_51	SNP from 90K array			Yes		1	Used in one pop
BS00072289_51	SNP from 90K array			Yes		1	Used in one pop
BS00072462_51	SNP from 90K array	Yes				1	Used in one pop
BS00072791_51	SNP from 90K array		Yes			1	Used in one pop
BS00073062_51	SNP from 90K array	Yes	Yes			2	Used in two pops
BS00073063_51	SNP from 90K array	Yes				1	Used in one pop
BS00073084_51	SNP from 90K array	Yes				1	Used in one pop
BS00073125_51	SNP from 90K array	Yes				1	Used in one pop
BS00073229_51	SNP from 90K array	Yes				1	Used in one pop
BS00073381_51	SNP from 90K array	Yes	Yes			2	Used in two pops
BS00073382_51	SNP from 90K array	Yes	Yes			2	Used in two pops
BS00073403_51	SNP from 90K array		Yes	Yes		2	Used in two pops
BS00073404_51	SNP from 90K array			Yes		1	Used in one pop
BS00073426_51	SNP from 90K array	Yes				1	Used in one pop
BS00073585_51	SNP from 90K array	Yes				1	Used in one pop
BS00073644_51	SNP from 90K array			Yes		1	Used in one pop
BS00073670_51	SNP from 90K array		Yes			1	Used in one pop
BS00073732_51	SNP from 90K array		Yes			1	Used in one pop
BS00073871_51	SNP from 90K array		Yes			1	Used in one pop
BS00073906_51	SNP from 90K array	Yes				1	Used in one pop
BS00073958_51	SNP from 90K array		Yes	Yes		2	Used in two pops
BS00073989_51	SNP from 90K array	Yes				1	Used in one pop
BS00074041_51	SNP from 90K array	Yes				1	Used in one pop
BS00074083_51	SNP from 90K array		Yes			1	Used in one pop
BS00074110_51	SNP from 90K array		Yes			1	Used in one pop
BS00074151_51	SNP from 90K array		Yes			1	Used in one pop
BS00074166_51	SNP from 90K array		Yes			1	Used in one pop
BS00074183_51	SNP from 90K array	Yes				1	Used in one pop
BS00074254_51	SNP from 90K array		Yes			1	Used in one pop
BS00074255_51	SNP from 90K array		Yes			1	Used in one pop
BS00074287_51	SNP from 90K array		Yes			1	Used in one pop
BS00074288_51	SNP from 90K array		Yes	Yes		2	Used in two pops
BS00074289_51	SNP from 90K array		Yes	Yes		2	Used in two pops
BS00074299_51	SNP from 90K array		Yes			1	Used in one pop
BS00074301_51	SNP from 90K array		Yes			1	Used in one pop
BS00074315_51	SNP from 90K array			Yes		1	Used in one pop
BS00074328_51	SNP from 90K array		Yes			1	Used in one pop
BS00074353_51	SNP from 90K array		Yes			1	Used in one pop
BS00074439_51	SNP from 90K array		Yes			1	Used in one pop
BS00074487_51	SNP from 90K array		Yes			1	Used in one pop
BS00074495_51	SNP from 90K array	Yes				1	Used in one pop
BS00074617_51	SNP from 90K array		Yes			1	Used in one pop
BS00074721_51	SNP from 90K array		Yes			1	Used in one pop
BS00074731_51	SNP from 90K array			Yes		1	Used in one pop
BS00074780_51	SNP from 90K array	Yes				1	Used in one pop
BS00074787_51	SNP from 90K array		Yes			1	Used in one pop
BS00074806_51	SNP from 90K array			Yes		1	Used in one pop
BS00074817_51	SNP from 90K array		Yes			1	Used in one pop
BS00074824_51	SNP from 90K array		Yes			1	Used in one pop
BS00074855_51	SNP from 90K array	Yes				1	Used in one pop
BS00074876_51	SNP from 90K array		Yes			1	Used in one pop
BS00074911_51	SNP from 90K array			Yes		1	Used in one pop
BS00074979_51	SNP from 90K array	Yes				1	Used in one pop
BS00074991_51	SNP from 90K array	Yes	Yes			2	Used in two pops
BS00074992_51	SNP from 90K array	Yes	Yes			2	Used in two pops
BS00075030_51	SNP from 90K array		Yes			1	Used in one pop
BS00075119_51	SNP from 90K array		Yes			1	Used in one pop
BS00075308_51	SNP from 90K array			Yes		1	Used in one pop
BS00075332_51	SNP from 90K array			Yes		1	Used in one pop
BS00075410_51	SNP from 90K array	Yes				1	Used in one pop
BS00075515_51	SNP from 90K array		Yes			1	Used in one pop
BS00075525_51	SNP from 90K array		Yes			1	Used in one pop
BS00075615_51	SNP from 90K array		Yes			1	Used in one pop
BS00075616_51	SNP from 90K array	Yes	Yes			2	Used in two pops
BS00075631_51	SNP from 90K array		Yes	Yes		2	Used in two pops
BS00075731_51	SNP from 90K array	Yes				1	Used in one pop
BS00075739_51	SNP from 90K array		Yes			1	Used in one pop
BS00075740_51	SNP from 90K array		Yes			1	Used in one pop
BS00075746_51	SNP from 90K array		Yes	Yes		2	Used in two pops
BS00075855_51	SNP from 90K array		Yes			1	Used in one pop
BS00075879_51	SNP from 90K array			Yes		1	Used in one pop
BS00076003_51	SNP from 90K array			Yes		1	Used in one pop
BS00076120_51	SNP from 90K array		Yes	Yes		2	Used in two pops
BS00076139_51	SNP from 90K array		Yes			1	Used in one pop
BS00076221_51	SNP from 90K array			Yes		1	Used in one pop
BS00076246_51	SNP from 90K array		Yes			1	Used in one pop
BS00076248_51	SNP from 90K array		Yes			1	Used in one pop
BS00076259_51	SNP from 90K array		Yes			1	Used in one pop
BS00076298_51	SNP from 90K array			Yes		1	Used in one pop
BS00076305_51	SNP from 90K array	Yes				1	Used in one pop
BS00076330_51	SNP from 90K array		Yes			1	Used in one pop
BS00076344_51	SNP from 90K array			Yes		1	Used in one pop
BS00076369_51	SNP from 90K array			Yes		1	Used in one pop
BS00076379_51	SNP from 90K array		Yes			1	Used in one pop
BS00076394_51	SNP from 90K array			Yes		1	Used in one pop
BS00076402_51	SNP from 90K array	Yes				1	Used in one pop
BS00076405_51	SNP from 90K array			Yes		1	Used in one pop
BS00076530_51	SNP from 90K array	Yes	Yes			2	Used in two pops
BS00076536_51	SNP from 90K array		Yes			1	Used in one pop
BS00076596_51	SNP from 90K array		Yes			1	Used in one pop
BS00076622_51	SNP from 90K array	Yes				1	Used in one pop
BS00076630_51	SNP from 90K array		Yes			1	Used in one pop
BS00076631_51	SNP from 90K array		Yes			1	Used in one pop
BS00076751_51	SNP from 90K array	Yes				1	Used in one pop
BS00076772_51	SNP from 90K array	Yes				1	Used in one pop
BS00076833_51	SNP from 90K array		Yes			1	Used in one pop
BS00076835_51	SNP from 90K array		Yes			1	Used in one pop
BS00076948_51	SNP from 90K array	Yes				1	Used in one pop
BS00077071_51	SNP from 90K array			Yes		1	Used in one pop
BS00077199_51	SNP from 90K array	Yes				1	Used in one pop
BS00077237_51	SNP from 90K array		Yes			1	Used in one pop
BS00077350_51	SNP from 90K array		Yes			1	Used in one pop
BS00077411_51	SNP from 90K array		Yes			1	Used in one pop
BS00077423_51	SNP from 90K array		Yes			1	Used in one pop
BS00077462_51	SNP from 90K array		Yes			1	Used in one pop
BS00077463_51	SNP from 90K array		Yes			1	Used in one pop
BS00077498_51	SNP from 90K array		Yes			1	Used in one pop
BS00077533_51	SNP from 90K array			Yes		1	Used in one pop
BS00077685_51	SNP from 90K array	Yes	Yes	Yes		3	Used in three pops
BS00077716_51	SNP from 90K array		Yes			1	Used in one pop
BS00077734_51	SNP from 90K array		Yes			1	Used in one pop
BS00077768_51	SNP from 90K array		Yes			1	Used in one pop
BS00077769_51	SNP from 90K array		Yes			1	Used in one pop
BS00077819_51	SNP from 90K array	Yes				1	Used in one pop
BS00077831_51	SNP from 90K array		Yes			1	Used in one pop
BS00077858_51	SNP from 90K array		Yes			1	Used in one pop
BS00077891_51	SNP from 90K array		Yes	Yes		2	Used in two pops
BS00077946_51	SNP from 90K array			Yes		1	Used in one pop
BS00077952_51	SNP from 90K array			Yes		1	Used in one pop
BS00077955_51	SNP from 90K array	Yes				1	Used in one pop
BS00077990_51	SNP from 90K array		Yes			1	Used in one pop
BS00078051_51	SNP from 90K array			Yes		1	Used in one pop
BS00078085_51	SNP from 90K array		Yes			1	Used in one pop
BS00078150_51	SNP from 90K array	Yes				1	Used in one pop
BS00078242_51	SNP from 90K array			Yes		1	Used in one pop
BS00078288_51	SNP from 90K array		Yes			1	Used in one pop
BS00078434_51	SNP from 90K array	Yes				1	Used in one pop
BS00078460_51	SNP from 90K array		Yes			1	Used in one pop
BS00078515_51	SNP from 90K array		Yes			1	Used in one pop
BS00078522_51	SNP from 90K array		Yes			1	Used in one pop
BS00078597_51	SNP from 90K array	Yes				1	Used in one pop
BS00078612_51	SNP from 90K array		Yes			1	Used in one pop
BS00078654_51	SNP from 90K array		Yes			1	Used in one pop
BS00078784_51	SNP from 90K array	Yes	Yes			2	Used in two pops
BS00078785_51	SNP from 90K array		Yes			1	Used in one pop
BS00078870_51	SNP from 90K array		Yes			1	Used in one pop
BS00078932_51	SNP from 90K array	Yes				1	Used in one pop
BS00078953_51	SNP from 90K array			Yes		1	Used in one pop
BS00079014_51	SNP from 90K array		Yes			1	Used in one pop
BS00079029_51	SNP from 90K array			Yes		1	Used in one pop
BS00079035_51	SNP from 90K array	Yes	Yes			2	Used in two pops
BS00079036_51	SNP from 90K array		Yes			1	Used in one pop
BS00079071_51	SNP from 90K array		Yes			1	Used in one pop
BS00079087_51	SNP from 90K array		Yes			1	Used in one pop
BS00079095_51	SNP from 90K array	Yes				1	Used in one pop
BS00079127_51	SNP from 90K array	Yes				1	Used in one pop
BS00079208_51	SNP from 90K array	Yes				1	Used in one pop
BS00079213_51	SNP from 90K array	Yes		Yes		2	Used in two pops
BS00079237_51	SNP from 90K array			Yes		1	Used in one pop
BS00079388_51	SNP from 90K array		Yes			1	Used in one pop
BS00079443_51	SNP from 90K array	Yes	Yes			2	Used in two pops
BS00079522_51	SNP from 90K array		Yes			1	Used in one pop
BS00079532_51	SNP from 90K array		Yes			1	Used in one pop
BS00079590_51	SNP from 90K array	Yes				1	Used in one pop
BS00079591_51	SNP from 90K array	Yes				1	Used in one pop
BS00079664_51	SNP from 90K array	Yes				1	Used in one pop
BS00079699_51	SNP from 90K array	Yes				1	Used in one pop
BS00079941_51	SNP from 90K array		Yes			1	Used in one pop
BS00080076_51	SNP from 90K array		Yes			1	Used in one pop
BS00080187_51	SNP from 90K array		Yes			1	Used in one pop
BS00080311_51	SNP from 90K array		Yes			1	Used in one pop
BS00080318_51	SNP from 90K array		Yes			1	Used in one pop
BS00080365_51	SNP from 90K array		Yes			1	Used in one pop
BS00080495_51	SNP from 90K array		Yes			1	Used in one pop
BS00080621_51	SNP from 90K array			Yes		1	Used in one pop
BS00080746_51	SNP from 90K array			Yes		1	Used in one pop
BS00080751_51	SNP from 90K array	Yes				1	Used in one pop
BS00080752_51	SNP from 90K array		Yes	Yes		2	Used in two pops
BS00080759_51	SNP from 90K array	Yes	Yes			2	Used in two pops
BS00080760_51	SNP from 90K array		Yes			1	Used in one pop
BS00080879_51	SNP from 90K array		Yes			1	Used in one pop
BS00081002_51	SNP from 90K array			Yes		1	Used in one pop
BS00081335_51	SNP from 90K array		Yes	Yes		2	Used in two pops
BS00081428_51	SNP from 90K array	Yes		Yes		2	Used in two pops
BS00081455_51	SNP from 90K array	Yes				1	Used in one pop
BS00081491_51	SNP from 90K array	Yes				1	Used in one pop
BS00081506_51	SNP from 90K array	Yes	Yes			2	Used in two pops
BS00081565_51	SNP from 90K array		Yes			1	Used in one pop
BS00081603_51	SNP from 90K array		Yes			1	Used in one pop
BS00081610_51	SNP from 90K array		Yes			1	Used in one pop
BS00081631_51	SNP from 90K array		Yes			1	Used in one pop
BS00081688_51	SNP from 90K array		Yes			1	Used in one pop
BS00081724_51	SNP from 90K array		Yes	Yes		2	Used in two pops
BS00081729_51	SNP from 90K array			Yes		1	Used in one pop
BS00081951_51	SNP from 90K array		Yes			1	Used in one pop
BS00081981_51	SNP from 90K array		Yes			1	Used in one pop
BS00082001_51	SNP from 90K array	Yes				1	Used in one pop
BS00082002_51	SNP from 90K array	Yes				1	Used in one pop
BS00082063_51	SNP from 90K array	Yes	Yes	Yes		3	Used in three pops
BS00082081_51	SNP from 90K array		Yes			1	Used in one pop
BS00082137_51	SNP from 90K array		Yes			1	Used in one pop
BS00082312_51	SNP from 90K array		Yes			1	Used in one pop
BS00082412_51	SNP from 90K array		Yes			1	Used in one pop
BS00082567_51	SNP from 90K array	Yes	Yes			2	Used in two pops
BS00082577_51	SNP from 90K array		Yes			1	Used in one pop
BS00082760_51	SNP from 90K array	Yes				1	Used in one pop
BS00082812_51	SNP from 90K array		Yes	Yes		2	Used in two pops
BS00083146_51	SNP from 90K array	Yes	Yes			2	Used in two pops
BS00083177_51	SNP from 90K array			Yes		1	Used in one pop
BS00083500_51	SNP from 90K array		Yes			1	Used in one pop
BS00083531_51	SNP from 90K array		Yes			1	Used in one pop
BS00083630_51	SNP from 90K array		Yes	Yes		2	Used in two pops
BS00083640_51	SNP from 90K array		Yes			1	Used in one pop
BS00083715_51	SNP from 90K array			Yes		1	Used in one pop
BS00083763_51	SNP from 90K array		Yes			1	Used in one pop
BS00083768_51	SNP from 90K array		Yes			1	Used in one pop
BS00083806_51	SNP from 90K array	Yes				1	Used in one pop
BS00083807_51	SNP from 90K array	Yes				1	Used in one pop
BS00084022_51	SNP from 90K array		Yes			1	Used in one pop
BS00084133_51	SNP from 90K array		Yes			1	Used in one pop
BS00084193_51	SNP from 90K array		Yes			1	Used in one pop
BS00084216_51	SNP from 90K array		Yes			1	Used in one pop
BS00084370_51	SNP from 90K array	Yes	Yes			2	Used in two pops
BS00084417_51	SNP from 90K array		Yes			1	Used in one pop
BS00084661_51	SNP from 90K array	Yes	Yes			2	Used in two pops
BS00084667_51	SNP from 90K array		Yes			1	Used in one pop
BS00084668_51	SNP from 90K array		Yes			1	Used in one pop
BS00084703_51	SNP from 90K array			Yes		1	Used in one pop
BS00084895_51	SNP from 90K array		Yes			1	Used in one pop
BS00084990_51	SNP from 90K array		Yes			1	Used in one pop
BS00085191_51	SNP from 90K array	Yes				1	Used in one pop
BS00085589_51	SNP from 90K array		Yes			1	Used in one pop
BS00085610_51	SNP from 90K array	Yes				1	Used in one pop
BS00085688_51	SNP from 90K array		Yes			1	Used in one pop
BS00085711_51	SNP from 90K array		Yes			1	Used in one pop
BS00085980_51	SNP from 90K array	Yes	Yes			2	Used in two pops
BS00086093_51	SNP from 90K array		Yes			1	Used in one pop
BS00086095_51	SNP from 90K array		Yes			1	Used in one pop
BS00086096_51	SNP from 90K array	Yes	Yes	Yes		3	Used in three pops
BS00086247_51	SNP from 90K array	Yes	Yes			2	Used in two pops
BS00086576_51	SNP from 90K array			Yes		1	Used in one pop
BS00086676_51	SNP from 90K array		Yes			1	Used in one pop
BS00086679_51	SNP from 90K array		Yes			1	Used in one pop
BS00086680_51	SNP from 90K array	Yes				1	Used in one pop
BS00086717_51	SNP from 90K array		Yes			1	Used in one pop
BS00086964_51	SNP from 90K array	Yes				1	Used in one pop
BS00087054_51	SNP from 90K array			Yes		1	Used in one pop
BS00087086_51	SNP from 90K array		Yes			1	Used in one pop
BS00087144_51	SNP from 90K array		Yes			1	Used in one pop
BS00087192_51	SNP from 90K array			Yes		1	Used in one pop
BS00087601_51	SNP from 90K array	Yes				1	Used in one pop
BS00087680_51	SNP from 90K array		Yes			1	Used in one pop
BS00087757_51	SNP from 90K array	Yes				1	Used in one pop
BS00087783_51	SNP from 90K array		Yes			1	Used in one pop
BS00087793_51	SNP from 90K array		Yes	Yes		2	Used in two pops
BS00087798_51	SNP from 90K array	Yes				1	Used in one pop
BS00087825_51	SNP from 90K array		Yes			1	Used in one pop
BS00087915_51	SNP from 90K array		Yes			1	Used in one pop
BS00087961_51	SNP from 90K array		Yes			1	Used in one pop
BS00088035_51	SNP from 90K array		Yes			1	Used in one pop
BS00088103_51	SNP from 90K array		Yes			1	Used in one pop
BS00088136_51	SNP from 90K array	Yes	Yes			2	Used in two pops
BS00088186_51	SNP from 90K array		Yes			1	Used in one pop
BS00088375_51	SNP from 90K array	Yes				1	Used in one pop
BS00088489_51	SNP from 90K array	Yes				1	Used in one pop
BS00088558_51	SNP from 90K array		Yes			1	Used in one pop
BS00088733_51	SNP from 90K array		Yes			1	Used in one pop
BS00088755_51	SNP from 90K array		Yes			1	Used in one pop
BS00088756_51	SNP from 90K array		Yes			1	Used in one pop
BS00088851_51	SNP from 90K array	Yes				1	Used in one pop
BS00088958_51	SNP from 90K array		Yes			1	Used in one pop
BS00088987_51	SNP from 90K array	Yes				1	Used in one pop
BS00089076_51	SNP from 90K array		Yes			1	Used in one pop
BS00089282_51	SNP from 90K array		Yes			1	Used in one pop
BS00089322_51	SNP from 90K array	Yes				1	Used in one pop
BS00089409_51	SNP from 90K array		Yes			1	Used in one pop
BS00089445_51	SNP from 90K array			Yes		1	Used in one pop
BS00089497_51	SNP from 90K array		Yes			1	Used in one pop
BS00089530_51	SNP from 90K array			Yes		1	Used in one pop
BS00089563_51	SNP from 90K array			Yes		1	Used in one pop
BS00089580_51	SNP from 90K array	Yes				1	Used in one pop
BS00089597_51	SNP from 90K array		Yes			1	Used in one pop
BS00089938_51	SNP from 90K array		Yes	Yes		2	Used in two pops
BS00089939_51	SNP from 90K array		Yes			1	Used in one pop
BS00089942_51	SNP from 90K array	Yes				1	Used in one pop
BS00089959_51	SNP from 90K array	Yes	Yes			2	Used in two pops
BS00090069_51	SNP from 90K array		Yes			1	Used in one pop
BS00090225_51	SNP from 90K array		Yes			1	Used in one pop
BS00090227_51	SNP from 90K array		Yes			1	Used in one pop
BS00090599_51	SNP from 90K array		Yes			1	Used in one pop
BS00090847_51	SNP from 90K array	Yes				1	Used in one pop
BS00090866_51	SNP from 90K array		Yes			1	Used in one pop
BS00090928_51	SNP from 90K array	Yes	Yes			2	Used in two pops
BS00090940_51	SNP from 90K array	Yes				1	Used in one pop
BS00091035_51	SNP from 90K array		Yes			1	Used in one pop
BS00091126_51	SNP from 90K array		Yes			1	Used in one pop
BS00091168_51	SNP from 90K array		Yes			1	Used in one pop
BS00091479_51	SNP from 90K array	Yes	Yes			2	Used in two pops
BS00091561_51	SNP from 90K array			Yes		1	Used in one pop
BS00091577_51	SNP from 90K array		Yes			1	Used in one pop
BS00091668_51	SNP from 90K array	Yes	Yes			2	Used in two pops
BS00091774_51	SNP from 90K array		Yes			1	Used in one pop
BS00091887_51	SNP from 90K array	Yes				1	Used in one pop
BS00092275_51	SNP from 90K array			Yes		1	Used in one pop
BS00092354_51	SNP from 90K array		Yes			1	Used in one pop
BS00092488_51	SNP from 90K array		Yes			1	Used in one pop
BS00092541_51	SNP from 90K array	Yes				1	Used in one pop
BS00092542_51	SNP from 90K array	Yes				1	Used in one pop
BS00092550_51	SNP from 90K array	Yes		Yes		2	Used in two pops
BS00092631_51	SNP from 90K array		Yes			1	Used in one pop
BS00092666_51	SNP from 90K array		Yes			1	Used in one pop
BS00092859_51	SNP from 90K array		Yes			1	Used in one pop
BS00092860_51	SNP from 90K array		Yes			1	Used in one pop
BS00093078_51	SNP from 90K array		Yes			1	Used in one pop
BS00093122_51	SNP from 90K array		Yes			1	Used in one pop
BS00093145_51	SNP from 90K array	Yes	Yes			2	Used in two pops
BS00093156_51	SNP from 90K array		Yes	Yes		2	Used in two pops
BS00093201_51	SNP from 90K array	Yes	Yes			2	Used in two pops
BS00093231_51	SNP from 90K array		Yes	Yes		2	Used in two pops
BS00093289_51	SNP from 90K array			Yes		1	Used in one pop
BS00093325_51	SNP from 90K array		Yes			1	Used in one pop
BS00093377_51	SNP from 90K array		Yes			1	Used in one pop
BS00093475_51	SNP from 90K array			Yes		1	Used in one pop
BS00093512_51	SNP from 90K array		Yes			1	Used in one pop
BS00093522_51	SNP from 90K array		Yes	Yes		2	Used in two pops
BS00093591_51	SNP from 90K array	Yes				1	Used in one pop
BS00093755_51	SNP from 90K array	Yes	Yes			2	Used in two pops
BS00093871_51	SNP from 90K array		Yes			1	Used in one pop
BS00093889_51	SNP from 90K array	Yes				1	Used in one pop
BS00093975_51	SNP from 90K array	Yes	Yes			2	Used in two pops
BS00093990_51	SNP from 90K array		Yes			1	Used in one pop
BS00093992_51	SNP from 90K array			Yes		1	Used in one pop
BS00094333_51	SNP from 90K array	Yes				1	Used in one pop
BS00094366_51	SNP from 90K array	Yes				1	Used in one pop
BS00094396_51	SNP from 90K array		Yes			1	Used in one pop
BS00094406_51	SNP from 90K array	Yes				1	Used in one pop
BS00094471_51	SNP from 90K array		Yes			1	Used in one pop
BS00094480_51	SNP from 90K array	Yes				1	Used in one pop
BS00094574_51	SNP from 90K array	Yes				1	Used in one pop
BS00094681_51	SNP from 90K array	Yes				1	Used in one pop
BS00094770_51	SNP from 90K array		Yes			1	Used in one pop
BS00094965_51	SNP from 90K array		Yes			1	Used in one pop
BS00095088_51	SNP from 90K array			Yes		1	Used in one pop
BS00095157_51	SNP from 90K array		Yes			1	Used in one pop
BS00095225_51	SNP from 90K array		Yes			1	Used in one pop
BS00095389_51	SNP from 90K array		Yes			1	Used in one pop
BS00095423_51	SNP from 90K array		Yes			1	Used in one pop
BS00095510_51	SNP from 90K array		Yes			1	Used in one pop
BS00095511_51	SNP from 90K array			Yes		1	Used in one pop
BS00095573_51	SNP from 90K array		Yes	Yes		2	Used in two pops
BS00096149_51	SNP from 90K array		Yes			1	Used in one pop
BS00096151_51	SNP from 90K array		Yes			1	Used in one pop
BS00096182_51	SNP from 90K array	Yes				1	Used in one pop
BS00096301_51	SNP from 90K array	Yes				1	Used in one pop
BS00096498_51	SNP from 90K array		Yes			1	Used in one pop
BS00096547_51	SNP from 90K array		Yes			1	Used in one pop
BS00096585_51	SNP from 90K array		Yes	Yes		2	Used in two pops
BS00097302_51	SNP from 90K array			Yes		1	Used in one pop
BS00097374_51	SNP from 90K array		Yes			1	Used in one pop
BS00097623_51	SNP from 90K array		Yes			1	Used in one pop
BS00097659_51	SNP from 90K array		Yes			1	Used in one pop
BS00097939_51	SNP from 90K array	Yes	Yes			2	Used in two pops
BS00097986_51	SNP from 90K array		Yes			1	Used in one pop
BS00098062_51	SNP from 90K array	Yes				1	Used in one pop
BS00098161_51	SNP from 90K array		Yes			1	Used in one pop
BS00098227_51	SNP from 90K array		Yes			1	Used in one pop
BS00098228_51	SNP from 90K array		Yes			1	Used in one pop
BS00098292_51	SNP from 90K array		Yes			1	Used in one pop
BS00098482_51	SNP from 90K array	Yes				1	Used in one pop
BS00098483_51	SNP from 90K array		Yes			1	Used in one pop
BS00098490_51	SNP from 90K array	Yes	Yes			2	Used in two pops
BS00098759_51	SNP from 90K array		Yes			1	Used in one pop
BS00098760_51	SNP from 90K array		Yes			1	Used in one pop
BS00098794_51	SNP from 90K array			Yes		1	Used in one pop
BS00099053_51	SNP from 90K array		Yes			1	Used in one pop
BS00099361_51	SNP from 90K array	Yes				1	Used in one pop
BS00099469_51	SNP from 90K array	Yes				1	Used in one pop
BS00099497_51	SNP from 90K array	Yes				1	Used in one pop
BS00099498_51	SNP from 90K array	Yes				1	Used in one pop
BS00099534_51	SNP from 90K array		Yes	Yes		2	Used in two pops
BS00099648_51	SNP from 90K array		Yes			1	Used in one pop
BS00099700_51	SNP from 90K array		Yes			1	Used in one pop
BS00099719_51	SNP from 90K array		Yes	Yes		2	Used in two pops
BS00099801_51	SNP from 90K array			Yes		1	Used in one pop
BS00099805_51	SNP from 90K array			Yes		1	Used in one pop
BS00099978_51	SNP from 90K array	Yes				1	Used in one pop
BS00099980_51	SNP from 90K array	Yes				1	Used in one pop
BS00099987_51	SNP from 90K array	Yes	Yes	Yes		3	Used in three pops
BS00100107_51	SNP from 90K array	Yes		Yes		2	Used in two pops
BS00100218_51	SNP from 90K array			Yes		1	Used in one pop
BS00100351_51	SNP from 90K array		Yes			1	Used in one pop
BS00100707_51	SNP from 90K array		Yes	Yes		2	Used in two pops
BS00100708_51	SNP from 90K array		Yes	Yes		2	Used in two pops
BS00100990_51	SNP from 90K array		Yes			1	Used in one pop
BS00101071_51	SNP from 90K array		Yes			1	Used in one pop
BS00101258_51	SNP from 90K array		Yes			1	Used in one pop
BS00101267_51	SNP from 90K array		Yes			1	Used in one pop
BS00101363_51	SNP from 90K array	Yes	Yes			2	Used in two pops
BS00101364_51	SNP from 90K array			Yes		1	Used in one pop
BS00101408_51	SNP from 90K array		Yes			1	Used in one pop
BS00101456_51	SNP from 90K array		Yes			1	Used in one pop
BS00101513_51	SNP from 90K array		Yes			1	Used in one pop
BS00101972_51	SNP from 90K array		Yes			1	Used in one pop
BS00102481_51	SNP from 90K array		Yes	Yes		2	Used in two pops
BS00102622_51	SNP from 90K array		Yes			1	Used in one pop
BS00102641_51	SNP from 90K array		Yes			1	Used in one pop
BS00102646_51	SNP from 90K array	Yes				1	Used in one pop
BS00102648_51	SNP from 90K array	Yes				1	Used in one pop
BS00103461_51	SNP from 90K array	Yes				1	Used in one pop
BS00103478_51	SNP from 90K array		Yes			1	Used in one pop
BS00103677_51	SNP from 90K array			Yes		1	Used in one pop
BS00103682_51	SNP from 90K array		Yes	Yes		2	Used in two pops
BS00103813_51	SNP from 90K array	Yes	Yes			2	Used in two pops
BS00103846_51	SNP from 90K array		Yes	Yes		2	Used in two pops
BS00104177_51	SNP from 90K array	Yes	Yes			2	Used in two pops
BS00104199_51	SNP from 90K array			Yes		1	Used in one pop
BS00104265_51	SNP from 90K array	Yes				1	Used in one pop
BS00104270_51	SNP from 90K array	Yes	Yes			2	Used in two pops
BS00104279_51	SNP from 90K array		Yes			1	Used in one pop
BS00104366_51	SNP from 90K array	Yes	Yes			2	Used in two pops
BS00104401_51	SNP from 90K array	Yes				1	Used in one pop
BS00104432_51	SNP from 90K array		Yes			1	Used in one pop
BS00105308_51	SNP from 90K array		Yes	Yes		2	Used in two pops
BS00105531_51	SNP from 90K array		Yes			1	Used in one pop
BS00105568_51	SNP from 90K array		Yes			1	Used in one pop
BS00105741_51	SNP from 90K array		Yes			1	Used in one pop
BS00105833_51	SNP from 90K array			Yes		1	Used in one pop
BS00105846_51	SNP from 90K array		Yes			1	Used in one pop
BS00105878_51	SNP from 90K array		Yes			1	Used in one pop
BS00106043_51	SNP from 90K array		Yes	Yes		2	Used in two pops
BS00106102_51	SNP from 90K array		Yes			1	Used in one pop
BS00106103_51	SNP from 90K array		Yes			1	Used in one pop
BS00106142_51	SNP from 90K array		Yes			1	Used in one pop
BS00106545_51	SNP from 90K array		Yes			1	Used in one pop
BS00106571_51	SNP from 90K array		Yes			1	Used in one pop
BS00106626_51	SNP from 90K array			Yes		1	Used in one pop
BS00106641_51	SNP from 90K array		Yes			1	Used in one pop
BS00106695_51	SNP from 90K array		Yes			1	Used in one pop
BS00106739_51	SNP from 90K array		Yes	Yes		2	Used in two pops
BS00106922_51	SNP from 90K array		Yes			1	Used in one pop
BS00107192_51	SNP from 90K array			Yes		1	Used in one pop
BS00107247_51	SNP from 90K array		Yes			1	Used in one pop
BS00107263_51	SNP from 90K array			Yes		1	Used in one pop
BS00107444_51	SNP from 90K array		Yes			1	Used in one pop
BS00107555_51	SNP from 90K array	Yes				1	Used in one pop
BS00107675_51	SNP from 90K array		Yes			1	Used in one pop
BS00107823_51	SNP from 90K array		Yes			1	Used in one pop
BS00108019_51	SNP from 90K array	Yes	Yes			2	Used in two pops
BS00108020_51	SNP from 90K array	Yes	Yes			2	Used in two pops
BS00108057_51	SNP from 90K array		Yes			1	Used in one pop
BS00108058_51	SNP from 90K array		Yes			1	Used in one pop
BS00108062_51	SNP from 90K array	Yes		Yes		2	Used in two pops
BS00108184_51	SNP from 90K array		Yes			1	Used in one pop
BS00108257_51	SNP from 90K array		Yes			1	Used in one pop
BS00108264_51	SNP from 90K array	Yes				1	Used in one pop
BS00108305_51	SNP from 90K array		Yes			1	Used in one pop
BS00108351_51	SNP from 90K array		Yes			1	Used in one pop
BS00108523_51	SNP from 90K array		Yes	Yes		2	Used in two pops
BS00108549_51	SNP from 90K array			Yes		1	Used in one pop
BS00108630_51	SNP from 90K array		Yes			1	Used in one pop
BS00108770_51	SNP from 90K array		Yes	Yes		2	Used in two pops
BS00108849_51	SNP from 90K array	Yes	Yes			2	Used in two pops
BS00109036_51	SNP from 90K array		Yes			1	Used in one pop
[truncated: 13,186 more rows]
