# Supplementary material for: Physical Mapping of QTL in Four Spring Wheat Populations under Conventional and Organic Management Systems. I. Earliness
Source: Plants (Basel). 2021 Apr 23;10(5):853. doi: 10.3390/plants10050853 (PMC8144964; doi:10.3390/plants10050853)
Supplement: Supplementary file 1 [file plants-10-00853-s001.zip › Supplementary files corrected 22Apr2021/Table S2.xlsx]

## Sheet: Table S2A
Table S2 Summary of quantitative trait loci (QTL) associated with heading, flowering, and maturity dates identified using least squares means phenotype across all environments per management and the IWGSC RefSeq v2.0 physical maps in four recombinant inbred lines populations evaluated under conventional and organic management systems.
Population	Management	Trait	QTL name	Chrom IWGSC v2.0	Left marker position (Mb)	Rightmarker position (Mb)	Interval (Mb)	LeftMarker	RightMarker	LOD	PVE(%)	Additive effect*	Origin of favorable allele
Peace x Carberry	Conventional	Flowering	QFlt.dms-2A.1	2A	37.4794	37.9047	0.425245	s7350164	d1261058	3.3077	2.0485	0.4252	Carberry
Peace x Carberry	Organic	Flowering	QFlt.dms-2A.2	2A	700.599	700.904	0.305351	d1282467	d1239765	3.339	2.3292	0.4737	Carberry
Peace x Carberry	Organic	Flowering	QFlt.dms-2B	2B	55.7974	57.8243	2.02685	d3950415	d1070549	4.1353	2.8759	0.526	Carberry
Peace x Carberry	Conventional	Flowering	QFlt.dms-2B	2B	59.2566	62.6515	3.39495	d1114785	d1116627	8.6006	5.7279	0.71	Carberry
Cutler x AC Barrie	Conventional	Flowering	QFlt.dms-3B	3B	432.437	432.751	0.313552	BS00072151_51	Kukri_c17718_145	3.9858	7.8802	0.52	AC Barrie
Cutler x AC Barrie	Conventional	Flowering	QFlt.dms-5A.1	5A	582.841	583.001	0.159613	Excalibur_c37943_221	IAAV619	3.8252	8.2054	9.4679	AC Barrie
Attila x CDC Go	Conventional	Flowering	QFlt.dms-5A.2	5A	587.346	587.412	0.065687	BS00098062_51	Vrn-A1	7.1399	19.2018	1.0659	CDC Go
Attila x CDC Go	Organic	Flowering	QFlt.dms-5A.2	5A	587.346	587.412	0.065687	BS00098062_51	Vrn-A1	7.6457	20.8321	1.1237	CDC Go
Peace x Carberry	Conventional	Flowering	QFlt.dms-5B.1	5B	333.881	349.753	15.872	s1090946	d2303365	4.0535	9.0094	0.8894	Carberry
Peace x Carberry	Conventional	Flowering	QFlt.dms-5B.2	5B	574.535	577.016	2.4806	s1125898	d1112858	12.1976	8.436	0.8617	Carberry
Peace x Carberry	Organic	Flowering	QFlt.dms-5B.2	5B	574.535	577.016	2.4806	s1125898	d1112858	16.6523	13.5812	1.1438	Carberry
Cutler x AC Barrie	Conventional	Flowering	QFlt.dms-7A	7A	24.2487	25.3917	1.14296	RAC875_c98675_226	Ex_c10105_526	4.228	8.5565	-0.5419	Cutler
Peace x Carberry	Conventional	Flowering	QFlt.dms-7D	7D	73.3335	83.9986	10.665	s1217080	s2306572	13.209	12.5803	-1.0509	Peace
Peace x Carberry	Organic	Flowering	QFlt.dms-7D	7D	73.3335	83.9986	10.665	s1217080	s2306572	7.9793	12.3784	-1.0909	Peace
Peace x Carberry	Organic	Heading	QHd.dms-1D	1D	325.877	336.303	10.4257	d1115468	d1106758	3.1528	2.7827	-0.4032	Peace
Peace x Carberry	Organic	Heading	QHd.dms-2B	2B	55.7974	57.8243	2.02685	d3950415	d1070549	6.2059	5.5947	0.5724	Carberry
Peace x Carberry	Conventional	Heading	QHd.dms-2B	2B	59.2566	62.6515	3.39495	d1114785	d1116627	8.6019	11.4735	0.8561	Carberry
Peace x CDC Stanley	Organic	Heading	QHd.dms-3B	3B	45.2047	49.026	3.82125	Tdurum_contig42301_1583	Excalibur_c79902_439	3.3489	5.8499	-1.1472	Peace
Peace x CDC Stanley	Conventional	Heading	QHd.dms-4A	4A	17.6869	17.687	0.00015	IAAV855	BS00036493_51	3.3159	8.8366	0.4515	CDC Stanley
Peace x Carberry	Conventional	Heading	QHd.dms-5A.1	5A	60.2794	76.685	16.4056	d2275889	d1201179	4.2945	9.5657	0.7807	Carberry
Peace x Carberry	Organic	Heading	QHd.dms-5A.1	5A	60.2794	76.685	16.4056	d2275889	d1201179	4.172	3.7172	0.468	Carberry
Peace x Carberry	Organic	Heading	QHd.dms-5A.2	5A	620.541	621.339	0.797186	s1252610	s2270017	6.4723	5.8881	0.5854	Carberry
Peace x Carberry	Organic	Heading	QHd.dms-5B.1	5B	349.753	354.808	5.05568	d2303365	d1116384	4.6162	4.1447	0.4917	Carberry
Peace x Carberry	Conventional	Heading	QHd.dms-5B.2	5B	396.827	400.681	3.8545	d7336000	s1225296	4.1165	5.5966	0.5974	Carberry
Peace x Carberry	Conventional	Heading	QHd.dms-5B.3	5B	574.535	577.016	2.4806	s1125898	d1112858	16.9333	16.2333	1.0178	Carberry
Peace x Carberry	Organic	Heading	QHd.dms-5B.3	5B	574.535	577.016	2.4806	s1125898	d1112858	18.2304	19.2777	1.0617	Carberry
Peace x CDC Stanley	Conventional	Heading	QHd.dms-5B.4	5B	639.044	653.917	14.8721	BS00025795_51	BS00110293_51	3.1794	8.0565	0.6836	CDC Stanley
Peace x CDC Stanley	Organic	Heading	QHd.dms-5B.4	5B	639.044	653.917	14.8721	BS00025795_51	BS00110293_51	3.3314	1.8345	0.6278	CDC Stanley
Peace x Carberry	Conventional	Heading	QHd.dms-7D	7D	73.3335	83.9986	10.665	s1217080	s2306572	13.3766	16.5634	-1.0275	Peace
Peace x Carberry	Organic	Heading	QHd.dms-7D	7D	73.3335	83.9986	10.665	s1217080	s2306572	11.1526	10.8961	-0.7978	Peace
Cutler x AC Barrie	Conventional	Maturity	QMat.dms-1A.1	1A	35.556	39.7769	4.22085	Kukri_c82555_88	BS00029346_51	3.8122	3.6845	-1.7185	Cutler
Cutler x AC Barrie	Conventional	Maturity	QMat.dms-1A.2	1A	399.445	426.645	27.2003	TA004725-0348	RFL_Contig530_2305	3.1356	3.6821	-1.7207	Cutler
Cutler x AC Barrie	Conventional	Maturity	QMat.dms-1A.3	1A	443.06	462.756	19.696	wsnp_Ex_rep_c66846_65240088	Jagger_c1403_60	3.136	3.6809	-1.7206	Cutler
Peace x Carberry	Conventional	Maturity	QMat.dms-3A.1	3A	392.012	406.623	14.6112	d1279834	d1274151	3.7719	3.2397	0.5953	Carberry
Peace x Carberry	Organic	Maturity	QMat.dms-3A.2	3A	513.855	553.099	39.2434	s1124885	d1036906	4.607	3.5887	0.6683	Carberry
Peace x CDC Stanley	Organic	Maturity	QMat.dms-3B.1	3B	45.2047	49.026	3.82125	Tdurum_contig42301_1583	Excalibur_c79902_439	4.8916	2.0709	-1.5815	Peace
Cutler x AC Barrie	Conventional	Maturity	QMat.dms-3B.2	3B	821.149	835.006	13.8567	BS00021919_51	BS00067515_51	3.5755	3.2615	1.6125	AC Barrie
Peace x CDC Stanley	Conventional	Maturity	QMat.dms-4A.1	4A	16.087	17.6869	1.59993	wsnp_Ex_c28429_37553452	IAAV855	5.3658	2.8829	0.9846	CDC Stanley
Cutler x AC Barrie	Conventional	Maturity	QMat.dms-4A.2	4A	65.4649	68.4593	2.99447	wsnp_Ex_rep_c67799_66488792	RFL_Contig1053_65	3.5685	1.7369	-0.7742	Cutler
Peace x Carberry	Conventional	Maturity	QMat.dms-4A.3	4A	580.401	582.726	2.32543	d1019481	s1237971	4.0524	2.5487	-0.5262	Peace
Peace x Carberry	Conventional	Maturity	QMat.dms-4B.1	4B	30.5103	31.9591	1.44879	s4991673	d1258252	8.506	5.5461	-0.7778	Peace
Peace x Carberry	Organic	Maturity	QMat.dms-4B.1	4B	30.5103	31.9591	1.44879	s4991673	d1258252	7.5748	3.9848	-0.7023	Peace
Attila x CDC Go	Conventional	Maturity	QMat.dms-4B.2	4B	569.184	599.614	30.4296	BobWhite_c4311_148	tplb0026o15_1634	6.4729	10.9944	-1.6575	Attila
Cutler x AC Barrie	Conventional	Maturity	QMat.dms-4D	4D	21.0253	32.965	11.9398	CAP8_rep_c5023_658	BS00036421_51	4.2525	3.8905	1.7734	AC Barrie
Cutler x AC Barrie	Conventional	Maturity	QMat.dms-5A.1	5A	569.871	570.122	0.250597	Kukri_c6492_375	RAC875_c42281_112	4.0077	2.0305	14.7244	AC Barrie
Attila x CDC Go	Conventional	Maturity	QMat.dms-5A.2	5A	587.346	587.412	0.065687	BS00098062_51	Vrn-A1	5.7317	3.7459	0.9655	CDC Go
Attila x CDC Go	Organic	Maturity	QMat.dms-5A.2	5A	587.346	587.412	0.065687	BS00098062_51	Vrn-A1	6.2935	16.7404	1.3636	CDC Go
Peace x Carberry	Conventional	Maturity	QMat.dms-5A.3	5A	619.697	620.189	0.492219	s1008958	d2275454	4.1203	2.5218	0.5247	Carberry
Peace x Carberry	Organic	Maturity	QMat.dms-5A.3	5A	619.697	620.189	0.492219	s1008958	d2275454	3.5771	1.7904	0.4698	Carberry
Peace x Carberry	Organic	Maturity	QMat.dms-5A.4	5A	689.114	690.791	1.67714	s2351081	d1067738	5.7477	2.9549	-0.6052	Peace
Peace x Carberry	Conventional	Maturity	QMat.dms-5A.4	5A	689.114	692.552	3.43863	d1067738	d1216984	5.7255	3.6525	-0.6324	Peace
Peace x Carberry	Conventional	Maturity	QMat.dms-5B.1	5B	559.881	560.78	0.898984	d996310	d1062936	7.068	4.4782	0.6994	Carberry
Peace x Carberry	Organic	Maturity	QMat.dms-5B.2	5B	574.535	577.016	2.4806	s1125898	d1112858	6.9503	3.6759	0.6736	Carberry
Peace x CDC Stanley	Conventional	Maturity	QMat.dms-7A.1	7A	96.8124	110	13.1876	wsnp_Ex_c20062_29096408	BobWhite_c24760_142	3.2358	7.1211	1.7437	CDC Stanley
Peace x CDC Stanley	Conventional	Maturity	QMat.dms-7A.2	7A	133.489	134.227	0.737538	BS00039561_51	wsnp_CAP8_c1725_973916	3.7405	7.1357	1.755	CDC Stanley
Peace x CDC Stanley	Organic	Maturity	QMat.dms-7A.2	7A	133.489	134.227	0.737538	BS00039561_51	wsnp_CAP8_c1725_973916	3.2966	1.9763	1.4733	CDC Stanley
Peace x CDC Stanley	Conventional	Maturity	QMat.dms-7A.3	7A	680.677	717.91	37.2332	wsnp_CAP7_c1321_664480	Tdurum_contig59836_250	3.1075	5.2955	1.3306	CDC Stanley
Peace x Carberry	Conventional	Maturity	QMat.dms-7D	7D	73.3335	83.9986	10.665	s1217080	s2306572	14.8862	11.4243	-1.1156	Peace
Peace x Carberry	Organic	Maturity	QMat.dms-7D	7D	73.3335	83.9986	10.665	s1217080	s2306572	14.3538	14.0142	-1.3178	Peace
* Additive effect is half the difference between the genotypic values of Parent-2 minus Parent-1. Positive additive effects indicate that the favorable alleles originated from Parent-2 (AC Barrie, CDC Go, Carberry or CDC Stanley) depending on the population. Negative additive effects indicate that the favorable alleles originated from Parent-1 (Cutler, Attila or Peace).

## Sheet: Table S2B
Table S2B Summary of all QTL based on IWGSC RefSeq 2.0 and a minimum LOD of 3.0
		ACG		CAB		PAC		PCS
Trait	Management*	No. of QTL	R2 (%)	No. of QTL	R2 (%)	No. of QTL	R2 (%)	No. of QTL	R2 (%)
Heading (days)	Con					5	59.4325	2	16.8931
Heading (days)	Org					7	52.3012	2	7.6844
Flowering (days)	Con	1	19.2018	3	24.6421	5	37.8021
Flowering (days)	Org	1	20.8321			4	31.1647
Maturity (days)	Con	2	14.7403	7	21.9669	7	33.4113	4	22.4352
Maturity (days)	Org	1	16.7404			6	30.0089	2	4.0472
