# Supplementary material for: Physical Mapping of QTL in Four Spring Wheat Populations under Conventional and Organic Management Systems. I. Earliness
Source: Plants (Basel). 2021 Apr 23;10(5):853. doi: 10.3390/plants10050853 (PMC8144964; doi:10.3390/plants10050853)
Supplement: Supplementary file 1 [file plants-10-00853-s001.zip › Supplementary files corrected 22Apr2021/Table S3 22Apr2021.xlsx]

## Sheet: Sheet1
Table S3 Summary of quantitative trait loci (QTL) associated with the heading, flowering, and maturity dates identified in our previous studies using least squares means phenotype across all environments per management and linkage maps of the four recombinant inbred lines populations evaluated under conventional and organic management systems.
Population	Trait	Management	QTL name	Phenotyping condition	Chrom based on genetic mapping	Genetic position (cM)	Left marker	Right marker	LOD	R2 (%)	Additive effect*	Origin of favorable allele based on additive effect	IWGSC RefSeq v2.0 chrom for left marker	IWGSC RefSeq v2.0 position (bp) for left marker	IWGSC RefSeq v2.0 chrom for right marker	IWGSC RefSeq v2.0 position (bp) for right marker	Reference**	Comment	Origin of favorable allele bvased on phenotype: Phenotype: P2-P1 (12Apr2021)	Comment based on additive effect vs. phenotypic differences12Apr2021	Origin of favorable allele based on phenotype differences
Attila x CDC GO	Flowering (days)	Conventional	QFlt.dms-5A	Field	5A	296	Vrn-A1	Kukri_c12384_430	6.6	16.8	1	CDC Go	5A		5A	774192267	Zou et al. (2017b)	Chromosome the same both in genetic and physical maps	-2.5	Both agree	CDC Go
Cutler x AC Barrie	Flowering (days)	Conventional	QFlt.dms-2D	Greenhouse	2D	0	Ppd-D1a	wsnp_CAP11_c3842_1829821	16.27	36.6	-2.611	Cutler	2D		2D	36481577	Perez-Lara et al. (2016)	Chromosome the same both in genetic and physical maps	5.4	Both agree	Cutler
Cutler x AC Barrie	Flowering (days)	Conventional	QFlt.dms-2D	Field	2D	0	Ppd-D1a	wsnp_CAP11_c3842_1829821	7.22	19.6	-0.796	Cutler	2D		2D	36481577	Perez-Lara et al. (2016)	Chromosome the same both in genetic and physical maps	5.4	Both agree	Cutler
Cutler x AC Barrie	Flowering (days)	Conventional	QFlt.dms-3B	Field	3B	94	Excalibur_c45968_83	CAP12_rep_c7901_114	5.75	13.5	0.565	AC Barrie	3B	460113329	3B	430463686	Perez-Lara et al. (2016)	Chromosome the same both in genetic and physical maps	-1	Both agree	AC Barrie
Cutler x AC Barrie	Flowering (days)	Conventional	QFlt.dms-5A.1	Greenhouse	5A	187	Kukri_c20258_143	JD_c3525_1503	3.26	6.9	0.928	AC Barrie	5A	541240437	5A	551718581	Perez-Lara et al. (2016)	Chromosome the same both in genetic and physical maps	-2	Both agree	AC Barrie
Attila x CDC GO	Flowering (days)	Organic	QFlt.dms-5A.2	Field	5A	297	Kukri_c12384_430	wsnp_Ex_c22727_31934296	6.8224	17.1523	1.0669	CDC Go	2B	774192267	5A	588459357	Zou et al. (2017a)	Chromosomes differed between the genetic and physical maps	-2.2	Both agree	CDC Go
Cutler x AC Barrie	Flowering (days)	Conventional	QFlt.dms-5B	Greenhouse	5B	44	BS00063785_51	IACX5818	4.98	12.3	-1.127	Cutler	3B	846827296	5B	445368039	Perez-Lara et al. (2016)	Chromosomes differed between the genetic and physical maps	1.8	Both agree	Cutler
Cutler x AC Barrie	Flowering (days)	Conventional	QFlt.dms-6B.1	Greenhouse	6B	59	Tdurum_contig11700_1247	wsnp_Ra_c2730_5190365	4.23	10	-1.065	Cutler	6B	141665202	6B	131945626	Perez-Lara et al. (2016)	Chromosome the same both in genetic and physical maps	2	Both agree	Cutler
Cutler x AC Barrie	Flowering (days)	Conventional	QFlt.dms-6B.2	Field	6B	118	wsnp_Ex_c4124_7455225	Kukri_c49331_77	3.05	6.7	-0.413	Cutler	6B	609759146	6B	672571387	Perez-Lara et al. (2016)	Chromosome the same both in genetic and physical maps	0.7	Both agree	Cutler
Cutler x AC Barrie	Flowering (days)	Conventional	QFlt.dms-7A	Greenhouse	7A	5	Excalibur_c16355_712	RAC875_c18446_521	3.74	7.3	-0.984	Cutler	7A	21393014	7A	23838965	Perez-Lara et al. (2016)	Chromosome the same both in genetic and physical maps	1.4	Both agree	Cutler
Cutler x AC Barrie	Flowering (days)	Conventional	QFlt.dms-7A	Field	7A	9	Tdurum_contig11613_329	wsnp_Ex_c30239_39179460	4.7	12.7	-0.514	Cutler	4A	710107523	7D	24461431	Perez-Lara et al. (2016)	Chromosomes differed between the genetic and physical maps	1.4	Both agree	Cutler
Cutler x AC Barrie	Flowering (GDD)	Conventional	QFlt.dms-2D	Field	2D	0	Ppd-D1a	wsnp_CAP11_c3842_1829821	7.78	25.4	-14.249	Cutler	2D		2D	36481577	Perez-Lara et al. (2016)	Chromosome the same both in genetic and physical maps	5.4	Both agree	Cutler
Cutler x AC Barrie	Flowering (GDD)	Conventional	QFlt.dms-3B	Field	3B	94	Excalibur_c45968_83	CAP12_rep_c7901_114	6.69	10.7	10.572	AC Barrie	3B	460113329	3B	430463686	Perez-Lara et al. (2016)	Chromosome the same both in genetic and physical maps	-1	Both agree	AC Barrie
Cutler x AC Barrie	Flowering (GDD)	Conventional	QFlt.dms-4A	Field	4A	41	CAP12_rep_c4000_432	wsnp_Ex_c54453_57331510	3.67	6.3	-7.629	Cutler	4A	24587335	4A	37021517	Perez-Lara et al. (2016)	Chromosome the same both in genetic and physical maps	17.6	Both agree	Cutler
Cutler x AC Barrie	Flowering (GDD)	Conventional	QFlt.dms-5A.2	Field	5A	253	Tdurum_contig86202_175	wsnp_Ra_c10915_17838202	3.67	7.5	7.473	AC Barrie	5A	579971284	5A	582696514	Perez-Lara et al. (2016)	Chromosome the same both in genetic and physical maps	-16.1	Both agree	AC Barrie
Cutler x AC Barrie	Flowering (GDD)	Conventional	QFlt.dms-6B.2	Field	6B	118	wsnp_Ex_c4124_7455225	Kukri_c49331_77	3.4	9.3	-7.4	Cutler	6B	609759146	6B	672571387	Perez-Lara et al. (2016)	Chromosome the same both in genetic and physical maps	0.7	Both agree	Cutler
Cutler x AC Barrie	Flowering (GDD)	Conventional	QFlt.dms-7A	Field	7A	9	Tdurum_contig11613_329	wsnp_Ex_c30239_39179460	6.41	15.6	-10.273	Cutler	4A	710107523	7D	24461431	Perez-Lara et al. (2016)	Chromosomes differed between the genetic and physical maps	1.4	Both agree	Cutler
Peace x Carberry	Heading (days)	Organic	QHd.dms-1A	Field	1A	122	d1125646	d1009935	3.8	4	0.5	Carberry	1B	661574917	1A	571946378	Chen et al. (2020)	Chromosomes differed between the genetic and physical maps	-0.5	Both agree	Carberry
Peace x CDC Stanley	Heading (days)	Organic	QHd.dms-3B	Field	3B	18.6638	BS00070455_51	Tdurum_contig42301_1583	3.4428	3.4805	-1.0897	Peace	3B	45006597	3B	45156597	Xiang et al (2021)	Chromosome the same both in genetic and physical maps	-0.7	Correct	CDC Stanley
Peace x Carberry	Heading (days)	Conventional	QHd.dms-5B	Field	5B	122	s3029177	d1112858	14	21	1.1	Carberry	5B		5B	577015908	Chen et al. (2020)	Chromosome the same both in genetic and physical maps	-2.4	Both agree	Carberry
Peace x CDC Stanley	Heading (days)	Organic	QHd.dms-5B	Field	5B	231.994	BS00025795_51	BS00110293_51	3.3314	1.8345	0.6836	CDC Stanley	5B	639044023	5B	639324023	Xiang et al (2021)	Chromosome the same both in genetic and physical maps	0.6	Correct	Peace
Peace x CDC Stanley	Heading (days)	Conventional	QHd.dms-5B	Field	5B	231.994	BS00025795_51	BS00110293_51	3.1794	8.0565	0.6278	CDC Stanley	5B	639044023	5B	639344023	Xiang et al (2021)	Chromosome the same both in genetic and physical maps	0.8	Correct	Peace
Peace x Carberry	Heading (days)	Organic	QHd.dms-7D	Field	7D	12	d1105401	s1047233	14.4	17	-1	Peace	7D	67667162	7D	73275392	Chen et al. (2020)	Chromosome the same both in genetic and physical maps	2.1	Both agree	Peace
Peace x Carberry	Heading (days)	Conventional	QHd.dms-7D	Field	7D	13	s1047233	s1022494	13	20	-1.1	Peace	7D	73275392	7D	86957409	Chen et al. (2020)	Chromosome the same both in genetic and physical maps	2	Both agree	Peace
Peace x Carberry	Maturity (days)	Organic	QMat.dms-3A	Field	3A	56	d1096296	d1036906	12.7	10	1.1	Carberry	6A	559739087	3A	553098513	Chen et al. (2020)	Chromosomes differed between the genetic and physical maps	-0.3	Both agree	Carberry
Peace x CDC Stanley	Maturity (days)	Organic	QMat.dms-3B	Field	3B	18.6638	BS00070455_51	Excalibur_c45695_153	4.8918	1.31	-1.5804	Peace	3B	44176600	3B	46226600	Xiang et al (2021)	Chromosome the same both in genetic and physical maps	-1	Correct	CDC Stanley
Peace x CDC Stanley	Maturity (days)	Conventional	QMat.dms-4A	Field	4A	0	wsnp_Ex_c28429_37553452	IAAV855	4.7261	4.5426	1.0855	CDC Stanley	4A	16086950	4A	17411950	Xiang et al (2021)	Chromosome the same both in genetic and physical maps	1.6	Correct	Peace
Peace x Carberry	Maturity (days)	Conventional	QMat.dms-4B	Field	4B	44	s4991673	d1258252	9.9	7	-1.2	Peace	4B	31510315	4B	31959109	Chen et al. (2020)	Chromosome the same both in genetic and physical maps	1.7	Both agree	Peace
Peace x Carberry	Maturity (days)	Organic	QMat.dms-4B	Field	4B	44	s4991673	d1258252	10.6	8	-1	Peace	4B	31510315	4B	31959109	Chen et al. (2020)	Chromosome the same both in genetic and physical maps	1.4	Both agree	Peace
Attila x CDC GO	Maturity (days)	Organic	QMat.dms-4B	Field	4B	79	BobWhite_c5694_1201	wsnp_Ra_c3790_6990678	2.6156	5.9472	-0.8564	Attila	4B	555026018	4B	565719244	Zou et al. (2017a)	Chromosome the same both in genetic and physical maps	2	Both agree	Attila
Attila x CDC GO	Maturity (days)	Conventional	QMat.dms-4B	Field	4B	80	Tdurum_contig29054_113	wsnp_Ra_c3790_6990678	7.6	15.9	-1.1	Attila	4B	566296384	4B	565719244	Zou et al. (2017b)	Chromosome the same both in genetic and physical maps	2.2	Both agree	Attila
Peace x Carberry	Maturity (days)	Organic	QMat.dms-4D	Field	4D	26	d1111555	d2271901	3.6	3	0.6	Carberry	4D	479738210	4D	483078920	Chen et al. (2020)	Chromosome the same both in genetic and physical maps	-0.6	Both agree	Carberry
Attila x CDC GO	Maturity (days)	Organic	QMat.dms-5A	Field	5A	298	wsnp_Ex_c22727_31934296	wsnp_Ex_rep_c66689_65010988	7.0082	17.2162	1.416	CDC Go	5A	588459357	5A	587466276	Zou et al. (2017a)	Chromosome the same both in genetic and physical maps	-2.7	Both agree	CDC Go
Attila x CDC GO	Maturity (days)	Conventional	QMat.dms-5A.2	Field	5A	297	Kukri_c12384_430	wsnp_Ex_c22727_31934296	6.8	14	1	CDC Go	2B	774192267	5A	588459357	Zou et al. (2017b)	Chromosomes differed between the genetic and physical maps	-1.9	Both agree	CDC Go
Peace x CDC Stanley	Maturity (days)	Organic	QMat.dms-7A.1	Field	7A	57.7472	BS00039561_51	BS00023003_51	3.2966	1.9763	1.4733	CDC Stanley	7A	134266850	7A	136066850	Xiang et al (2021)	Chromosome the same both in genetic and physical maps	-0.1	Both agree	CDC Stanley
Peace x CDC Stanley	Maturity (days)	Conventional	QMat.dms-7A.1	Field	7A	57.7472	BobWhite_c24760_142	BS00023003_51	3.4123	3.0897	1.8068	CDC Stanley	7A	132211836	7A	136266850	Xiang et al (2021)	Chromosome the same both in genetic and physical maps	1.7	Correct	Peace
Peace x CDC Stanley	Maturity (days)	Conventional	QMat.dms-7A.2	Field	7A	333.429	wsnp_CAP7_c1321_664480	Tdurum_contig59836_250	3.2026	6.6613	1.3132	CDC Stanley	7A	716041845	7A	717891845	Xiang et al (2021)	Chromosome the same both in genetic and physical maps	1.3	Correct	Peace
Peace x Carberry	Maturity (days)	Conventional	QMat.dms-7D	Field	7D	13	s1047233	s1022494	12.1	9	-1.4	Peace	7D	73275392	7D	86957409	Chen et al. (2020)	Chromosome the same both in genetic and physical maps	2.2	Both agree	Peace
Peace x Carberry	Maturity (days)	Organic	QMat.dms-7D	Field	7D	13	s1047233	s1022494	9.5	7	-0.9	Peace	7D	73275392	7D	86957409	Chen et al. (2020)	Chromosome the same both in genetic and physical maps	1.9	Both agree	Peace
Peace x Carberry	Maturity (days)	Conventional	QMat.dms-4A	Field	4A	21	d1230298	d4543987	3.9	3	-0.7	Peace	4A	350216369	4A		Chen et al. (2020)	Chromosome the same both in genetic and physical maps	1.2	Both agree	Peace
Peace x Carberry	Maturity (days)	Conventional	QMat.dms-5B	Field	5B	118	s1125898	d3959851	25	21	-2.1	Peace	5B	574535307	5B		Chen et al. (2020)	Chromosome the same both in genetic and physical maps	-1.9	Correct	Carberry
Peace x Carberry	Maturity (days)	Organic	QMat.dms-5B	Field	5B	119	s1125898	d3959851	20.8	18	-1.5	Peace	5B	574535307	5B		Chen et al. (2020)	Chromosome the same both in genetic and physical maps	-1.6	Correct	Carberry
Cutler x AC Barrie	Maturity (days)	Conventional	QMat.dms-2D	Field	2D	0	Ppd-D1a	wsnp_CAP11_c3842_1829821	3.07	11.2	-0.748	Cutler	2D		2D	36481577	Perez-Lara et al. (2016)	Chromosome the same both in genetic and physical maps	1.3	Both agree	Cutler
Cutler x AC Barrie	Maturity (days)	Conventional	QMat.dms-4A.2	Field	4A	53	Ra_c7973_1185	wsnp_Ex_c10390_17007929	3.5	6.5	-0.656	Cutler	4A	60034518	4A	68554446	Perez-Lara et al. (2016)	Chromosome the same both in genetic and physical maps	1.2	Both agree	Cutler
Cutler x AC Barrie	Maturity (days)	Conventional	QMat.dms-4D.1	Field	4D	26	Excalibur_c5010_1336	Kukri_rep_c68594_530	4.88	13.4	0.809	AC Barrie	4B	22976175	4D	13164384	Perez-Lara et al. (2016)	Chromosomes differed between the genetic and physical maps	-1.6	Both agree	AC Barrie
Cutler x AC Barrie	Maturity (days)	Conventional	QMat.dms-7A.2	Field	7A	44	RAC875_c14982_577	Tdurum_contig20214_279	3.14	8.8	0.614	AC Barrie	7A	62324131	7A	65080810	Perez-Lara et al. (2016)	Chromosome the same both in genetic and physical maps	-1.2	Both agree	AC Barrie
Cutler x AC Barrie	Maturity (GDD)	Conventional	QMat.dms-2D	Field	2D	0	Ppd-D1a	wsnp_CAP11_c3842_1829821	3.88	10.4	-14.22	Cutler	2D		2D	36481577	Perez-Lara et al. (2016)	Chromosome the same both in genetic and physical maps	1.3	Both agree	Cutler
Cutler x AC Barrie	Maturity (GDD)	Conventional	QMat.dms-4A.1	Field	4A	41	CAP12_rep_c4000_432	wsnp_Ex_c54453_57331510	3.07	12	-10.71	Cutler	4A	24587335	4A	37021517	Perez-Lara et al. (2016)	Chromosome the same both in genetic and physical maps	22.7	Both agree	Cutler
Cutler x AC Barrie	Maturity (GDD)	Conventional	QMat.dms-4D.2	Field	4D	37	Rht-D1b	wsnp_CAP11_c356_280910	5.67	16	15.715	AC Barrie	4D		4D	21025119	Perez-Lara et al. (2016)	Chromosome the same both in genetic and physical maps	-33	Both agree	AC Barrie
Cutler x AC Barrie	Maturity (GDD)	Conventional	QMat.dms-7A.1	Field	7A	13	wsnp_Ra_c63822_63288359	wsnp_BG313770A_Ta_2_3	3.03	9.1	-11.329	Cutler	7A	27365280	7A	31936357	Perez-Lara et al. (2016)	Chromosome the same both in genetic and physical maps	11.2	Both agree	Cutler
Cutler x AC Barrie	Maturity (GDD)	Conventional	QMat.dms-7A.2	Field	7A	42	Tdurum_contig37154_190	RAC875_c14982_577	5.68	16.2	15.674	AC Barrie	5B	292736565	7A	62324131	Perez-Lara et al. (2016)	Chromosomes differed between the genetic and physical maps	-1.2	Both agree	AC Barrie
* Additive effect is half the difference between the genotypic values of Parent-2 minus Parent-1. Positive additive effects indicate that the favorable alleles originated from Parent-2 (AC Barrie, CDC Go, Carberry or CDC Stanley) depending on the population. Negative additive effects indicate that the favorable alleles originated from Parent-1 (Cutler, Attila or Peace).
** Perez et al (2016) https://doi.org/10.1371/journal.pone.0160623
Zou et al. (2017a) https://acsess.onlinelibrary.wiley.com/doi/abs/10.2135/cropsci2016.06.0459
Zou et al. (2017a) https://journals.plos.org/plosone/article?id=10.1371/journal.pone.0171528
Chen et al. (2020) https://acsess.onlinelibrary.wiley.com/doi/full/10.1002/csc2.20157
Xiang et al. (2021) See Ref #30
