# Supplementary material for: Physical Mapping of QTL in Four Spring Wheat Populations under Conventional and Organic Management Systems. I. Earliness
Source: Plants (Basel). 2021 Apr 23;10(5):853. doi: 10.3390/plants10050853 (PMC8144964; doi:10.3390/plants10050853)
Supplement: Supplementary file 1 [file plants-10-00853-s001.zip › Supplementary files corrected 22Apr2021/Table S4 22Apr2021.xlsx]

## Sheet: Table S4A
Table S4A Summary of the 31 genomic regions associated with heading, flowering and maturity after merging coincidental QTL and QTL with overlapping interval
Genomic region	Chrom	No. of candidate genes
1A:35556032-39776886	1A	47
1A:399444508-426644827	1A	108
1A:443059667-462755618	1A	159
1D:325876831-336302522	1D	87
2A:37479415-37904660	2A	1
2A:700598519-700903870	2A	2
2B:55797422-62651542	2B	60
3A:392012081-406623288	3A	52
3A:513855127-553098513	3A	285
3B:45204750-49026001	3B	36
3B:432437212-432750764	3B	1
3B:821149227-835005886	3B	123
4A:16086950-17787027	4A	31
4A:580400959-582726391	4A	33
4A:65464862-68459336	4A	35
4B:30510315-31959109	4B	11
4B:569184188-599613837	4B	225
4D:21025268-32965037	4D	123
5A:60279363-76684980	5A	81
5A:569871147-587412126	5A	208
5A:619697105-621338663	5A	17
5A:689113847-692552481	5A	60
5B:333880729-354808447	5B	133
5B:396826652-400681156	5B	29
5B:559880753-577015908	5B	174
5B:639044446-653916583	5B	165
7A:133489405-134226943	7A	10
7A:24248719-25391676	7A	19
7A:680676790-717910027	7A	473
7A:96812406-110000000	7A	115
7D:73333549-83998578	7D	138

## Sheet: Table S4B
Table S4B List of candidate genes that fell within the 31 genomic regions associated with heading, flowering and maturity.
Genomic region based on IWGSC v2.0 map	Gene ID	Location	Triticum aestivum gene ID
1A:35556032-39776886	TraesCS1A02G054200	1A:35577373-35578714	TraesCS1A02G054200 (TraesCS1A02G054200)
1A:35556032-39776886	TraesCS1A02G054300	1A:35931964-35936127	TraesCS1A02G054300 (TraesCS1A02G054300)
1A:35556032-39776886	TraesCS1A02G054400	1A:35937734-35944326	TraesCS1A02G054400 (TraesCS1A02G054400)
1A:35556032-39776886	TraesCS1A02G054500	1A:36171530-36174659	TraesCS1A02G054500 (TraesCS1A02G054500)
1A:35556032-39776886	TraesCS1A02G054600	1A:36172789-36174008	TraesCS1A02G054600 (TraesCS1A02G054600)
1A:35556032-39776886	TraesCS1A02G054700	1A:36185900-36188335	TraesCS1A02G054700 (TraesCS1A02G054700)
1A:35556032-39776886	TraesCS1A02G054800	1A:36259371-36261308	TraesCS1A02G054800 (TraesCS1A02G054800)
1A:35556032-39776886	TraesCS1A02G054900	1A:36267235-36271054	TraesCS1A02G054900 (TraesCS1A02G054900)
1A:35556032-39776886	TraesCS1A02G055000	1A:36271325-36278335	TraesCS1A02G055000 (TraesCS1A02G055000)
1A:35556032-39776886	TraesCS1A02G055100	1A:36271402-36272082	TraesCS1A02G055100 (TraesCS1A02G055100)
1A:35556032-39776886	TraesCS1A02G055200	1A:36278601-36281199	TraesCS1A02G055200 (TraesCS1A02G055200)
1A:35556032-39776886	TraesCS1A02G055300	1A:36555323-36556600	TraesCS1A02G055300 (TraesCS1A02G055300)
1A:35556032-39776886	TraesCS1A02G055400	1A:36561933-36569908	TraesCS1A02G055400 (TraesCS1A02G055400)
1A:35556032-39776886	TraesCS1A02G055500	1A:36605149-36605802	TraesCS1A02G055500 (TraesCS1A02G055500)
1A:35556032-39776886	TraesCS1A02G055600	1A:36606299-36607276	TraesCS1A02G055600 (TraesCS1A02G055600)
1A:35556032-39776886	TraesCS1A02G055700	1A:36606494-36606873	TraesCS1A02G055700 (TraesCS1A02G055700)
1A:35556032-39776886	TraesCS1A02G055800	1A:36613172-36615621	TraesCS1A02G055800 (TraesCS1A02G055800)
1A:35556032-39776886	TraesCS1A02G055900	1A:36620347-36621713	TraesCS1A02G055900 (TraesCS1A02G055900)
1A:35556032-39776886	TraesCS1A02G056000	1A:36635890-36637974	TraesCS1A02G056000 (TraesCS1A02G056000)
1A:35556032-39776886	TraesCS1A02G056100	1A:36761839-36763635	TraesCS1A02G056100 (TraesCS1A02G056100)
1A:35556032-39776886	TraesCS1A02G056105	1A:36756279-36758989	TraesCS1A02G056105 (TraesCS1A02G056105)
1A:35556032-39776886	TraesCS1A02G056200	1A:36765924-36766338	TraesCS1A02G056200 (TraesCS1A02G056200)
1A:35556032-39776886	TraesCS1A02G056400	1A:36769724-36770407	TraesCS1A02G056400 (TraesCS1A02G056400)
1A:35556032-39776886	TraesCS1A02G056500	1A:36772140-36774424	TraesCS1A02G056500 (TraesCS1A02G056500)
1A:35556032-39776886	TraesCS1A02G056600	1A:36776373-36780640	TraesCS1A02G056600 (TraesCS1A02G056600)
1A:35556032-39776886	TraesCS1A02G056700	1A:36794163-36794789	TraesCS1A02G056700 (TraesCS1A02G056700)
1A:35556032-39776886	TraesCS1A02G056800	1A:36823911-36824339	TraesCS1A02G056800 (TraesCS1A02G056800)
1A:35556032-39776886	TraesCS1A02G056900	1A:36839920-36840861	TraesCS1A02G056900 (TraesCS1A02G056900)
1A:35556032-39776886	TraesCS1A02G057000	1A:37439847-37460883	TraesCS1A02G057000 (TraesCS1A02G057000)
1A:35556032-39776886	TraesCS1A02G057100	1A:37465850-37468260	TraesCS1A02G057100 (TraesCS1A02G057100)
1A:35556032-39776886	TraesCS1A02G057200	1A:37478206-37481881	TraesCS1A02G057200 (TraesCS1A02G057200)
1A:35556032-39776886	TraesCS1A02G057300	1A:37502130-37504986	TraesCS1A02G057300 (TraesCS1A02G057300)
1A:35556032-39776886	TraesCS1A02G057400	1A:37509895-37512267	TraesCS1A02G057400 (TraesCS1A02G057400)
1A:35556032-39776886	TraesCS1A02G057500	1A:37510298-37510492	TraesCS1A02G057500 (TraesCS1A02G057500)
1A:35556032-39776886	TraesCS1A02G057600	1A:37619290-37622853	TraesCS1A02G057600 (TraesCS1A02G057600)
1A:35556032-39776886	TraesCS1A02G057700	1A:38343191-38344819	TraesCS1A02G057700 (TraesCS1A02G057700)
1A:35556032-39776886	TraesCS1A02G057800	1A:38359265-38359954	TraesCS1A02G057800 (TraesCS1A02G057800)
1A:35556032-39776886	TraesCS1A02G057900	1A:38366744-38368653	TraesCS1A02G057900 (TraesCS1A02G057900)
1A:35556032-39776886	TraesCS1A02G058000	1A:38484393-38485543	TraesCS1A02G058000 (TraesCS1A02G058000)
1A:35556032-39776886	TraesCS1A02G058200	1A:38711994-38715061	TraesCS1A02G058200 (TraesCS1A02G058200)
1A:35556032-39776886	TraesCS1A02G058300	1A:38717933-38718693	TraesCS1A02G058300 (TraesCS1A02G058300)
1A:35556032-39776886	TraesCS1A02G058400	1A:38728807-38733500	TraesCS1A02G058400 (TraesCS1A02G058400)
1A:35556032-39776886	TraesCS1A02G058500	1A:39348700-39357763	TraesCS1A02G058500 (TraesCS1A02G058500)
1A:35556032-39776886	TraesCS1A02G058600	1A:39402527-39408383	TraesCS1A02G058600 (TraesCS1A02G058600)
1A:35556032-39776886	TraesCS1A02G058700	1A:39402991-39410027	TraesCS1A02G058700 (TraesCS1A02G058700)
1A:35556032-39776886	TraesCS1A02G058800	1A:39635757-39637187	TraesCS1A02G058800 (TraesCS1A02G058800)
1A:35556032-39776886	TraesCS1A02G058900	1A:39649614-39651876	TraesCS1A02G058900 (TraesCS1A02G058900)
1A:399444508-426644827	TraesCS1A02G228200	1A:399471123-399474373	TraesCS1A02G228200 (TraesCS1A02G228200)
1A:399444508-426644827	TraesCS1A02G228300	1A:399491194-399508030	TraesCS1A02G228300 (TraesCS1A02G228300)
1A:399444508-426644827	TraesCS1A02G228400	1A:399591409-399592839	TraesCS1A02G228400 (TraesCS1A02G228400)
1A:399444508-426644827	TraesCS1A02G228500	1A:399825242-399826597	TraesCS1A02G228500 (TraesCS1A02G228500)
1A:399444508-426644827	TraesCS1A02G228600	1A:399892435-399893448	TraesCS1A02G228600 (TraesCS1A02G228600)
1A:399444508-426644827	TraesCS1A02G228700	1A:400955575-400956033	TraesCS1A02G228700 (TraesCS1A02G228700)
1A:399444508-426644827	TraesCS1A02G228800	1A:400960825-400962361	TraesCS1A02G228800 (TraesCS1A02G228800)
1A:399444508-426644827	TraesCS1A02G228900	1A:400965658-400969054	TraesCS1A02G228900 (TraesCS1A02G228900)
1A:399444508-426644827	TraesCS1A02G229000	1A:400974762-400975411	TraesCS1A02G229000 (TraesCS1A02G229000)
1A:399444508-426644827	TraesCS1A02G229100	1A:401226676-401227405	TraesCS1A02G229100 (TraesCS1A02G229100)
1A:399444508-426644827	TraesCS1A02G229200	1A:401548457-401548803	TraesCS1A02G229200 (TraesCS1A02G229200)
1A:399444508-426644827	TraesCS1A02G229300	1A:401638408-401649088	TraesCS1A02G229300 (TraesCS1A02G229300)
1A:399444508-426644827	TraesCS1A02G229400	1A:401770371-401776062	TraesCS1A02G229400 (TraesCS1A02G229400)
1A:399444508-426644827	TraesCS1A02G229500	1A:402229736-402231400	TraesCS1A02G229500 (TraesCS1A02G229500)
1A:399444508-426644827	TraesCS1A02G229600	1A:402232144-402236443	TraesCS1A02G229600 (TraesCS1A02G229600)
1A:399444508-426644827	TraesCS1A02G229700	1A:402252751-402258921	TraesCS1A02G229700 (TraesCS1A02G229700)
1A:399444508-426644827	TraesCS1A02G229800	1A:402277350-402278875	TraesCS1A02G229800 (TraesCS1A02G229800)
1A:399444508-426644827	TraesCS1A02G229900	1A:402800675-402805290	TraesCS1A02G229900 (TraesCS1A02G229900)
1A:399444508-426644827	TraesCS1A02G230000	1A:402805582-402809242	TraesCS1A02G230000 (TraesCS1A02G230000)
1A:399444508-426644827	TraesCS1A02G230100	1A:402920832-402930504	TraesCS1A02G230100 (TraesCS1A02G230100)
1A:399444508-426644827	TraesCS1A02G230200	1A:402938827-402939495	TraesCS1A02G230200 (TraesCS1A02G230200)
1A:399444508-426644827	TraesCS1A02G230300	1A:402941256-402946713	TraesCS1A02G230300 (TraesCS1A02G230300)
1A:399444508-426644827	TraesCS1A02G230400	1A:403023006-403026917	TraesCS1A02G230400 (TraesCS1A02G230400)
1A:399444508-426644827	TraesCS1A02G230500	1A:403026893-403031517	TraesCS1A02G230500 (TraesCS1A02G230500)
1A:399444508-426644827	TraesCS1A02G230600	1A:403361807-403386327	TraesCS1A02G230600 (TraesCS1A02G230600)
1A:399444508-426644827	TraesCS1A02G230800	1A:403610979-403611725	TraesCS1A02G230800 (TraesCS1A02G230800)
1A:399444508-426644827	TraesCS1A02G230900	1A:403632277-403632940	TraesCS1A02G230900 (TraesCS1A02G230900)
1A:399444508-426644827	TraesCS1A02G231000	1A:403634444-403634938	TraesCS1A02G231000 (TraesCS1A02G231000)
1A:399444508-426644827	TraesCS1A02G231100	1A:403655015-403662722	TraesCS1A02G231100 (TraesCS1A02G231100)
1A:399444508-426644827	TraesCS1A02G231200	1A:403830277-403831326	TraesCS1A02G231200 (TraesCS1A02G231200)
1A:399444508-426644827	TraesCS1A02G231400	1A:404388548-404390160	TraesCS1A02G231400 (TraesCS1A02G231400)
1A:399444508-426644827	TraesCS1A02G231500	1A:404625536-404628901	TraesCS1A02G231500 (TraesCS1A02G231500)
1A:399444508-426644827	TraesCS1A02G231600	1A:405007907-405008828	TraesCS1A02G231600 (TraesCS1A02G231600)
1A:399444508-426644827	TraesCS1A02G231700	1A:405092099-405092734	TraesCS1A02G231700 (TraesCS1A02G231700)
1A:399444508-426644827	TraesCS1A02G231800	1A:405514152-405515175	TraesCS1A02G231800 (TraesCS1A02G231800)
1A:399444508-426644827	TraesCS1A02G231900	1A:405515557-405516241	TraesCS1A02G231900 (TraesCS1A02G231900)
1A:399444508-426644827	TraesCS1A02G232000	1A:405517313-405522682	TraesCS1A02G232000 (TraesCS1A02G232000)
1A:399444508-426644827	TraesCS1A02G232200	1A:405681899-405682862	TraesCS1A02G232200 (TraesCS1A02G232200)
1A:399444508-426644827	TraesCS1A02G232300	1A:405792027-405799327	TraesCS1A02G232300 (TraesCS1A02G232300)
1A:399444508-426644827	TraesCS1A02G232400	1A:405819283-405821690	TraesCS1A02G232400 (TraesCS1A02G232400)
1A:399444508-426644827	TraesCS1A02G232500	1A:405868911-405869713	TraesCS1A02G232500 (TraesCS1A02G232500)
1A:399444508-426644827	TraesCS1A02G232600	1A:406142960-406143967	TraesCS1A02G232600 (TraesCS1A02G232600)
1A:399444508-426644827	TraesCS1A02G232700	1A:406154225-406156119	TraesCS1A02G232700 (TraesCS1A02G232700)
1A:399444508-426644827	TraesCS1A02G232800	1A:406174893-406176309	TraesCS1A02G232800 (TraesCS1A02G232800)
1A:399444508-426644827	TraesCS1A02G232900	1A:406186564-406190999	TraesCS1A02G232900 (TraesCS1A02G232900)
1A:399444508-426644827	TraesCS1A02G233100	1A:406581657-406584983	TraesCS1A02G233100 (TraesCS1A02G233100)
1A:399444508-426644827	TraesCS1A02G233200	1A:407114550-407117132	TraesCS1A02G233200 (TraesCS1A02G233200)
1A:399444508-426644827	TraesCS1A02G233300	1A:407129068-407129516	TraesCS1A02G233300 (TraesCS1A02G233300)
1A:399444508-426644827	TraesCS1A02G233400	1A:407315145-407320459	TraesCS1A02G233400 (TraesCS1A02G233400)
1A:399444508-426644827	TraesCS1A02G233500	1A:407323417-407329088	TraesCS1A02G233500 (TraesCS1A02G233500)
1A:399444508-426644827	TraesCS1A02G233600	1A:407330835-407335966	TraesCS1A02G233600 (TraesCS1A02G233600)
1A:399444508-426644827	TraesCS1A02G233700	1A:408485600-408488677	TraesCS1A02G233700 (TraesCS1A02G233700)
1A:399444508-426644827	TraesCS1A02G233800	1A:408491115-408493891	TraesCS1A02G233800 (TraesCS1A02G233800)
1A:399444508-426644827	TraesCS1A02G233900	1A:409610158-409611232	TraesCS1A02G233900 (TraesCS1A02G233900)
1A:399444508-426644827	TraesCS1A02G234000	1A:409611518-409611754	TraesCS1A02G234000 (TraesCS1A02G234000)
1A:399444508-426644827	TraesCS1A02G234100	1A:409782353-409790410	TraesCS1A02G234100 (TraesCS1A02G234100)
1A:399444508-426644827	TraesCS1A02G234200	1A:409827047-409833994	TraesCS1A02G234200 (TraesCS1A02G234200)
1A:399444508-426644827	TraesCS1A02G234300	1A:409834868-409835743	TraesCS1A02G234300 (TraesCS1A02G234300)
1A:399444508-426644827	TraesCS1A02G234400	1A:409835900-409838736	TraesCS1A02G234400 (TraesCS1A02G234400)
1A:399444508-426644827	TraesCS1A02G234500	1A:409852087-409857399	TraesCS1A02G234500 (TraesCS1A02G234500)
1A:399444508-426644827	TraesCS1A02G234600	1A:410152902-410157058	TraesCS1A02G234600 (TraesCS1A02G234600)
1A:399444508-426644827	TraesCS1A02G234700	1A:412222937-412226235	TraesCS1A02G234700 (TraesCS1A02G234700)
1A:399444508-426644827	TraesCS1A02G234800	1A:412457684-412460590	TraesCS1A02G234800 (TraesCS1A02G234800)
1A:399444508-426644827	TraesCS1A02G234900	1A:413782217-413798673	TraesCS1A02G234900 (TraesCS1A02G234900)
1A:399444508-426644827	TraesCS1A02G235000	1A:415297273-415299492	TraesCS1A02G235000 (TraesCS1A02G235000)
1A:399444508-426644827	TraesCS1A02G235100	1A:415580729-415585379	TraesCS1A02G235100 (TraesCS1A02G235100)
1A:399444508-426644827	TraesCS1A02G235200	1A:415634920-415641652	TraesCS1A02G235200 (TraesCS1A02G235200)
1A:399444508-426644827	TraesCS1A02G235300	1A:415642009-415642428	TraesCS1A02G235300 (TraesCS1A02G235300)
1A:399444508-426644827	TraesCS1A02G235400	1A:415655131-415655481	TraesCS1A02G235400 (TraesCS1A02G235400)
1A:399444508-426644827	TraesCS1A02G235500	1A:416536877-416540167	TraesCS1A02G235500 (TraesCS1A02G235500)
1A:399444508-426644827	TraesCS1A02G235600	1A:416542613-416546310	TraesCS1A02G235600 (TraesCS1A02G235600)
1A:399444508-426644827	TraesCS1A02G235700	1A:417387137-417390440	TraesCS1A02G235700 (TraesCS1A02G235700)
1A:399444508-426644827	TraesCS1A02G235800	1A:417398129-417409888	TraesCS1A02G235800 (TraesCS1A02G235800)
1A:399444508-426644827	TraesCS1A02G235900	1A:418034034-418040242	TraesCS1A02G235900 (TraesCS1A02G235900)
1A:399444508-426644827	TraesCS1A02G236000	1A:418041086-418046903	TraesCS1A02G236000 (TraesCS1A02G236000)
1A:399444508-426644827	TraesCS1A02G236100	1A:418049851-418057245	TraesCS1A02G236100 (TraesCS1A02G236100)
1A:399444508-426644827	TraesCS1A02G236200	1A:418603186-418603848	TraesCS1A02G236200 (TraesCS1A02G236200)
1A:399444508-426644827	TraesCS1A02G236300	1A:418917935-418918084	TraesCS1A02G236300 (TraesCS1A02G236300)
1A:399444508-426644827	TraesCS1A02G236400	1A:418933738-418936268	TraesCS1A02G236400 (TraesCS1A02G236400)
1A:399444508-426644827	TraesCS1A02G236500	1A:418936644-418939887	TraesCS1A02G236500 (TraesCS1A02G236500)
1A:399444508-426644827	TraesCS1A02G236600	1A:419028888-419037606	TraesCS1A02G236600 (TraesCS1A02G236600)
1A:399444508-426644827	TraesCS1A02G236700	1A:419479085-419481573	TraesCS1A02G236700 (TraesCS1A02G236700)
1A:399444508-426644827	TraesCS1A02G236800	1A:419968436-419969912	TraesCS1A02G236800 (TraesCS1A02G236800)
1A:399444508-426644827	TraesCS1A02G236900	1A:420064778-420068159	TraesCS1A02G236900 (TraesCS1A02G236900)
1A:399444508-426644827	TraesCS1A02G237000	1A:420379852-420382755	TraesCS1A02G237000 (TraesCS1A02G237000)
1A:399444508-426644827	TraesCS1A02G237100	1A:420394346-420397136	TraesCS1A02G237100 (TraesCS1A02G237100)
1A:399444508-426644827	TraesCS1A02G237200	1A:420509962-420520292	TraesCS1A02G237200 (TraesCS1A02G237200)
1A:399444508-426644827	TraesCS1A02G237300	1A:421638006-421640199	TraesCS1A02G237300 (TraesCS1A02G237300)
1A:399444508-426644827	TraesCS1A02G237400	1A:423162973-423163982	TraesCS1A02G237400 (TraesCS1A02G237400)
1A:399444508-426644827	TraesCS1A02G237500	1A:423288440-423289493	TraesCS1A02G237500 (TraesCS1A02G237500)
1A:399444508-426644827	TraesCS1A02G237600	1A:423461394-423462378	TraesCS1A02G237600 (TraesCS1A02G237600)
1A:399444508-426644827	TraesCS1A02G237700	1A:423593151-423594162	TraesCS1A02G237700 (TraesCS1A02G237700)
1A:399444508-426644827	TraesCS1A02G237800	1A:423675499-423676890	TraesCS1A02G237800 (TraesCS1A02G237800)
1A:399444508-426644827	TraesCS1A02G237900	1A:423907207-423909780	TraesCS1A02G237900 (TraesCS1A02G237900)
1A:399444508-426644827	TraesCS1A02G238000	1A:423920930-423923002	TraesCS1A02G238000 (TraesCS1A02G238000)
1A:399444508-426644827	TraesCS1A02G238100	1A:423948295-423949193	TraesCS1A02G238100 (TraesCS1A02G238100)
1A:399444508-426644827	TraesCS1A02G238200	1A:424236779-424237772	TraesCS1A02G238200 (TraesCS1A02G238200)
1A:399444508-426644827	TraesCS1A02G238300	1A:424273017-424274098	TraesCS1A02G238300 (TraesCS1A02G238300)
1A:399444508-426644827	TraesCS1A02G238400	1A:424801652-424802085	TraesCS1A02G238400 (TraesCS1A02G238400)
1A:399444508-426644827	TraesCS1A02G238500	1A:425065648-425067383	TraesCS1A02G238500 (TraesCS1A02G238500)
1A:399444508-426644827	TraesCS1A02G238600	1A:425252499-425258158	TraesCS1A02G238600 (TraesCS1A02G238600)
1A:399444508-426644827	TraesCS1A02G238700	1A:425255500-425265407	TraesCS1A02G238700 (TraesCS1A02G238700)
1A:399444508-426644827	TraesCS1A02G238800	1A:425680688-425681800	TraesCS1A02G238800 (TraesCS1A02G238800)
1A:399444508-426644827	TraesCS1A02G238900	1A:425713178-425734042	TraesCS1A02G238900 (TraesCS1A02G238900)
1A:399444508-426644827	TraesCS1A02G239000	1A:426299171-426304342	TraesCS1A02G239000 (TraesCS1A02G239000)
1A:399444508-426644827	TraesCS1A02G239100	1A:426518618-426523264	TraesCS1A02G239100 (TraesCS1A02G239100)
1A:399444508-426644827	TraesCS1A02G239200	1A:426528840-426532053	TraesCS1A02G239200 (TraesCS1A02G239200)
1A:399444508-426644827	TraesCS1A02G239300	1A:426533370-426537081	TraesCS1A02G239300 (TraesCS1A02G239300)
1A:443059667-462755618	TraesCS1A02G251500	1A:443125061-443133281	TraesCS1A02G251500 (TraesCS1A02G251500)
1A:443059667-462755618	TraesCS1A02G251600	1A:443193549-443198146	TraesCS1A02G251600 (TraesCS1A02G251600)
1A:443059667-462755618	TraesCS1A02G251700	1A:443198967-443211104	TraesCS1A02G251700 (TraesCS1A02G251700)
1A:443059667-462755618	TraesCS1A02G251800	1A:443659415-443660791	TraesCS1A02G251800 (TraesCS1A02G251800)
1A:443059667-462755618	TraesCS1A02G251900	1A:443703298-443704605	TraesCS1A02G251900 (TraesCS1A02G251900)
1A:443059667-462755618	TraesCS1A02G252000	1A:443708369-443712092	TraesCS1A02G252000 (TraesCS1A02G252000)
1A:443059667-462755618	TraesCS1A02G252100	1A:443852990-443855265	TraesCS1A02G252100 (TraesCS1A02G252100)
1A:443059667-462755618	TraesCS1A02G252200	1A:443870054-443871814	TraesCS1A02G252200 (TraesCS1A02G252200)
1A:443059667-462755618	TraesCS1A02G252300	1A:444122390-444123580	TraesCS1A02G252300 (TraesCS1A02G252300)
1A:443059667-462755618	TraesCS1A02G252400	1A:444124496-444127602	TraesCS1A02G252400 (TraesCS1A02G252400)
1A:443059667-462755618	TraesCS1A02G252500	1A:444127613-444129639	TraesCS1A02G252500 (TraesCS1A02G252500)
1A:443059667-462755618	TraesCS1A02G252600	1A:444136296-444137772	TraesCS1A02G252600 (TraesCS1A02G252600)
1A:443059667-462755618	TraesCS1A02G252700	1A:444144690-444146823	TraesCS1A02G252700 (TraesCS1A02G252700)
1A:443059667-462755618	TraesCS1A02G252800	1A:444167007-444168216	TraesCS1A02G252800 (TraesCS1A02G252800)
1A:443059667-462755618	TraesCS1A02G252900	1A:444170819-444171236	TraesCS1A02G252900 (TraesCS1A02G252900)
1A:443059667-462755618	TraesCS1A02G253000	1A:444255168-444257615	TraesCS1A02G253000 (TraesCS1A02G253000)
1A:443059667-462755618	TraesCS1A02G253100	1A:444457984-444459692	TraesCS1A02G253100 (TraesCS1A02G253100)
1A:443059667-462755618	TraesCS1A02G253200	1A:444768026-444776770	TraesCS1A02G253200 (TraesCS1A02G253200)
1A:443059667-462755618	TraesCS1A02G253300	1A:444936267-444936605	TraesCS1A02G253300 (TraesCS1A02G253300)
1A:443059667-462755618	TraesCS1A02G253400	1A:445257710-445277310	TraesCS1A02G253400 (TraesCS1A02G253400)
1A:443059667-462755618	TraesCS1A02G253500	1A:445502456-445504241	TraesCS1A02G253500 (TraesCS1A02G253500)
1A:443059667-462755618	TraesCS1A02G253600	1A:445508701-445525019	TraesCS1A02G253600 (TraesCS1A02G253600)
1A:443059667-462755618	TraesCS1A02G253700	1A:445527584-445539459	TraesCS1A02G253700 (TraesCS1A02G253700)
1A:443059667-462755618	TraesCS1A02G253800	1A:445534068-445535315	TraesCS1A02G253800 (TraesCS1A02G253800)
1A:443059667-462755618	TraesCS1A02G253900	1A:445541463-445544679	TraesCS1A02G253900 (TraesCS1A02G253900)
1A:443059667-462755618	TraesCS1A02G254000	1A:445546796-445549613	TraesCS1A02G254000 (TraesCS1A02G254000)
1A:443059667-462755618	TraesCS1A02G254100	1A:445653716-445656457	TraesCS1A02G254100 (TraesCS1A02G254100)
1A:443059667-462755618	TraesCS1A02G254200	1A:445878772-445885091	TraesCS1A02G254200 (TraesCS1A02G254200)
1A:443059667-462755618	TraesCS1A02G254400	1A:445914781-445917729	TraesCS1A02G254400 (TraesCS1A02G254400)
1A:443059667-462755618	TraesCS1A02G254500	1A:445934353-445938890	TraesCS1A02G254500 (TraesCS1A02G254500)
1A:443059667-462755618	TraesCS1A02G254600	1A:446123318-446132512	TraesCS1A02G254600 (TraesCS1A02G254600)
1A:443059667-462755618	TraesCS1A02G254700	1A:446218137-446219390	TraesCS1A02G254700 (TraesCS1A02G254700)
1A:443059667-462755618	TraesCS1A02G254800	1A:446236432-446237616	TraesCS1A02G254800 (TraesCS1A02G254800)
1A:443059667-462755618	TraesCS1A02G254900	1A:446244779-446245000	TraesCS1A02G254900 (TraesCS1A02G254900)
1A:443059667-462755618	TraesCS1A02G255000	1A:446541862-446549281	TraesCS1A02G255000 (TraesCS1A02G255000)
1A:443059667-462755618	TraesCS1A02G255100	1A:447005332-447007022	TraesCS1A02G255100 (TraesCS1A02G255100)
1A:443059667-462755618	TraesCS1A02G255200	1A:447112678-447120162	TraesCS1A02G255200 (TraesCS1A02G255200)
1A:443059667-462755618	TraesCS1A02G255300	1A:447623204-447635025	TraesCS1A02G255300 (TraesCS1A02G255300)
1A:443059667-462755618	TraesCS1A02G255400	1A:447640539-447644424	TraesCS1A02G255400 (TraesCS1A02G255400)
1A:443059667-462755618	TraesCS1A02G255600	1A:447747680-447749014	TraesCS1A02G255600 (TraesCS1A02G255600)
1A:443059667-462755618	TraesCS1A02G255700	1A:448007975-448017500	TraesCS1A02G255700 (TraesCS1A02G255700)
1A:443059667-462755618	TraesCS1A02G255800	1A:448033492-448037889	TraesCS1A02G255800 (TraesCS1A02G255800)
1A:443059667-462755618	TraesCS1A02G255900	1A:448627007-448629624	TraesCS1A02G255900 (TraesCS1A02G255900)
1A:443059667-462755618	TraesCS1A02G256000	1A:448814633-448816127	TraesCS1A02G256000 (TraesCS1A02G256000)
1A:443059667-462755618	TraesCS1A02G256100	1A:448897530-448912063	TraesCS1A02G256100 (TraesCS1A02G256100)
1A:443059667-462755618	TraesCS1A02G256200	1A:448912374-448915764	TraesCS1A02G256200 (TraesCS1A02G256200)
1A:443059667-462755618	TraesCS1A02G256300	1A:448918314-448924958	TraesCS1A02G256300 (TraesCS1A02G256300)
1A:443059667-462755618	TraesCS1A02G256400	1A:448926775-448930744	TraesCS1A02G256400 (TraesCS1A02G256400)
1A:443059667-462755618	TraesCS1A02G256500	1A:449144852-449145750	TraesCS1A02G256500 (TraesCS1A02G256500)
1A:443059667-462755618	TraesCS1A02G256600	1A:449185128-449185430	TraesCS1A02G256600 (TraesCS1A02G256600)
1A:443059667-462755618	TraesCS1A02G256700	1A:449189268-449191025	TraesCS1A02G256700 (TraesCS1A02G256700)
1A:443059667-462755618	TraesCS1A02G256800	1A:449195771-449201684	TraesCS1A02G256800 (TraesCS1A02G256800)
1A:443059667-462755618	TraesCS1A02G256900	1A:449468943-449471182	TraesCS1A02G256900 (TraesCS1A02G256900)
1A:443059667-462755618	TraesCS1A02G257000	1A:449507068-449508523	TraesCS1A02G257000 (TraesCS1A02G257000)
1A:443059667-462755618	TraesCS1A02G257100	1A:449511677-449512442	TraesCS1A02G257100 (TraesCS1A02G257100)
1A:443059667-462755618	TraesCS1A02G257200	1A:449518415-449520334	TraesCS1A02G257200 (TraesCS1A02G257200)
1A:443059667-462755618	TraesCS1A02G257300	1A:449555198-449558720	TraesCS1A02G257300 (TraesCS1A02G257300)
1A:443059667-462755618	TraesCS1A02G257400	1A:449623117-449626157	TraesCS1A02G257400 (TraesCS1A02G257400)
1A:443059667-462755618	TraesCS1A02G257500	1A:449665161-449666231	TraesCS1A02G257500 (TraesCS1A02G257500)
1A:443059667-462755618	TraesCS1A02G257600	1A:449753945-449755120	TraesCS1A02G257600 (TraesCS1A02G257600)
1A:443059667-462755618	TraesCS1A02G257700	1A:449805942-449807186	TraesCS1A02G257700 (TraesCS1A02G257700)
1A:443059667-462755618	TraesCS1A02G257800	1A:449811772-449814172	TraesCS1A02G257800 (TraesCS1A02G257800)
1A:443059667-462755618	TraesCS1A02G257900	1A:449820375-449831326	TraesCS1A02G257900 (TraesCS1A02G257900)
1A:443059667-462755618	TraesCS1A02G258000	1A:449843795-449853848	TraesCS1A02G258000 (TraesCS1A02G258000)
1A:443059667-462755618	TraesCS1A02G258100	1A:449853942-449857196	TraesCS1A02G258100 (TraesCS1A02G258100)
1A:443059667-462755618	TraesCS1A02G258200	1A:449934516-449938594	TraesCS1A02G258200 (TraesCS1A02G258200)
1A:443059667-462755618	TraesCS1A02G258300	1A:450092812-450097229	TraesCS1A02G258300 (TraesCS1A02G258300)
1A:443059667-462755618	TraesCS1A02G258400	1A:451280508-451282597	TraesCS1A02G258400 (TraesCS1A02G258400)
1A:443059667-462755618	TraesCS1A02G258500	1A:451617712-451619073	TraesCS1A02G258500 (TraesCS1A02G258500)
1A:443059667-462755618	TraesCS1A02G258600	1A:451736094-451736852	TraesCS1A02G258600 (TraesCS1A02G258600)
1A:443059667-462755618	TraesCS1A02G258700	1A:451849958-451851112	TraesCS1A02G258700 (TraesCS1A02G258700)
1A:443059667-462755618	TraesCS1A02G258800	1A:452018321-452021152	TraesCS1A02G258800 (TraesCS1A02G258800)
1A:443059667-462755618	TraesCS1A02G258900	1A:452024993-452025618	TraesCS1A02G258900 (TraesCS1A02G258900)
1A:443059667-462755618	TraesCS1A02G259000	1A:452042146-452046460	TraesCS1A02G259000 (TraesCS1A02G259000)
1A:443059667-462755618	TraesCS1A02G259100	1A:452051195-452052750	TraesCS1A02G259100 (TraesCS1A02G259100)
1A:443059667-462755618	TraesCS1A02G259200	1A:452280749-452284447	TraesCS1A02G259200 (TraesCS1A02G259200)
1A:443059667-462755618	TraesCS1A02G259300	1A:452294132-452295787	TraesCS1A02G259300 (TraesCS1A02G259300)
1A:443059667-462755618	TraesCS1A02G259400	1A:452452678-452455333	TraesCS1A02G259400 (TraesCS1A02G259400)
1A:443059667-462755618	TraesCS1A02G259500	1A:452753443-452757351	TraesCS1A02G259500 (TraesCS1A02G259500)
1A:443059667-462755618	TraesCS1A02G259600	1A:452758834-452761870	TraesCS1A02G259600 (TraesCS1A02G259600)
1A:443059667-462755618	TraesCS1A02G259700	1A:452784057-452786582	TraesCS1A02G259700 (TraesCS1A02G259700)
1A:443059667-462755618	TraesCS1A02G259800	1A:452857082-452865313	TraesCS1A02G259800 (TraesCS1A02G259800)
1A:443059667-462755618	TraesCS1A02G259900	1A:453071838-453075356	TraesCS1A02G259900 (TraesCS1A02G259900)
1A:443059667-462755618	TraesCS1A02G260000	1A:453520442-453524428	TraesCS1A02G260000 (TraesCS1A02G260000)
1A:443059667-462755618	TraesCS1A02G260100	1A:454033522-454037971	TraesCS1A02G260100 (TraesCS1A02G260100)
1A:443059667-462755618	TraesCS1A02G260200	1A:454329423-454334823	TraesCS1A02G260200 (TraesCS1A02G260200)
1A:443059667-462755618	TraesCS1A02G260300	1A:454335485-454339778	TraesCS1A02G260300 (TraesCS1A02G260300)
1A:443059667-462755618	TraesCS1A02G260400	1A:454341617-454345142	TraesCS1A02G260400 (TraesCS1A02G260400)
1A:443059667-462755618	TraesCS1A02G260500	1A:454516009-454523565	TraesCS1A02G260500 (TraesCS1A02G260500)
1A:443059667-462755618	TraesCS1A02G260600	1A:454524209-454526612	TraesCS1A02G260600 (TraesCS1A02G260600)
1A:443059667-462755618	TraesCS1A02G260700	1A:454533588-454534849	TraesCS1A02G260700 (TraesCS1A02G260700)
1A:443059667-462755618	TraesCS1A02G260800	1A:454536385-454536989	TraesCS1A02G260800 (TraesCS1A02G260800)
1A:443059667-462755618	TraesCS1A02G260900	1A:455022757-455029126	TraesCS1A02G260900 (TraesCS1A02G260900)
1A:443059667-462755618	TraesCS1A02G261000	1A:455031001-455038358	TraesCS1A02G261000 (TraesCS1A02G261000)
1A:443059667-462755618	TraesCS1A02G261100	1A:455040418-455042303	TraesCS1A02G261100 (TraesCS1A02G261100)
1A:443059667-462755618	TraesCS1A02G261200	1A:455605028-455607103	TraesCS1A02G261200 (TraesCS1A02G261200)
1A:443059667-462755618	TraesCS1A02G261300	1A:455607192-455610855	TraesCS1A02G261300 (TraesCS1A02G261300)
1A:443059667-462755618	TraesCS1A02G261400	1A:455818471-455822929	TraesCS1A02G261400 (TraesCS1A02G261400)
1A:443059667-462755618	TraesCS1A02G261500	1A:456231388-456232538	TraesCS1A02G261500 (TraesCS1A02G261500)
1A:443059667-462755618	TraesCS1A02G261600	1A:456234083-456236259	TraesCS1A02G261600 (TraesCS1A02G261600)
1A:443059667-462755618	TraesCS1A02G261700	1A:456243202-456245161	TraesCS1A02G261700 (TraesCS1A02G261700)
1A:443059667-462755618	TraesCS1A02G261800	1A:456321204-456323812	TraesCS1A02G261800 (TraesCS1A02G261800)
1A:443059667-462755618	TraesCS1A02G261900	1A:456650948-456652182	TraesCS1A02G261900 (TraesCS1A02G261900)
1A:443059667-462755618	TraesCS1A02G262000	1A:456653631-456654382	TraesCS1A02G262000 (TraesCS1A02G262000)
1A:443059667-462755618	TraesCS1A02G262100	1A:456655323-456657426	TraesCS1A02G262100 (TraesCS1A02G262100)
1A:443059667-462755618	TraesCS1A02G262200	1A:456924749-456931844	TraesCS1A02G262200 (TraesCS1A02G262200)
1A:443059667-462755618	TraesCS1A02G262300	1A:456940070-456944304	TraesCS1A02G262300 (TraesCS1A02G262300)
1A:443059667-462755618	TraesCS1A02G262400	1A:457372180-457373172	TraesCS1A02G262400 (TraesCS1A02G262400)
1A:443059667-462755618	TraesCS1A02G262500	1A:457945325-457945945	TraesCS1A02G262500 (TraesCS1A02G262500)
1A:443059667-462755618	TraesCS1A02G262600	1A:457956311-457961244	TraesCS1A02G262600 (TraesCS1A02G262600)
1A:443059667-462755618	TraesCS1A02G262700	1A:458216684-458220843	TraesCS1A02G262700 (TraesCS1A02G262700)
1A:443059667-462755618	TraesCS1A02G262800	1A:458227680-458230027	TraesCS1A02G262800 (TraesCS1A02G262800)
1A:443059667-462755618	TraesCS1A02G262900	1A:458394134-458397267	TraesCS1A02G262900 (TraesCS1A02G262900)
1A:443059667-462755618	TraesCS1A02G263000	1A:458504528-458507240	TraesCS1A02G263000 (TraesCS1A02G263000)
1A:443059667-462755618	TraesCS1A02G263100	1A:458510480-458511031	TraesCS1A02G263100 (TraesCS1A02G263100)
1A:443059667-462755618	TraesCS1A02G263200	1A:458557065-458562511	TraesCS1A02G263200 (TraesCS1A02G263200)
1A:443059667-462755618	TraesCS1A02G263300	1A:458564117-458566532	TraesCS1A02G263300 (TraesCS1A02G263300)
1A:443059667-462755618	TraesCS1A02G263400	1A:458896289-458908694	TraesCS1A02G263400 (TraesCS1A02G263400)
1A:443059667-462755618	TraesCS1A02G263500	1A:458918053-458919046	TraesCS1A02G263500 (TraesCS1A02G263500)
1A:443059667-462755618	TraesCS1A02G263600	1A:459097180-459100473	TraesCS1A02G263600 (TraesCS1A02G263600)
1A:443059667-462755618	TraesCS1A02G263700	1A:459186662-459188632	TraesCS1A02G263700 (TraesCS1A02G263700)
1A:443059667-462755618	TraesCS1A02G263800	1A:459269857-459275619	TraesCS1A02G263800 (TraesCS1A02G263800)
1A:443059667-462755618	TraesCS1A02G263900	1A:459300719-459303051	TraesCS1A02G263900 (TraesCS1A02G263900)
1A:443059667-462755618	TraesCS1A02G264000	1A:459307640-459313757	TraesCS1A02G264000 (TraesCS1A02G264000)
1A:443059667-462755618	TraesCS1A02G264100	1A:459514099-459523796	TraesCS1A02G264100 (TraesCS1A02G264100)
1A:443059667-462755618	TraesCS1A02G264200	1A:459524187-459527766	TraesCS1A02G264200 (TraesCS1A02G264200)
1A:443059667-462755618	TraesCS1A02G264300	1A:459946840-459948904	TraesCS1A02G264300 (TraesCS1A02G264300)
1A:443059667-462755618	TraesCS1A02G264400	1A:459948922-459951051	TraesCS1A02G264400 (TraesCS1A02G264400)
1A:443059667-462755618	TraesCS1A02G264500	1A:460280712-460282491	TraesCS1A02G264500 (TraesCS1A02G264500)
1A:443059667-462755618	TraesCS1A02G264600	1A:460325309-460329830	TraesCS1A02G264600 (TraesCS1A02G264600)
1A:443059667-462755618	TraesCS1A02G264700	1A:460330401-460334595	TraesCS1A02G264700 (TraesCS1A02G264700)
1A:443059667-462755618	TraesCS1A02G264800	1A:460553635-460557686	TraesCS1A02G264800 (TraesCS1A02G264800)
1A:443059667-462755618	TraesCS1A02G264900	1A:460639089-460641864	TraesCS1A02G264900 (TraesCS1A02G264900)
1A:443059667-462755618	TraesCS1A02G265000	1A:460669777-460676972	TraesCS1A02G265000 (TraesCS1A02G265000)
1A:443059667-462755618	TraesCS1A02G265100	1A:460676377-460676937	TraesCS1A02G265100 (TraesCS1A02G265100)
1A:443059667-462755618	TraesCS1A02G265200	1A:460860063-460863294	TraesCS1A02G265200 (TraesCS1A02G265200)
1A:443059667-462755618	TraesCS1A02G265300	1A:460967358-460968123	TraesCS1A02G265300 (TraesCS1A02G265300)
1A:443059667-462755618	TraesCS1A02G265400	1A:460991110-460993218	TraesCS1A02G265400 (TraesCS1A02G265400)
1A:443059667-462755618	TraesCS1A02G265500	1A:461047826-461048232	TraesCS1A02G265500 (TraesCS1A02G265500)
1A:443059667-462755618	TraesCS1A02G265600	1A:461337578-461338417	TraesCS1A02G265600 (TraesCS1A02G265600)
1A:443059667-462755618	TraesCS1A02G265700	1A:461351279-461352000	TraesCS1A02G265700 (TraesCS1A02G265700)
1A:443059667-462755618	TraesCS1A02G265800	1A:461356735-461357498	TraesCS1A02G265800 (TraesCS1A02G265800)
1A:443059667-462755618	TraesCS1A02G265900	1A:461372711-461373455	TraesCS1A02G265900 (TraesCS1A02G265900)
1A:443059667-462755618	TraesCS1A02G266000	1A:461521743-461524132	TraesCS1A02G266000 (TraesCS1A02G266000)
1A:443059667-462755618	TraesCS1A02G266100	1A:461641601-461644055	TraesCS1A02G266100 (TraesCS1A02G266100)
1A:443059667-462755618	TraesCS1A02G266200	1A:461768723-461771079	TraesCS1A02G266200 (TraesCS1A02G266200)
1A:443059667-462755618	TraesCS1A02G266300	1A:461775747-461779782	TraesCS1A02G266300 (TraesCS1A02G266300)
1A:443059667-462755618	TraesCS1A02G266500	1A:461995982-462000591	TraesCS1A02G266500 (TraesCS1A02G266500)
1A:443059667-462755618	TraesCS1A02G266600	1A:462000812-462006133	TraesCS1A02G266600 (TraesCS1A02G266600)
1A:443059667-462755618	TraesCS1A02G266700	1A:462122731-462124931	TraesCS1A02G266700 (TraesCS1A02G266700)
1A:443059667-462755618	TraesCS1A02G266800	1A:462136940-462137443	TraesCS1A02G266800 (TraesCS1A02G266800)
1A:443059667-462755618	TraesCS1A02G266900	1A:462333927-462336501	TraesCS1A02G266900 (TraesCS1A02G266900)
1A:443059667-462755618	TraesCS1A02G267100	1A:462390320-462395850	TraesCS1A02G267100 (TraesCS1A02G267100)
1A:443059667-462755618	TraesCS1A02G267200	1A:462399582-462402019	TraesCS1A02G267200 (TraesCS1A02G267200)
1A:443059667-462755618	TraesCS1A02G267300	1A:462435597-462438015	TraesCS1A02G267300 (TraesCS1A02G267300)
1A:443059667-462755618	TraesCS1A02G267400	1A:462529961-462530508	TraesCS1A02G267400 (TraesCS1A02G267400)
1A:443059667-462755618	TraesCS1A02G267500	1A:462531782-462532189	TraesCS1A02G267500 (TraesCS1A02G267500)
1A:443059667-462755618	TraesCS1A02G267600	1A:462617029-462619649	TraesCS1A02G267600 (TraesCS1A02G267600)
1A:443059667-462755618	TraesCS1A02G267700	1A:462742535-462750420	TraesCS1A02G267700 (TraesCS1A02G267700)
1D:325876831-336302522	TraesCS1D02G236500	1D:325962131-325964702	TraesCS1D02G236500 (TraesCS1D02G236500)
1D:325876831-336302522	TraesCS1D02G236600	1D:326009726-326012323	TraesCS1D02G236600 (TraesCS1D02G236600)
1D:325876831-336302522	TraesCS1D02G236700	1D:326015115-326018411	TraesCS1D02G236700 (TraesCS1D02G236700)
1D:325876831-336302522	TraesCS1D02G236800	1D:326145312-326154456	TraesCS1D02G236800 (TraesCS1D02G236800)
1D:325876831-336302522	TraesCS1D02G236900	1D:326155813-326167753	TraesCS1D02G236900 (TraesCS1D02G236900)
1D:325876831-336302522	TraesCS1D02G237000	1D:326168371-326168711	TraesCS1D02G237000 (TraesCS1D02G237000)
1D:325876831-336302522	TraesCS1D02G237100	1D:326171430-326173918	TraesCS1D02G237100 (TraesCS1D02G237100)
1D:325876831-336302522	TraesCS1D02G237200	1D:326285642-326287883	TraesCS1D02G237200 (TraesCS1D02G237200)
1D:325876831-336302522	TraesCS1D02G237300	1D:326466707-326482528	TraesCS1D02G237300 (TraesCS1D02G237300)
1D:325876831-336302522	TraesCS1D02G237400	1D:326584236-326587704	TraesCS1D02G237400 (TraesCS1D02G237400)
1D:325876831-336302522	TraesCS1D02G237500	1D:326908117-326912452	TraesCS1D02G237500 (TraesCS1D02G237500)
1D:325876831-336302522	TraesCS1D02G237600	1D:326964543-326967737	TraesCS1D02G237600 (TraesCS1D02G237600)
1D:325876831-336302522	TraesCS1D02G237700	1D:326968114-326968875	TraesCS1D02G237700 (TraesCS1D02G237700)
1D:325876831-336302522	TraesCS1D02G237800	1D:326969536-326976345	TraesCS1D02G237800 (TraesCS1D02G237800)
1D:325876831-336302522	TraesCS1D02G237900	1D:326977566-326985753	TraesCS1D02G237900 (TraesCS1D02G237900)
1D:325876831-336302522	TraesCS1D02G238000	1D:327014269-327014508	TraesCS1D02G238000 (TraesCS1D02G238000)
1D:325876831-336302522	TraesCS1D02G238100	1D:327720823-327723103	TraesCS1D02G238100 (TraesCS1D02G238100)
1D:325876831-336302522	TraesCS1D02G238200	1D:327930356-327933750	TraesCS1D02G238200 (TraesCS1D02G238200)
1D:325876831-336302522	TraesCS1D02G238300	1D:327991810-327994286	TraesCS1D02G238300 (TraesCS1D02G238300)
1D:325876831-336302522	TraesCS1D02G238400	1D:327996837-327997282	TraesCS1D02G238400 (TraesCS1D02G238400)
1D:325876831-336302522	TraesCS1D02G238500	1D:328074988-328079959	TraesCS1D02G238500 (TraesCS1D02G238500)
1D:325876831-336302522	TraesCS1D02G238600	1D:328097660-328103064	TraesCS1D02G238600 (TraesCS1D02G238600)
1D:325876831-336302522	TraesCS1D02G238700	1D:328110794-328115885	TraesCS1D02G238700 (TraesCS1D02G238700)
1D:325876831-336302522	TraesCS1D02G238800	1D:328442114-328445980	TraesCS1D02G238800 (TraesCS1D02G238800)
1D:325876831-336302522	TraesCS1D02G238900	1D:328454829-328458687	TraesCS1D02G238900 (TraesCS1D02G238900)
1D:325876831-336302522	TraesCS1D02G239000	1D:328797329-328798323	TraesCS1D02G239000 (TraesCS1D02G239000)
1D:325876831-336302522	TraesCS1D02G239100	1D:328876354-328894829	TraesCS1D02G239100 (TraesCS1D02G239100)
1D:325876831-336302522	TraesCS1D02G239200	1D:328903788-328908842	TraesCS1D02G239200 (TraesCS1D02G239200)
1D:325876831-336302522	TraesCS1D02G239300	1D:329307188-329310778	TraesCS1D02G239300 (TraesCS1D02G239300)
1D:325876831-336302522	TraesCS1D02G239400	1D:329476894-329480365	TraesCS1D02G239400 (TraesCS1D02G239400)
1D:325876831-336302522	TraesCS1D02G239500	1D:329488155-329492003	TraesCS1D02G239500 (TraesCS1D02G239500)
1D:325876831-336302522	TraesCS1D02G239600	1D:329499963-329502055	TraesCS1D02G239600 (TraesCS1D02G239600)
1D:325876831-336302522	TraesCS1D02G239700	1D:329665742-329669886	TraesCS1D02G239700 (TraesCS1D02G239700)
1D:325876831-336302522	TraesCS1D02G239800	1D:329724665-329726650	TraesCS1D02G239800 (TraesCS1D02G239800)
1D:325876831-336302522	TraesCS1D02G239900	1D:329729988-329732073	TraesCS1D02G239900 (TraesCS1D02G239900)
1D:325876831-336302522	TraesCS1D02G240000	1D:329731993-329735134	TraesCS1D02G240000 (TraesCS1D02G240000)
1D:325876831-336302522	TraesCS1D02G240100	1D:329736858-329741009	TraesCS1D02G240100 (TraesCS1D02G240100)
1D:325876831-336302522	TraesCS1D02G240200	1D:329792310-329795660	TraesCS1D02G240200 (TraesCS1D02G240200)
1D:325876831-336302522	TraesCS1D02G240300	1D:330091037-330092487	TraesCS1D02G240300 (TraesCS1D02G240300)
1D:325876831-336302522	TraesCS1D02G240400	1D:330525796-330528837	TraesCS1D02G240400 (TraesCS1D02G240400)
1D:325876831-336302522	TraesCS1D02G240500	1D:330533474-330541125	TraesCS1D02G240500 (TraesCS1D02G240500)
1D:325876831-336302522	TraesCS1D02G240600	1D:330542776-330545226	TraesCS1D02G240600 (TraesCS1D02G240600)
1D:325876831-336302522	TraesCS1D02G240700	1D:330545811-330555264	TraesCS1D02G240700 (TraesCS1D02G240700)
1D:325876831-336302522	TraesCS1D02G240800	1D:331197314-331197751	TraesCS1D02G240800 (TraesCS1D02G240800)
1D:325876831-336302522	TraesCS1D02G240900	1D:331282777-331283214	TraesCS1D02G240900 (TraesCS1D02G240900)
1D:325876831-336302522	TraesCS1D02G241000	1D:331300915-331304707	TraesCS1D02G241000 (TraesCS1D02G241000)
1D:325876831-336302522	TraesCS1D02G241100	1D:331505737-331506700	TraesCS1D02G241100 (TraesCS1D02G241100)
1D:325876831-336302522	TraesCS1D02G241200	1D:331915556-331921782	TraesCS1D02G241200 (TraesCS1D02G241200)
1D:325876831-336302522	TraesCS1D02G241300	1D:332070597-332072359	TraesCS1D02G241300 (TraesCS1D02G241300)
1D:325876831-336302522	TraesCS1D02G241400	1D:332209366-332210597	TraesCS1D02G241400 (TraesCS1D02G241400)
1D:325876831-336302522	TraesCS1D02G241500	1D:332213014-332233946	TraesCS1D02G241500 (TraesCS1D02G241500)
1D:325876831-336302522	TraesCS1D02G241600	1D:332261354-332265880	TraesCS1D02G241600 (TraesCS1D02G241600)
1D:325876831-336302522	TraesCS1D02G241700	1D:332265994-332267860	TraesCS1D02G241700 (TraesCS1D02G241700)
1D:325876831-336302522	TraesCS1D02G241800	1D:332398334-332402585	TraesCS1D02G241800 (TraesCS1D02G241800)
1D:325876831-336302522	TraesCS1D02G241900	1D:332411329-332413252	TraesCS1D02G241900 (TraesCS1D02G241900)
1D:325876831-336302522	TraesCS1D02G242000	1D:332569119-332571026	TraesCS1D02G242000 (TraesCS1D02G242000)
1D:325876831-336302522	TraesCS1D02G242100	1D:332575201-332578493	TraesCS1D02G242100 (TraesCS1D02G242100)
1D:325876831-336302522	TraesCS1D02G242200	1D:332680267-332686239	TraesCS1D02G242200 (TraesCS1D02G242200)
1D:325876831-336302522	TraesCS1D02G242300	1D:332702838-332703905	TraesCS1D02G242300 (TraesCS1D02G242300)
1D:325876831-336302522	TraesCS1D02G242400	1D:332923292-332930975	TraesCS1D02G242400 (TraesCS1D02G242400)
1D:325876831-336302522	TraesCS1D02G242500	1D:332932492-332936425	TraesCS1D02G242500 (TraesCS1D02G242500)
1D:325876831-336302522	TraesCS1D02G242600	1D:332952648-332958170	TraesCS1D02G242600 (TraesCS1D02G242600)
1D:325876831-336302522	TraesCS1D02G242700	1D:332963597-332965336	TraesCS1D02G242700 (TraesCS1D02G242700)
1D:325876831-336302522	TraesCS1D02G242800	1D:332996355-333002440	TraesCS1D02G242800 (TraesCS1D02G242800)
1D:325876831-336302522	TraesCS1D02G242900	1D:333003327-333005548	TraesCS1D02G242900 (TraesCS1D02G242900)
1D:325876831-336302522	TraesCS1D02G243000	1D:333218842-333222042	TraesCS1D02G243000 (TraesCS1D02G243000)
1D:325876831-336302522	TraesCS1D02G243100	1D:333224169-333237841	TraesCS1D02G243100 (TraesCS1D02G243100)
1D:325876831-336302522	TraesCS1D02G243200	1D:333487057-333491871	TraesCS1D02G243200 (TraesCS1D02G243200)
1D:325876831-336302522	TraesCS1D02G243300	1D:333496136-333500387	TraesCS1D02G243300 (TraesCS1D02G243300)
1D:325876831-336302522	TraesCS1D02G243400	1D:333500488-333503925	TraesCS1D02G243400 (TraesCS1D02G243400)
1D:325876831-336302522	TraesCS1D02G243500	1D:333801535-333806735	TraesCS1D02G243500 (TraesCS1D02G243500)
1D:325876831-336302522	TraesCS1D02G243600	1D:334040753-334042946	TraesCS1D02G243600 (TraesCS1D02G243600)
1D:325876831-336302522	TraesCS1D02G243700	1D:334224930-334233683	TraesCS1D02G243700 (TraesCS1D02G243700)
1D:325876831-336302522	TraesCS1D02G243800	1D:334336180-334336869	TraesCS1D02G243800 (TraesCS1D02G243800)
1D:325876831-336302522	TraesCS1D02G243900	1D:334451082-334452306	TraesCS1D02G243900 (TraesCS1D02G243900)
1D:325876831-336302522	TraesCS1D02G244000	1D:334459370-334464172	TraesCS1D02G244000 (TraesCS1D02G244000)
1D:325876831-336302522	TraesCS1D02G244100	1D:334469650-334474120	TraesCS1D02G244100 (TraesCS1D02G244100)
1D:325876831-336302522	TraesCS1D02G244200	1D:335032028-335034134	TraesCS1D02G244200 (TraesCS1D02G244200)
1D:325876831-336302522	TraesCS1D02G244300	1D:335073367-335077841	TraesCS1D02G244300 (TraesCS1D02G244300)
1D:325876831-336302522	TraesCS1D02G244400	1D:335266603-335273313	TraesCS1D02G244400 (TraesCS1D02G244400)
1D:325876831-336302522	TraesCS1D02G244500	1D:335287142-335287837	TraesCS1D02G244500 (TraesCS1D02G244500)
1D:325876831-336302522	TraesCS1D02G244600	1D:335355398-335360530	TraesCS1D02G244600 (TraesCS1D02G244600)
1D:325876831-336302522	TraesCS1D02G244700	1D:335364089-335372223	TraesCS1D02G244700 (TraesCS1D02G244700)
1D:325876831-336302522	TraesCS1D02G244800	1D:335412538-335413877	TraesCS1D02G244800 (TraesCS1D02G244800)
1D:325876831-336302522	TraesCS1D02G244900	1D:335579313-335591819	TraesCS1D02G244900 (TraesCS1D02G244900)
1D:325876831-336302522	TraesCS1D02G245000	1D:335988099-335994256	TraesCS1D02G245000 (TraesCS1D02G245000)
1D:325876831-336302522	TraesCS1D02G245100	1D:335995836-335997324	TraesCS1D02G245100 (TraesCS1D02G245100)
2A:37479415-37904660	TraesCS2A02G082700	2A:37862326-37863526	TraesCS2A02G082700 (TraesCS2A02G082700)
2A:700598519-700903870	TraesCS2A02G451100	2A:700666659-700669194	TraesCS2A02G451100 (TraesCS2A02G451100)
2A:700598519-700903870	TraesCS2A02G451200	2A:700671283-700673550	TraesCS2A02G451200 (TraesCS2A02G451200)
2B:55797422-62651542	TraesCS2B02G095500	2B:55880889-55885914	TraesCS2B02G095500 (TraesCS2B02G095500)
2B:55797422-62651542	TraesCS2B02G095600	2B:55887599-55892368	TraesCS2B02G095600 (TraesCS2B02G095600)
2B:55797422-62651542	TraesCS2B02G095700	2B:55894863-55897074	TraesCS2B02G095700 (TraesCS2B02G095700)
2B:55797422-62651542	TraesCS2B02G095800	2B:55898569-55899948	TraesCS2B02G095800 (TraesCS2B02G095800)
2B:55797422-62651542	TraesCS2B02G095900	2B:55991175-55993553	TraesCS2B02G095900 (TraesCS2B02G095900)
2B:55797422-62651542	TraesCS2B02G096000	2B:56038858-56042012	TraesCS2B02G096000 (TraesCS2B02G096000)
2B:55797422-62651542	TraesCS2B02G096100	2B:56511901-56517268	TraesCS2B02G096100 (TraesCS2B02G096100)
2B:55797422-62651542	TraesCS2B02G096200	2B:56517744-56521691	TraesCS2B02G096200 (TraesCS2B02G096200)
2B:55797422-62651542	TraesCS2B02G096300	2B:56522117-56524869	TraesCS2B02G096300 (TraesCS2B02G096300)
2B:55797422-62651542	TraesCS2B02G096400	2B:56714327-56715404	TraesCS2B02G096400 (TraesCS2B02G096400)
2B:55797422-62651542	TraesCS2B02G096500	2B:56775524-56778785	TraesCS2B02G096500 (TraesCS2B02G096500)
2B:55797422-62651542	TraesCS2B02G096600	2B:56784262-56786813	TraesCS2B02G096600 (TraesCS2B02G096600)
2B:55797422-62651542	TraesCS2B02G096700	2B:56899426-56901712	TraesCS2B02G096700 (TraesCS2B02G096700)
2B:55797422-62651542	TraesCS2B02G096800	2B:56915714-56917952	TraesCS2B02G096800 (TraesCS2B02G096800)
2B:55797422-62651542	TraesCS2B02G096900	2B:57115813-57117951	TraesCS2B02G096900 (TraesCS2B02G096900)
2B:55797422-62651542	TraesCS2B02G097000	2B:57171304-57174881	TraesCS2B02G097000 (TraesCS2B02G097000)
2B:55797422-62651542	TraesCS2B02G097100	2B:57419206-57422509	TraesCS2B02G097100 (TraesCS2B02G097100)
2B:55797422-62651542	TraesCS2B02G097200	2B:57499160-57500533	TraesCS2B02G097200 (TraesCS2B02G097200)
2B:55797422-62651542	TraesCS2B02G097300	2B:57651509-57655163	TraesCS2B02G097300 (TraesCS2B02G097300)
2B:55797422-62651542	TraesCS2B02G097400	2B:57664450-57670210	TraesCS2B02G097400 (TraesCS2B02G097400)
2B:55797422-62651542	TraesCS2B02G097500	2B:57664625-57664816	TraesCS2B02G097500 (TraesCS2B02G097500)
2B:55797422-62651542	TraesCS2B02G097600	2B:57672647-57676616	TraesCS2B02G097600 (TraesCS2B02G097600)
2B:55797422-62651542	TraesCS2B02G097700	2B:57672678-57672869	TraesCS2B02G097700 (TraesCS2B02G097700)
2B:55797422-62651542	TraesCS2B02G097800	2B:57679415-57682721	TraesCS2B02G097800 (TraesCS2B02G097800)
2B:55797422-62651542	TraesCS2B02G097900	2B:57778375-57781675	TraesCS2B02G097900 (TraesCS2B02G097900)
2B:55797422-62651542	TraesCS2B02G098000	2B:58084777-58086952	TraesCS2B02G098000 (TraesCS2B02G098000)
2B:55797422-62651542	TraesCS2B02G098100	2B:58090459-58091939	TraesCS2B02G098100 (TraesCS2B02G098100)
2B:55797422-62651542	TraesCS2B02G098200	2B:58236034-58238592	TraesCS2B02G098200 (TraesCS2B02G098200)
2B:55797422-62651542	TraesCS2B02G098300	2B:58296186-58298469	TraesCS2B02G098300 (TraesCS2B02G098300)
2B:55797422-62651542	TraesCS2B02G098400	2B:58310347-58312125	TraesCS2B02G098400 (TraesCS2B02G098400)
2B:55797422-62651542	TraesCS2B02G098500	2B:58321242-58325230	TraesCS2B02G098500 (TraesCS2B02G098500)
2B:55797422-62651542	TraesCS2B02G098600	2B:58344519-58345963	TraesCS2B02G098600 (TraesCS2B02G098600)
2B:55797422-62651542	TraesCS2B02G098700	2B:58536561-58538064	TraesCS2B02G098700 (TraesCS2B02G098700)
2B:55797422-62651542	TraesCS2B02G098800	2B:58666655-58677795	TraesCS2B02G098800 (TraesCS2B02G098800)
2B:55797422-62651542	TraesCS2B02G098900	2B:58689435-58690284	TraesCS2B02G098900 (TraesCS2B02G098900)
2B:55797422-62651542	TraesCS2B02G099100	2B:58773378-58774460	TraesCS2B02G099100 (TraesCS2B02G099100)
2B:55797422-62651542	TraesCS2B02G099200	2B:58791524-58792334	TraesCS2B02G099200 (TraesCS2B02G099200)
2B:55797422-62651542	TraesCS2B02G099400	2B:58826143-58827390	TraesCS2B02G099400 (TraesCS2B02G099400)
2B:55797422-62651542	TraesCS2B02G099500	2B:58843544-58846856	TraesCS2B02G099500 (TraesCS2B02G099500)
2B:55797422-62651542	TraesCS2B02G099600	2B:58973427-58979617	TraesCS2B02G099600 (TraesCS2B02G099600)
2B:55797422-62651542	TraesCS2B02G099700	2B:58987093-58997176	TraesCS2B02G099700 (TraesCS2B02G099700)
2B:55797422-62651542	TraesCS2B02G099800	2B:59000120-59002496	TraesCS2B02G099800 (TraesCS2B02G099800)
2B:55797422-62651542	TraesCS2B02G099900	2B:59105125-59105694	TraesCS2B02G099900 (TraesCS2B02G099900)
2B:55797422-62651542	TraesCS2B02G100000	2B:59224161-59224583	TraesCS2B02G100000 (TraesCS2B02G100000)
2B:55797422-62651542	TraesCS2B02G100100	2B:59227167-59227942	TraesCS2B02G100100 (TraesCS2B02G100100)
2B:55797422-62651542	TraesCS2B02G100200	2B:59636629-59640520	TraesCS2B02G100200 (TraesCS2B02G100200)
2B:55797422-62651542	TraesCS2B02G100300	2B:59640592-59647535	TraesCS2B02G100300 (TraesCS2B02G100300)
2B:55797422-62651542	TraesCS2B02G100400	2B:59756921-59761108	TraesCS2B02G100400 (TraesCS2B02G100400)
2B:55797422-62651542	TraesCS2B02G100500	2B:61265772-61267106	TraesCS2B02G100500 (TraesCS2B02G100500)
2B:55797422-62651542	TraesCS2B02G100600	2B:61269802-61270845	TraesCS2B02G100600 (TraesCS2B02G100600)
2B:55797422-62651542	TraesCS2B02G100700	2B:61284331-61284936	TraesCS2B02G100700 (TraesCS2B02G100700)
2B:55797422-62651542	TraesCS2B02G100800	2B:61338628-61340170	TraesCS2B02G100800 (TraesCS2B02G100800)
2B:55797422-62651542	TraesCS2B02G100900	2B:61362369-61363252	TraesCS2B02G100900 (TraesCS2B02G100900)
2B:55797422-62651542	TraesCS2B02G101100	2B:61475205-61476935	TraesCS2B02G101100 (TraesCS2B02G101100)
2B:55797422-62651542	TraesCS2B02G101200	2B:62176035-62180592	TraesCS2B02G101200 (TraesCS2B02G101200)
2B:55797422-62651542	TraesCS2B02G101300	2B:62203076-62204887	TraesCS2B02G101300 (TraesCS2B02G101300)
2B:55797422-62651542	TraesCS2B02G101400	2B:62208549-62214317	TraesCS2B02G101400 (TraesCS2B02G101400)
2B:55797422-62651542	TraesCS2B02G101500	2B:62417904-62418367	TraesCS2B02G101500 (TraesCS2B02G101500)
2B:55797422-62651542	TraesCS2B02G101600	2B:62545603-62549423	TraesCS2B02G101600 (TraesCS2B02G101600)
2B:55797422-62651542	TraesCS2B02G101700	2B:62549905-62556194	TraesCS2B02G101700 (TraesCS2B02G101700)
3A:392012081-406623288	TraesCS3A02G215200	3A:392778021-392781405	TraesCS3A02G215200 (TraesCS3A02G215200)
3A:392012081-406623288	TraesCS3A02G215300	3A:392799626-392804333	TraesCS3A02G215300 (TraesCS3A02G215300)
3A:392012081-406623288	TraesCS3A02G215400	3A:392802608-392803989	TraesCS3A02G215400 (TraesCS3A02G215400)
3A:392012081-406623288	TraesCS3A02G215500	3A:393103142-393106581	TraesCS3A02G215500 (TraesCS3A02G215500)
3A:392012081-406623288	TraesCS3A02G215600	3A:393223645-393224305	TraesCS3A02G215600 (TraesCS3A02G215600)
3A:392012081-406623288	TraesCS3A02G215700	3A:393235585-393235977	TraesCS3A02G215700 (TraesCS3A02G215700)
3A:392012081-406623288	TraesCS3A02G215800	3A:393237894-393238214	TraesCS3A02G215800 (TraesCS3A02G215800)
3A:392012081-406623288	TraesCS3A02G215900	3A:393238221-393238691	TraesCS3A02G215900 (TraesCS3A02G215900)
3A:392012081-406623288	TraesCS3A02G216000	3A:393368477-393369687	TraesCS3A02G216000 (TraesCS3A02G216000)
3A:392012081-406623288	TraesCS3A02G216100	3A:393909298-393913616	TraesCS3A02G216100 (TraesCS3A02G216100)
3A:392012081-406623288	TraesCS3A02G216200	3A:394025904-394027665	TraesCS3A02G216200 (TraesCS3A02G216200)
3A:392012081-406623288	TraesCS3A02G216300	3A:394184255-394185398	TraesCS3A02G216300 (TraesCS3A02G216300)
3A:392012081-406623288	TraesCS3A02G216400	3A:394480533-394485423	TraesCS3A02G216400 (TraesCS3A02G216400)
3A:392012081-406623288	TraesCS3A02G216500	3A:394648887-394649555	TraesCS3A02G216500 (TraesCS3A02G216500)
3A:392012081-406623288	TraesCS3A02G216600	3A:394720711-394721091	TraesCS3A02G216600 (TraesCS3A02G216600)
3A:392012081-406623288	TraesCS3A02G216700	3A:395554141-395555483	TraesCS3A02G216700 (TraesCS3A02G216700)
3A:392012081-406623288	TraesCS3A02G216800	3A:395757603-395761666	TraesCS3A02G216800 (TraesCS3A02G216800)
3A:392012081-406623288	TraesCS3A02G216900	3A:395762020-395763364	TraesCS3A02G216900 (TraesCS3A02G216900)
3A:392012081-406623288	TraesCS3A02G217000	3A:395762237-395764865	TraesCS3A02G217000 (TraesCS3A02G217000)
3A:392012081-406623288	TraesCS3A02G217100	3A:395991804-395992202	TraesCS3A02G217100 (TraesCS3A02G217100)
3A:392012081-406623288	TraesCS3A02G217200	3A:396013577-396022214	TraesCS3A02G217200 (TraesCS3A02G217200)
3A:392012081-406623288	TraesCS3A02G217300	3A:396292014-396297064	TraesCS3A02G217300 (TraesCS3A02G217300)
3A:392012081-406623288	TraesCS3A02G217400	3A:396610382-396611275	TraesCS3A02G217400 (TraesCS3A02G217400)
3A:392012081-406623288	TraesCS3A02G217500	3A:396612300-396626996	TraesCS3A02G217500 (TraesCS3A02G217500)
3A:392012081-406623288	TraesCS3A02G217600	3A:397132182-397147756	TraesCS3A02G217600 (TraesCS3A02G217600)
3A:392012081-406623288	TraesCS3A02G217700	3A:398736249-398738331	TraesCS3A02G217700 (TraesCS3A02G217700)
3A:392012081-406623288	TraesCS3A02G217800	3A:398880878-398886055	TraesCS3A02G217800 (TraesCS3A02G217800)
3A:392012081-406623288	TraesCS3A02G217900	3A:399573202-399580569	TraesCS3A02G217900 (TraesCS3A02G217900)
3A:392012081-406623288	TraesCS3A02G218000	3A:399884227-399895706	TraesCS3A02G218000 (TraesCS3A02G218000)
3A:392012081-406623288	TraesCS3A02G218100	3A:400097675-400101194	TraesCS3A02G218100 (TraesCS3A02G218100)
3A:392012081-406623288	TraesCS3A02G218200	3A:400754999-400758882	TraesCS3A02G218200 (TraesCS3A02G218200)
3A:392012081-406623288	TraesCS3A02G218300	3A:400764188-400767019	TraesCS3A02G218300 (TraesCS3A02G218300)
3A:392012081-406623288	TraesCS3A02G218400	3A:400953594-400955108	TraesCS3A02G218400 (TraesCS3A02G218400)
3A:392012081-406623288	TraesCS3A02G218500	3A:401019539-401028865	TraesCS3A02G218500 (TraesCS3A02G218500)
3A:392012081-406623288	TraesCS3A02G218600	3A:401411442-401412277	TraesCS3A02G218600 (TraesCS3A02G218600)
3A:392012081-406623288	TraesCS3A02G218800	3A:401562669-401565665	TraesCS3A02G218800 (TraesCS3A02G218800)
3A:392012081-406623288	TraesCS3A02G218900	3A:401673899-401676176	TraesCS3A02G218900 (TraesCS3A02G218900)
3A:392012081-406623288	TraesCS3A02G219000	3A:401710020-401713262	TraesCS3A02G219000 (TraesCS3A02G219000)
3A:392012081-406623288	TraesCS3A02G219100	3A:402081063-402086455	TraesCS3A02G219100 (TraesCS3A02G219100)
3A:392012081-406623288	TraesCS3A02G219200	3A:402131661-402134914	TraesCS3A02G219200 (TraesCS3A02G219200)
3A:392012081-406623288	TraesCS3A02G219300	3A:402135204-402136682	TraesCS3A02G219300 (TraesCS3A02G219300)
3A:392012081-406623288	TraesCS3A02G219400	3A:403006600-403007553	TraesCS3A02G219400 (TraesCS3A02G219400)
3A:392012081-406623288	TraesCS3A02G219500	3A:403409530-403411479	TraesCS3A02G219500 (TraesCS3A02G219500)
3A:392012081-406623288	TraesCS3A02G219600	3A:404199144-404200048	TraesCS3A02G219600 (TraesCS3A02G219600)
3A:392012081-406623288	TraesCS3A02G219700	3A:404468089-404468313	TraesCS3A02G219700 (TraesCS3A02G219700)
3A:392012081-406623288	TraesCS3A02G219800	3A:405500529-405504827	TraesCS3A02G219800 (TraesCS3A02G219800)
3A:392012081-406623288	TraesCS3A02G219900	3A:405624910-405626935	TraesCS3A02G219900 (TraesCS3A02G219900)
3A:392012081-406623288	TraesCS3A02G220000	3A:405689560-405694221	TraesCS3A02G220000 (TraesCS3A02G220000)
3A:392012081-406623288	TraesCS3A02G220100	3A:405831516-405842048	TraesCS3A02G220100 (TraesCS3A02G220100)
3A:392012081-406623288	TraesCS3A02G220200	3A:405957351-405958822	TraesCS3A02G220200 (TraesCS3A02G220200)
3A:392012081-406623288	TraesCS3A02G220300	3A:405971938-405997606	TraesCS3A02G220300 (TraesCS3A02G220300)
3A:392012081-406623288	TraesCS3A02G220400	3A:406296887-406300401	TraesCS3A02G220400 (TraesCS3A02G220400)
3A:513855127-553098513	TraesCS3A02G284800	3A:513888968-513892133	TraesCS3A02G284800 (TraesCS3A02G284800)
3A:513855127-553098513	TraesCS3A02G284900	3A:513892452-513895983	TraesCS3A02G284900 (TraesCS3A02G284900)
3A:513855127-553098513	TraesCS3A02G284911	3A:513895990-513896544	TraesCS3A02G284911 (TraesCS3A02G284911)
3A:513855127-553098513	TraesCS3A02G285000	3A:513901534-513902252	TraesCS3A02G285000 (TraesCS3A02G285000)
3A:513855127-553098513	TraesCS3A02G285100	3A:513921245-513931736	TraesCS3A02G285100 (TraesCS3A02G285100)
3A:513855127-553098513	TraesCS3A02G285200	3A:514105130-514110761	TraesCS3A02G285200 (TraesCS3A02G285200)
3A:513855127-553098513	TraesCS3A02G285300	3A:514108416-514108649	TraesCS3A02G285300 (TraesCS3A02G285300)
3A:513855127-553098513	TraesCS3A02G285400	3A:514109217-514109447	TraesCS3A02G285400 (TraesCS3A02G285400)
3A:513855127-553098513	TraesCS3A02G285500	3A:514110579-514114555	TraesCS3A02G285500 (TraesCS3A02G285500)
3A:513855127-553098513	TraesCS3A02G285600	3A:514167393-514172583	TraesCS3A02G285600 (TraesCS3A02G285600)
3A:513855127-553098513	TraesCS3A02G285700	3A:514233117-514237147	TraesCS3A02G285700 (TraesCS3A02G285700)
3A:513855127-553098513	TraesCS3A02G285800	3A:514306461-514308189	TraesCS3A02G285800 (TraesCS3A02G285800)
3A:513855127-553098513	TraesCS3A02G285900	3A:514310972-514316888	TraesCS3A02G285900 (TraesCS3A02G285900)
3A:513855127-553098513	TraesCS3A02G286000	3A:514491827-514493502	TraesCS3A02G286000 (TraesCS3A02G286000)
3A:513855127-553098513	TraesCS3A02G286100	3A:514493870-514495635	TraesCS3A02G286100 (TraesCS3A02G286100)
3A:513855127-553098513	TraesCS3A02G286200	3A:514496263-514499622	TraesCS3A02G286200 (TraesCS3A02G286200)
3A:513855127-553098513	TraesCS3A02G286300	3A:514529939-514530223	TraesCS3A02G286300 (TraesCS3A02G286300)
3A:513855127-553098513	TraesCS3A02G286400	3A:514552313-514552792	TraesCS3A02G286400 (TraesCS3A02G286400)
3A:513855127-553098513	TraesCS3A02G286500	3A:514557805-514562039	TraesCS3A02G286500 (TraesCS3A02G286500)
3A:513855127-553098513	TraesCS3A02G286600	3A:514611251-514612758	TraesCS3A02G286600 (TraesCS3A02G286600)
3A:513855127-553098513	TraesCS3A02G286700	3A:514623227-514628119	TraesCS3A02G286700 (TraesCS3A02G286700)
3A:513855127-553098513	TraesCS3A02G286800	3A:515244443-515248194	TraesCS3A02G286800 (TraesCS3A02G286800)
3A:513855127-553098513	TraesCS3A02G286900	3A:515280520-515282019	TraesCS3A02G286900 (TraesCS3A02G286900)
3A:513855127-553098513	TraesCS3A02G287000	3A:515283046-515284656	TraesCS3A02G287000 (TraesCS3A02G287000)
3A:513855127-553098513	TraesCS3A02G287100	3A:515285594-515285833	TraesCS3A02G287100 (TraesCS3A02G287100)
3A:513855127-553098513	TraesCS3A02G287200	3A:515723022-515725171	TraesCS3A02G287200 (TraesCS3A02G287200)
3A:513855127-553098513	TraesCS3A02G287300	3A:515734859-515735501	TraesCS3A02G287300 (TraesCS3A02G287300)
3A:513855127-553098513	TraesCS3A02G287400	3A:515828111-515829022	TraesCS3A02G287400 (TraesCS3A02G287400)
3A:513855127-553098513	TraesCS3A02G287500	3A:515860944-515862370	TraesCS3A02G287500 (TraesCS3A02G287500)
3A:513855127-553098513	TraesCS3A02G287600	3A:515886480-515890148	TraesCS3A02G287600 (TraesCS3A02G287600)
3A:513855127-553098513	TraesCS3A02G287700	3A:515913130-515915500	TraesCS3A02G287700 (TraesCS3A02G287700)
3A:513855127-553098513	TraesCS3A02G287800	3A:516119133-516120206	TraesCS3A02G287800 (TraesCS3A02G287800)
3A:513855127-553098513	TraesCS3A02G287900	3A:516120185-516127882	TraesCS3A02G287900 (TraesCS3A02G287900)
3A:513855127-553098513	TraesCS3A02G288000	3A:516238032-516239656	TraesCS3A02G288000 (TraesCS3A02G288000)
3A:513855127-553098513	TraesCS3A02G288100	3A:516543985-516545931	TraesCS3A02G288100 (TraesCS3A02G288100)
3A:513855127-553098513	TraesCS3A02G288200	3A:516551835-516556313	TraesCS3A02G288200 (TraesCS3A02G288200)
3A:513855127-553098513	TraesCS3A02G288300	3A:516632209-516634290	TraesCS3A02G288300 (TraesCS3A02G288300)
3A:513855127-553098513	TraesCS3A02G288400	3A:516638019-516643765	TraesCS3A02G288400 (TraesCS3A02G288400)
3A:513855127-553098513	TraesCS3A02G288600	3A:516790141-516791044	TraesCS3A02G288600 (TraesCS3A02G288600)
3A:513855127-553098513	TraesCS3A02G288700	3A:516793414-516794155	TraesCS3A02G288700 (TraesCS3A02G288700)
3A:513855127-553098513	TraesCS3A02G288800	3A:516801820-516806547	TraesCS3A02G288800 (TraesCS3A02G288800)
3A:513855127-553098513	TraesCS3A02G288900	3A:517074705-517080156	TraesCS3A02G288900 (TraesCS3A02G288900)
3A:513855127-553098513	TraesCS3A02G289000	3A:517094994-517097078	TraesCS3A02G289000 (TraesCS3A02G289000)
3A:513855127-553098513	TraesCS3A02G289200	3A:517491132-517499272	TraesCS3A02G289200 (TraesCS3A02G289200)
3A:513855127-553098513	TraesCS3A02G289300	3A:517661652-517666931	TraesCS3A02G289300 (TraesCS3A02G289300)
3A:513855127-553098513	TraesCS3A02G289400	3A:517996303-517997481	TraesCS3A02G289400 (TraesCS3A02G289400)
3A:513855127-553098513	TraesCS3A02G289500	3A:518468386-518489743	TraesCS3A02G289500 (TraesCS3A02G289500)
3A:513855127-553098513	TraesCS3A02G289600	3A:518630048-518634405	TraesCS3A02G289600 (TraesCS3A02G289600)
3A:513855127-553098513	TraesCS3A02G289700	3A:518641990-518643594	TraesCS3A02G289700 (TraesCS3A02G289700)
3A:513855127-553098513	TraesCS3A02G289800	3A:518720116-518723505	TraesCS3A02G289800 (TraesCS3A02G289800)
3A:513855127-553098513	TraesCS3A02G289900	3A:518895097-518901097	TraesCS3A02G289900 (TraesCS3A02G289900)
3A:513855127-553098513	TraesCS3A02G290000	3A:518905714-518907349	TraesCS3A02G290000 (TraesCS3A02G290000)
3A:513855127-553098513	TraesCS3A02G290100	3A:519082842-519086016	TraesCS3A02G290100 (TraesCS3A02G290100)
3A:513855127-553098513	TraesCS3A02G290200	3A:519207407-519210416	TraesCS3A02G290200 (TraesCS3A02G290200)
3A:513855127-553098513	TraesCS3A02G290300	3A:519244293-519255598	TraesCS3A02G290300 (TraesCS3A02G290300)
3A:513855127-553098513	TraesCS3A02G290400	3A:519273897-519274572	TraesCS3A02G290400 (TraesCS3A02G290400)
3A:513855127-553098513	TraesCS3A02G290500	3A:519391063-519391260	TraesCS3A02G290500 (TraesCS3A02G290500)
3A:513855127-553098513	TraesCS3A02G290600	3A:519406160-519407036	TraesCS3A02G290600 (TraesCS3A02G290600)
3A:513855127-553098513	TraesCS3A02G290700	3A:519763844-519769733	TraesCS3A02G290700 (TraesCS3A02G290700)
3A:513855127-553098513	TraesCS3A02G290800	3A:520431567-520442704	TraesCS3A02G290800 (TraesCS3A02G290800)
3A:513855127-553098513	TraesCS3A02G290900	3A:520965283-520968535	TraesCS3A02G290900 (TraesCS3A02G290900)
3A:513855127-553098513	TraesCS3A02G291000	3A:521302018-521304634	TraesCS3A02G291000 (TraesCS3A02G291000)
3A:513855127-553098513	TraesCS3A02G291100	3A:521304582-521308586	TraesCS3A02G291100 (TraesCS3A02G291100)
3A:513855127-553098513	TraesCS3A02G291200	3A:521597444-521598308	TraesCS3A02G291200 (TraesCS3A02G291200)
3A:513855127-553098513	TraesCS3A02G291300	3A:521598844-521601957	TraesCS3A02G291300 (TraesCS3A02G291300)
3A:513855127-553098513	TraesCS3A02G291400	3A:521629276-521629836	TraesCS3A02G291400 (TraesCS3A02G291400)
3A:513855127-553098513	TraesCS3A02G291500	3A:521630604-521637070	TraesCS3A02G291500 (TraesCS3A02G291500)
3A:513855127-553098513	TraesCS3A02G291600	3A:521704596-521719191	TraesCS3A02G291600 (TraesCS3A02G291600)
3A:513855127-553098513	TraesCS3A02G291700	3A:521720470-521727053	TraesCS3A02G291700 (TraesCS3A02G291700)
3A:513855127-553098513	TraesCS3A02G291800	3A:522056776-522057116	TraesCS3A02G291800 (TraesCS3A02G291800)
3A:513855127-553098513	TraesCS3A02G291900	3A:522059913-522065340	TraesCS3A02G291900 (TraesCS3A02G291900)
3A:513855127-553098513	TraesCS3A02G292000	3A:522172854-522177290	TraesCS3A02G292000 (TraesCS3A02G292000)
3A:513855127-553098513	TraesCS3A02G292100	3A:522177597-522180084	TraesCS3A02G292100 (TraesCS3A02G292100)
3A:513855127-553098513	TraesCS3A02G292200	3A:522187371-522189016	TraesCS3A02G292200 (TraesCS3A02G292200)
3A:513855127-553098513	TraesCS3A02G292300	3A:522241180-522242561	TraesCS3A02G292300 (TraesCS3A02G292300)
3A:513855127-553098513	TraesCS3A02G292400	3A:522271068-522277462	TraesCS3A02G292400 (TraesCS3A02G292400)
3A:513855127-553098513	TraesCS3A02G292500	3A:523157850-523159024	TraesCS3A02G292500 (TraesCS3A02G292500)
3A:513855127-553098513	TraesCS3A02G292600	3A:523327127-523328130	TraesCS3A02G292600 (TraesCS3A02G292600)
3A:513855127-553098513	TraesCS3A02G292700	3A:523547115-523552708	TraesCS3A02G292700 (TraesCS3A02G292700)
3A:513855127-553098513	TraesCS3A02G292800	3A:523555806-523561229	TraesCS3A02G292800 (TraesCS3A02G292800)
3A:513855127-553098513	TraesCS3A02G292900	3A:523608479-523609314	TraesCS3A02G292900 (TraesCS3A02G292900)
3A:513855127-553098513	TraesCS3A02G293000	3A:523727432-523727656	TraesCS3A02G293000 (TraesCS3A02G293000)
3A:513855127-553098513	TraesCS3A02G293100	3A:523731589-523733571	TraesCS3A02G293100 (TraesCS3A02G293100)
3A:513855127-553098513	TraesCS3A02G293200	3A:523746098-523746325	TraesCS3A02G293200 (TraesCS3A02G293200)
3A:513855127-553098513	TraesCS3A02G293300	3A:523747782-523759240	TraesCS3A02G293300 (TraesCS3A02G293300)
3A:513855127-553098513	TraesCS3A02G293400	3A:525297363-525298746	TraesCS3A02G293400 (TraesCS3A02G293400)
3A:513855127-553098513	TraesCS3A02G293500	3A:525628498-525629229	TraesCS3A02G293500 (TraesCS3A02G293500)
3A:513855127-553098513	TraesCS3A02G293600	3A:525640597-525641936	TraesCS3A02G293600 (TraesCS3A02G293600)
3A:513855127-553098513	TraesCS3A02G293700	3A:526508219-526511244	TraesCS3A02G293700 (TraesCS3A02G293700)
3A:513855127-553098513	TraesCS3A02G293800	3A:526513573-526514384	TraesCS3A02G293800 (TraesCS3A02G293800)
3A:513855127-553098513	TraesCS3A02G293900	3A:526523938-526529172	TraesCS3A02G293900 (TraesCS3A02G293900)
3A:513855127-553098513	TraesCS3A02G294000	3A:526863388-526865737	TraesCS3A02G294000 (TraesCS3A02G294000)
3A:513855127-553098513	TraesCS3A02G294100	3A:527575567-527583033	TraesCS3A02G294100 (TraesCS3A02G294100)
3A:513855127-553098513	TraesCS3A02G294200	3A:527838390-527841142	TraesCS3A02G294200 (TraesCS3A02G294200)
3A:513855127-553098513	TraesCS3A02G294300	3A:527936886-527941206	TraesCS3A02G294300 (TraesCS3A02G294300)
3A:513855127-553098513	TraesCS3A02G294400	3A:528520299-528527374	TraesCS3A02G294400 (TraesCS3A02G294400)
3A:513855127-553098513	TraesCS3A02G294500	3A:528528439-528531881	TraesCS3A02G294500 (TraesCS3A02G294500)
3A:513855127-553098513	TraesCS3A02G294600	3A:528555337-528556687	TraesCS3A02G294600 (TraesCS3A02G294600)
3A:513855127-553098513	TraesCS3A02G294700	3A:528591755-528597222	TraesCS3A02G294700 (TraesCS3A02G294700)
3A:513855127-553098513	TraesCS3A02G294800	3A:528597381-528602428	TraesCS3A02G294800 (TraesCS3A02G294800)
3A:513855127-553098513	TraesCS3A02G294900	3A:529106304-529107880	TraesCS3A02G294900 (TraesCS3A02G294900)
3A:513855127-553098513	TraesCS3A02G295000	3A:529140099-529143340	TraesCS3A02G295000 (TraesCS3A02G295000)
3A:513855127-553098513	TraesCS3A02G295100	3A:529205494-529206501	TraesCS3A02G295100 (TraesCS3A02G295100)
3A:513855127-553098513	TraesCS3A02G295200	3A:529207149-529209513	TraesCS3A02G295200 (TraesCS3A02G295200)
3A:513855127-553098513	TraesCS3A02G295300	3A:529214571-529218223	TraesCS3A02G295300 (TraesCS3A02G295300)
3A:513855127-553098513	TraesCS3A02G295400	3A:529612252-529619205	TraesCS3A02G295400 (TraesCS3A02G295400)
3A:513855127-553098513	TraesCS3A02G295500	3A:529771950-529776792	TraesCS3A02G295500 (TraesCS3A02G295500)
3A:513855127-553098513	TraesCS3A02G295600	3A:529776872-529777599	TraesCS3A02G295600 (TraesCS3A02G295600)
3A:513855127-553098513	TraesCS3A02G295700	3A:529842655-529843519	TraesCS3A02G295700 (TraesCS3A02G295700)
3A:513855127-553098513	TraesCS3A02G295800	3A:529843676-529844527	TraesCS3A02G295800 (TraesCS3A02G295800)
3A:513855127-553098513	TraesCS3A02G295900	3A:530177578-530198100	TraesCS3A02G295900 (TraesCS3A02G295900)
3A:513855127-553098513	TraesCS3A02G296000	3A:530433790-530435217	TraesCS3A02G296000 (TraesCS3A02G296000)
3A:513855127-553098513	TraesCS3A02G296100	3A:530435331-530437293	TraesCS3A02G296100 (TraesCS3A02G296100)
3A:513855127-553098513	TraesCS3A02G296200	3A:530474346-530479221	TraesCS3A02G296200 (TraesCS3A02G296200)
3A:513855127-553098513	TraesCS3A02G296300	3A:530496634-530497296	TraesCS3A02G296300 (TraesCS3A02G296300)
3A:513855127-553098513	TraesCS3A02G296400	3A:531078502-531079322	TraesCS3A02G296400 (TraesCS3A02G296400)
3A:513855127-553098513	TraesCS3A02G296500	3A:531079609-531082353	TraesCS3A02G296500 (TraesCS3A02G296500)
3A:513855127-553098513	TraesCS3A02G296600	3A:531265739-531267340	TraesCS3A02G296600 (TraesCS3A02G296600)
3A:513855127-553098513	TraesCS3A02G296700	3A:531446721-531451779	TraesCS3A02G296700 (TraesCS3A02G296700)
3A:513855127-553098513	TraesCS3A02G296800	3A:531453215-531456168	TraesCS3A02G296800 (TraesCS3A02G296800)
3A:513855127-553098513	TraesCS3A02G296900	3A:531629481-531631366	TraesCS3A02G296900 (TraesCS3A02G296900)
3A:513855127-553098513	TraesCS3A02G297000	3A:531666757-531668656	TraesCS3A02G297000 (TraesCS3A02G297000)
3A:513855127-553098513	TraesCS3A02G297100	3A:531701236-531702644	TraesCS3A02G297100 (TraesCS3A02G297100)
3A:513855127-553098513	TraesCS3A02G297200	3A:531896075-531897487	TraesCS3A02G297200 (TraesCS3A02G297200)
3A:513855127-553098513	TraesCS3A02G297300	3A:531943437-531944862	TraesCS3A02G297300 (TraesCS3A02G297300)
3A:513855127-553098513	TraesCS3A02G297400	3A:532315417-532320407	TraesCS3A02G297400 (TraesCS3A02G297400)
3A:513855127-553098513	TraesCS3A02G297500	3A:532319076-532325834	TraesCS3A02G297500 (TraesCS3A02G297500)
3A:513855127-553098513	TraesCS3A02G297600	3A:532331464-532338552	TraesCS3A02G297600 (TraesCS3A02G297600)
3A:513855127-553098513	TraesCS3A02G297700	3A:532447933-532451430	TraesCS3A02G297700 (TraesCS3A02G297700)
3A:513855127-553098513	TraesCS3A02G297800	3A:532452789-532454012	TraesCS3A02G297800 (TraesCS3A02G297800)
3A:513855127-553098513	TraesCS3A02G297900	3A:532454043-532454813	TraesCS3A02G297900 (TraesCS3A02G297900)
3A:513855127-553098513	TraesCS3A02G298000	3A:532487297-532487725	TraesCS3A02G298000 (TraesCS3A02G298000)
3A:513855127-553098513	TraesCS3A02G298100	3A:532488254-532488691	TraesCS3A02G298100 (TraesCS3A02G298100)
3A:513855127-553098513	TraesCS3A02G298200	3A:532640354-532641654	TraesCS3A02G298200 (TraesCS3A02G298200)
3A:513855127-553098513	TraesCS3A02G298300	3A:532644983-532651047	TraesCS3A02G298300 (TraesCS3A02G298300)
3A:513855127-553098513	TraesCS3A02G298400	3A:532663039-532672755	TraesCS3A02G298400 (TraesCS3A02G298400)
3A:513855127-553098513	TraesCS3A02G298500	3A:532844123-532846291	TraesCS3A02G298500 (TraesCS3A02G298500)
3A:513855127-553098513	TraesCS3A02G298600	3A:532846752-532851697	TraesCS3A02G298600 (TraesCS3A02G298600)
3A:513855127-553098513	TraesCS3A02G298700	3A:532855457-532858793	TraesCS3A02G298700 (TraesCS3A02G298700)
3A:513855127-553098513	TraesCS3A02G298800	3A:532934212-532938152	TraesCS3A02G298800 (TraesCS3A02G298800)
3A:513855127-553098513	TraesCS3A02G298900	3A:533069292-533080811	TraesCS3A02G298900 (TraesCS3A02G298900)
3A:513855127-553098513	TraesCS3A02G299000	3A:533127931-533130743	TraesCS3A02G299000 (TraesCS3A02G299000)
3A:513855127-553098513	TraesCS3A02G299200	3A:533620932-533627173	TraesCS3A02G299200 (TraesCS3A02G299200)
3A:513855127-553098513	TraesCS3A02G299300	3A:533629983-533633811	TraesCS3A02G299300 (TraesCS3A02G299300)
3A:513855127-553098513	TraesCS3A02G299400	3A:533634805-533636774	TraesCS3A02G299400 (TraesCS3A02G299400)
3A:513855127-553098513	TraesCS3A02G299500	3A:533658203-533662776	TraesCS3A02G299500 (TraesCS3A02G299500)
3A:513855127-553098513	TraesCS3A02G299600	3A:533994146-533995361	TraesCS3A02G299600 (TraesCS3A02G299600)
3A:513855127-553098513	TraesCS3A02G299700	3A:534161096-534162174	TraesCS3A02G299700 (TraesCS3A02G299700)
3A:513855127-553098513	TraesCS3A02G299800	3A:534166083-534167182	TraesCS3A02G299800 (TraesCS3A02G299800)
3A:513855127-553098513	TraesCS3A02G299900	3A:534179995-534197401	TraesCS3A02G299900 (TraesCS3A02G299900)
3A:513855127-553098513	TraesCS3A02G300000	3A:534185967-534186587	TraesCS3A02G300000 (TraesCS3A02G300000)
3A:513855127-553098513	TraesCS3A02G300100	3A:534200246-534201046	TraesCS3A02G300100 (TraesCS3A02G300100)
3A:513855127-553098513	TraesCS3A02G300200	3A:534323968-534324830	TraesCS3A02G300200 (TraesCS3A02G300200)
3A:513855127-553098513	TraesCS3A02G300300	3A:534364600-534367697	TraesCS3A02G300300 (TraesCS3A02G300300)
3A:513855127-553098513	TraesCS3A02G300400	3A:534467102-534470083	TraesCS3A02G300400 (TraesCS3A02G300400)
3A:513855127-553098513	TraesCS3A02G300500	3A:534478011-534478957	TraesCS3A02G300500 (TraesCS3A02G300500)
3A:513855127-553098513	TraesCS3A02G300600	3A:534531413-534534349	TraesCS3A02G300600 (TraesCS3A02G300600)
3A:513855127-553098513	TraesCS3A02G300700	3A:534534751-534536265	TraesCS3A02G300700 (TraesCS3A02G300700)
3A:513855127-553098513	TraesCS3A02G300800	3A:534536300-534550711	TraesCS3A02G300800 (TraesCS3A02G300800)
3A:513855127-553098513	TraesCS3A02G300900	3A:534987566-534992062	TraesCS3A02G300900 (TraesCS3A02G300900)
3A:513855127-553098513	TraesCS3A02G301000	3A:534995559-534997259	TraesCS3A02G301000 (TraesCS3A02G301000)
3A:513855127-553098513	TraesCS3A02G301100	3A:534998411-535002929	TraesCS3A02G301100 (TraesCS3A02G301100)
3A:513855127-553098513	TraesCS3A02G301200	3A:535003506-535007433	TraesCS3A02G301200 (TraesCS3A02G301200)
3A:513855127-553098513	TraesCS3A02G301300	3A:535167777-535169404	TraesCS3A02G301300 (TraesCS3A02G301300)
3A:513855127-553098513	TraesCS3A02G301400	3A:535183908-535189593	TraesCS3A02G301400 (TraesCS3A02G301400)
3A:513855127-553098513	TraesCS3A02G301500	3A:535190771-535194807	TraesCS3A02G301500 (TraesCS3A02G301500)
3A:513855127-553098513	TraesCS3A02G301600	3A:535195059-535199817	TraesCS3A02G301600 (TraesCS3A02G301600)
3A:513855127-553098513	TraesCS3A02G301700	3A:535200300-535200512	TraesCS3A02G301700 (TraesCS3A02G301700)
3A:513855127-553098513	TraesCS3A02G301800	3A:535216244-535219824	TraesCS3A02G301800 (TraesCS3A02G301800)
3A:513855127-553098513	TraesCS3A02G301900	3A:535222098-535222892	TraesCS3A02G301900 (TraesCS3A02G301900)
3A:513855127-553098513	TraesCS3A02G302000	3A:535223999-535227936	TraesCS3A02G302000 (TraesCS3A02G302000)
3A:513855127-553098513	TraesCS3A02G302100	3A:535323539-535326920	TraesCS3A02G302100 (TraesCS3A02G302100)
3A:513855127-553098513	TraesCS3A02G302200	3A:535543704-535551298	TraesCS3A02G302200 (TraesCS3A02G302200)
3A:513855127-553098513	TraesCS3A02G302300	3A:535716019-535719701	TraesCS3A02G302300 (TraesCS3A02G302300)
3A:513855127-553098513	TraesCS3A02G302400	3A:535727269-535728626	TraesCS3A02G302400 (TraesCS3A02G302400)
3A:513855127-553098513	TraesCS3A02G302500	3A:535824413-535826209	TraesCS3A02G302500 (TraesCS3A02G302500)
3A:513855127-553098513	TraesCS3A02G302600	3A:536626275-536629711	TraesCS3A02G302600 (TraesCS3A02G302600)
3A:513855127-553098513	TraesCS3A02G302700	3A:536634548-536640112	TraesCS3A02G302700 (TraesCS3A02G302700)
3A:513855127-553098513	TraesCS3A02G302800	3A:536774340-536778481	TraesCS3A02G302800 (TraesCS3A02G302800)
3A:513855127-553098513	TraesCS3A02G302900	3A:536895105-536897646	TraesCS3A02G302900 (TraesCS3A02G302900)
3A:513855127-553098513	TraesCS3A02G303000	3A:537485381-537498089	TraesCS3A02G303000 (TraesCS3A02G303000)
3A:513855127-553098513	TraesCS3A02G303100	3A:537498216-537502104	TraesCS3A02G303100 (TraesCS3A02G303100)
3A:513855127-553098513	TraesCS3A02G303200	3A:537507387-537509322	TraesCS3A02G303200 (TraesCS3A02G303200)
3A:513855127-553098513	TraesCS3A02G303300	3A:537513241-537513567	TraesCS3A02G303300 (TraesCS3A02G303300)
3A:513855127-553098513	TraesCS3A02G303400	3A:537736394-537743889	TraesCS3A02G303400 (TraesCS3A02G303400)
3A:513855127-553098513	TraesCS3A02G303500	3A:537745434-537746643	TraesCS3A02G303500 (TraesCS3A02G303500)
3A:513855127-553098513	TraesCS3A02G303600	3A:538005070-538009501	TraesCS3A02G303600 (TraesCS3A02G303600)
3A:513855127-553098513	TraesCS3A02G303700	3A:538011425-538012193	TraesCS3A02G303700 (TraesCS3A02G303700)
3A:513855127-553098513	TraesCS3A02G303800	3A:538013547-538017626	TraesCS3A02G303800 (TraesCS3A02G303800)
3A:513855127-553098513	TraesCS3A02G303900	3A:538830022-538849221	TraesCS3A02G303900 (TraesCS3A02G303900)
3A:513855127-553098513	TraesCS3A02G304000	3A:539299093-539299317	TraesCS3A02G304000 (TraesCS3A02G304000)
3A:513855127-553098513	TraesCS3A02G304100	3A:539354191-539378135	TraesCS3A02G304100 (TraesCS3A02G304100)
3A:513855127-553098513	TraesCS3A02G304300	3A:540043847-540048505	TraesCS3A02G304300 (TraesCS3A02G304300)
3A:513855127-553098513	TraesCS3A02G304400	3A:540654271-540656804	TraesCS3A02G304400 (TraesCS3A02G304400)
3A:513855127-553098513	TraesCS3A02G304500	3A:540659253-540661674	TraesCS3A02G304500 (TraesCS3A02G304500)
3A:513855127-553098513	TraesCS3A02G304600	3A:540662329-540670381	TraesCS3A02G304600 (TraesCS3A02G304600)
3A:513855127-553098513	TraesCS3A02G304700	3A:540681318-540685646	TraesCS3A02G304700 (TraesCS3A02G304700)
3A:513855127-553098513	TraesCS3A02G304800	3A:540959694-540968654	TraesCS3A02G304800 (TraesCS3A02G304800)
3A:513855127-553098513	TraesCS3A02G304900	3A:540968917-540972021	TraesCS3A02G304900 (TraesCS3A02G304900)
3A:513855127-553098513	TraesCS3A02G305000	3A:541099543-541103882	TraesCS3A02G305000 (TraesCS3A02G305000)
3A:513855127-553098513	TraesCS3A02G305100	3A:541206601-541211052	TraesCS3A02G305100 (TraesCS3A02G305100)
3A:513855127-553098513	TraesCS3A02G305200	3A:541225968-541226219	TraesCS3A02G305200 (TraesCS3A02G305200)
3A:513855127-553098513	TraesCS3A02G305300	3A:541243407-541247176	TraesCS3A02G305300 (TraesCS3A02G305300)
3A:513855127-553098513	TraesCS3A02G305400	3A:541257235-541261301	TraesCS3A02G305400 (TraesCS3A02G305400)
3A:513855127-553098513	TraesCS3A02G305500	3A:541365088-541367741	TraesCS3A02G305500 (TraesCS3A02G305500)
3A:513855127-553098513	TraesCS3A02G305600	3A:541482356-541483134	TraesCS3A02G305600 (TraesCS3A02G305600)
3A:513855127-553098513	TraesCS3A02G305700	3A:541635782-541639652	TraesCS3A02G305700 (TraesCS3A02G305700)
3A:513855127-553098513	TraesCS3A02G305800	3A:541694706-541703459	TraesCS3A02G305800 (TraesCS3A02G305800)
3A:513855127-553098513	TraesCS3A02G305900	3A:542202377-542206577	TraesCS3A02G305900 (TraesCS3A02G305900)
3A:513855127-553098513	TraesCS3A02G306000	3A:542228909-542230823	TraesCS3A02G306000 (TraesCS3A02G306000)
3A:513855127-553098513	TraesCS3A02G306100	3A:542253250-542253762	TraesCS3A02G306100 (TraesCS3A02G306100)
3A:513855127-553098513	TraesCS3A02G306200	3A:542734930-542736059	TraesCS3A02G306200 (TraesCS3A02G306200)
3A:513855127-553098513	TraesCS3A02G306300	3A:543175323-543178145	TraesCS3A02G306300 (TraesCS3A02G306300)
3A:513855127-553098513	TraesCS3A02G306400	3A:543176964-543181174	TraesCS3A02G306400 (TraesCS3A02G306400)
3A:513855127-553098513	TraesCS3A02G306500	3A:544190907-544192663	TraesCS3A02G306500 (TraesCS3A02G306500)
3A:513855127-553098513	TraesCS3A02G306600	3A:544378559-544385465	TraesCS3A02G306600 (TraesCS3A02G306600)
3A:513855127-553098513	TraesCS3A02G306700	3A:544389833-544396960	TraesCS3A02G306700 (TraesCS3A02G306700)
3A:513855127-553098513	TraesCS3A02G306800	3A:544969284-544970376	TraesCS3A02G306800 (TraesCS3A02G306800)
3A:513855127-553098513	TraesCS3A02G306900	3A:545151918-545155757	TraesCS3A02G306900 (TraesCS3A02G306900)
3A:513855127-553098513	TraesCS3A02G307000	3A:545257497-545258481	TraesCS3A02G307000 (TraesCS3A02G307000)
3A:513855127-553098513	TraesCS3A02G307100	3A:545281348-545282353	TraesCS3A02G307100 (TraesCS3A02G307100)
3A:513855127-553098513	TraesCS3A02G307200	3A:545331334-545332614	TraesCS3A02G307200 (TraesCS3A02G307200)
3A:513855127-553098513	TraesCS3A02G307300	3A:545357329-545358913	TraesCS3A02G307300 (TraesCS3A02G307300)
3A:513855127-553098513	TraesCS3A02G307400	3A:545675025-545675422	TraesCS3A02G307400 (TraesCS3A02G307400)
3A:513855127-553098513	TraesCS3A02G307500	3A:545885885-545887696	TraesCS3A02G307500 (TraesCS3A02G307500)
3A:513855127-553098513	TraesCS3A02G307600	3A:545887773-545889502	TraesCS3A02G307600 (TraesCS3A02G307600)
3A:513855127-553098513	TraesCS3A02G307700	3A:545965464-545969047	TraesCS3A02G307700 (TraesCS3A02G307700)
3A:513855127-553098513	TraesCS3A02G307900	3A:546417025-546418212	TraesCS3A02G307900 (TraesCS3A02G307900)
3A:513855127-553098513	TraesCS3A02G308000	3A:546568797-546571245	TraesCS3A02G308000 (TraesCS3A02G308000)
3A:513855127-553098513	TraesCS3A02G308100	3A:546570886-546574624	TraesCS3A02G308100 (TraesCS3A02G308100)
3A:513855127-553098513	TraesCS3A02G308200	3A:546598019-546599708	TraesCS3A02G308200 (TraesCS3A02G308200)
3A:513855127-553098513	TraesCS3A02G308300	3A:546610152-546617902	TraesCS3A02G308300 (TraesCS3A02G308300)
3A:513855127-553098513	TraesCS3A02G308400	3A:546618044-546619141	TraesCS3A02G308400 (TraesCS3A02G308400)
3A:513855127-553098513	TraesCS3A02G308500	3A:546682060-546684097	TraesCS3A02G308500 (TraesCS3A02G308500)
3A:513855127-553098513	TraesCS3A02G308600	3A:546699132-546704181	TraesCS3A02G308600 (TraesCS3A02G308600)
3A:513855127-553098513	TraesCS3A02G308700	3A:546717735-546718511	TraesCS3A02G308700 (TraesCS3A02G308700)
3A:513855127-553098513	TraesCS3A02G308800	3A:547182077-547183228	TraesCS3A02G308800 (TraesCS3A02G308800)
3A:513855127-553098513	TraesCS3A02G308900	3A:547193969-547194782	TraesCS3A02G308900 (TraesCS3A02G308900)
3A:513855127-553098513	TraesCS3A02G309000	3A:547233557-547235075	TraesCS3A02G309000 (TraesCS3A02G309000)
3A:513855127-553098513	TraesCS3A02G309100	3A:547254626-547255970	TraesCS3A02G309100 (TraesCS3A02G309100)
3A:513855127-553098513	TraesCS3A02G309200	3A:547329720-547330085	TraesCS3A02G309200 (TraesCS3A02G309200)
3A:513855127-553098513	TraesCS3A02G309300	3A:547375115-547375477	TraesCS3A02G309300 (TraesCS3A02G309300)
3A:513855127-553098513	TraesCS3A02G309400	3A:547406056-547406424	TraesCS3A02G309400 (TraesCS3A02G309400)
3A:513855127-553098513	TraesCS3A02G309500	3A:547414326-547414880	TraesCS3A02G309500 (TraesCS3A02G309500)
3A:513855127-553098513	TraesCS3A02G309600	3A:547475445-547477412	TraesCS3A02G309600 (TraesCS3A02G309600)
3A:513855127-553098513	TraesCS3A02G309700	3A:547477728-547480537	TraesCS3A02G309700 (TraesCS3A02G309700)
3A:513855127-553098513	TraesCS3A02G309800	3A:547929047-547932193	TraesCS3A02G309800 (TraesCS3A02G309800)
3A:513855127-553098513	TraesCS3A02G309900	3A:547934423-547939695	TraesCS3A02G309900 (TraesCS3A02G309900)
3A:513855127-553098513	TraesCS3A02G310000	3A:547980649-547981803	TraesCS3A02G310000 (TraesCS3A02G310000)
3A:513855127-553098513	TraesCS3A02G310100	3A:549264857-549267606	TraesCS3A02G310100 (TraesCS3A02G310100)
3A:513855127-553098513	TraesCS3A02G310200	3A:549267914-549269058	TraesCS3A02G310200 (TraesCS3A02G310200)
3A:513855127-553098513	TraesCS3A02G310300	3A:549333148-549333781	TraesCS3A02G310300 (TraesCS3A02G310300)
3A:513855127-553098513	TraesCS3A02G310400	3A:549412652-549421825	TraesCS3A02G310400 (TraesCS3A02G310400)
3A:513855127-553098513	TraesCS3A02G310500	3A:549422031-549425757	TraesCS3A02G310500 (TraesCS3A02G310500)
3A:513855127-553098513	TraesCS3A02G310600	3A:549427511-549430463	TraesCS3A02G310600 (TraesCS3A02G310600)
3A:513855127-553098513	TraesCS3A02G310700	3A:549430568-549435906	TraesCS3A02G310700 (TraesCS3A02G310700)
3A:513855127-553098513	TraesCS3A02G310800	3A:549620535-549622544	TraesCS3A02G310800 (TraesCS3A02G310800)
3A:513855127-553098513	TraesCS3A02G310900	3A:549623584-549626467	TraesCS3A02G310900 (TraesCS3A02G310900)
3A:513855127-553098513	TraesCS3A02G311000	3A:549902478-549907314	TraesCS3A02G311000 (TraesCS3A02G311000)
3A:513855127-553098513	TraesCS3A02G311100	3A:550047133-550050899	TraesCS3A02G311100 (TraesCS3A02G311100)
3A:513855127-553098513	TraesCS3A02G311200	3A:550192904-550193245	TraesCS3A02G311200 (TraesCS3A02G311200)
3A:513855127-553098513	TraesCS3A02G311300	3A:550413905-550422755	TraesCS3A02G311300 (TraesCS3A02G311300)
3A:513855127-553098513	TraesCS3A02G311400	3A:550437421-550442534	TraesCS3A02G311400 (TraesCS3A02G311400)
3A:513855127-553098513	TraesCS3A02G311500	3A:550632747-550650660	TraesCS3A02G311500 (TraesCS3A02G311500)
3A:513855127-553098513	TraesCS3A02G311600	3A:550718275-550726725	TraesCS3A02G311600 (TraesCS3A02G311600)
3A:513855127-553098513	TraesCS3A02G311700	3A:550992826-550993831	TraesCS3A02G311700 (TraesCS3A02G311700)
3A:513855127-553098513	TraesCS3A02G311800	3A:551692091-551692810	TraesCS3A02G311800 (TraesCS3A02G311800)
3A:513855127-553098513	TraesCS3A02G311900	3A:551727650-551728783	TraesCS3A02G311900 (TraesCS3A02G311900)
3A:513855127-553098513	TraesCS3A02G312000	3A:551762306-551763261	TraesCS3A02G312000 (TraesCS3A02G312000)
3A:513855127-553098513	TraesCS3A02G312100	3A:552021858-552026105	TraesCS3A02G312100 (TraesCS3A02G312100)
3A:513855127-553098513	TraesCS3A02G312200	3A:552228719-552229282	TraesCS3A02G312200 (TraesCS3A02G312200)
3A:513855127-553098513	TraesCS3A02G312300	3A:552274864-552281307	TraesCS3A02G312300 (TraesCS3A02G312300)
3A:513855127-553098513	TraesCS3A02G312400	3A:552306639-552307387	TraesCS3A02G312400 (TraesCS3A02G312400)
3A:513855127-553098513	TraesCS3A02G312500	3A:552316010-552317211	TraesCS3A02G312500 (TraesCS3A02G312500)
3A:513855127-553098513	TraesCS3A02G312600	3A:552434323-552435078	TraesCS3A02G312600 (TraesCS3A02G312600)
3A:513855127-553098513	TraesCS3A02G312700	3A:552558429-552559243	TraesCS3A02G312700 (TraesCS3A02G312700)
3A:513855127-553098513	TraesCS3A02G312800	3A:552610868-552615759	TraesCS3A02G312800 (TraesCS3A02G312800)
3A:513855127-553098513	TraesCS3A02G312900	3A:552618622-552624496	TraesCS3A02G312900 (TraesCS3A02G312900)
3A:513855127-553098513	TraesCS3A02G313000	3A:552624885-552630495	TraesCS3A02G313000 (TraesCS3A02G313000)
3A:513855127-553098513	TraesCS3A02G313100	3A:552640455-552641726	TraesCS3A02G313100 (TraesCS3A02G313100)
3A:513855127-553098513	TraesCS3A02G313200	3A:552756349-552757410	TraesCS3A02G313200 (TraesCS3A02G313200)
3A:513855127-553098513	TraesCS3A02G313300	3A:552781312-552787803	TraesCS3A02G313300 (TraesCS3A02G313300)
3A:513855127-553098513	TraesCS3A02G313400	3A:552802065-552804595	TraesCS3A02G313400 (TraesCS3A02G313400)
3A:513855127-553098513	TraesCS3A02G313500	3A:552987778-552988251	TraesCS3A02G313500 (TraesCS3A02G313500)
3A:513855127-553098513	TraesCS3A02G313600	3A:552997587-553002153	TraesCS3A02G313600 (TraesCS3A02G313600)
3B:432437212-432750764	None		None
3B:45204750-49026001	TraesCS3B02G074300	3B:45281302-45282953	TraesCS3B02G074300 (TraesCS3B02G074300)
3B:45204750-49026001	TraesCS3B02G074400	3B:45285594-45286154	TraesCS3B02G074400 (TraesCS3B02G074400)
3B:45204750-49026001	TraesCS3B02G074500	3B:45303575-45304230	TraesCS3B02G074500 (TraesCS3B02G074500)
3B:45204750-49026001	TraesCS3B02G074600	3B:45366638-45367186	TraesCS3B02G074600 (TraesCS3B02G074600)
3B:45204750-49026001	TraesCS3B02G074700	3B:45517019-45521573	TraesCS3B02G074700 (TraesCS3B02G074700)
3B:45204750-49026001	TraesCS3B02G074800	3B:45541948-45543229	TraesCS3B02G074800 (TraesCS3B02G074800)
3B:45204750-49026001	TraesCS3B02G074900	3B:46007493-46007975	TraesCS3B02G074900 (TraesCS3B02G074900)
3B:45204750-49026001	TraesCS3B02G075000	3B:46032672-46033340	TraesCS3B02G075000 (TraesCS3B02G075000)
3B:45204750-49026001	TraesCS3B02G075100	3B:46060044-46063788	TraesCS3B02G075100 (TraesCS3B02G075100)
3B:45204750-49026001	TraesCS3B02G075200	3B:46101570-46104641	TraesCS3B02G075200 (TraesCS3B02G075200)
3B:45204750-49026001	TraesCS3B02G075300	3B:46281462-46282709	TraesCS3B02G075300 (TraesCS3B02G075300)
3B:45204750-49026001	TraesCS3B02G075400	3B:46363982-46365946	TraesCS3B02G075400 (TraesCS3B02G075400)
3B:45204750-49026001	TraesCS3B02G075500	3B:46394700-46395248	TraesCS3B02G075500 (TraesCS3B02G075500)
3B:45204750-49026001	TraesCS3B02G075600	3B:46468546-46469656	TraesCS3B02G075600 (TraesCS3B02G075600)
3B:45204750-49026001	TraesCS3B02G075700	3B:46612459-46613792	TraesCS3B02G075700 (TraesCS3B02G075700)
3B:45204750-49026001	TraesCS3B02G075800	3B:46766151-46768214	TraesCS3B02G075800 (TraesCS3B02G075800)
3B:45204750-49026001	TraesCS3B02G075900	3B:46787309-46788448	TraesCS3B02G075900 (TraesCS3B02G075900)
3B:45204750-49026001	TraesCS3B02G076000	3B:46904236-46904694	TraesCS3B02G076000 (TraesCS3B02G076000)
3B:45204750-49026001	TraesCS3B02G076100	3B:46932288-46932764	TraesCS3B02G076100 (TraesCS3B02G076100)
3B:45204750-49026001	TraesCS3B02G076200	3B:47121348-47122487	TraesCS3B02G076200 (TraesCS3B02G076200)
3B:45204750-49026001	TraesCS3B02G076300	3B:47124082-47129070	TraesCS3B02G076300 (TraesCS3B02G076300)
3B:45204750-49026001	TraesCS3B02G076400	3B:47192635-47195839	TraesCS3B02G076400 (TraesCS3B02G076400)
3B:45204750-49026001	TraesCS3B02G076500	3B:47201784-47205328	TraesCS3B02G076500 (TraesCS3B02G076500)
3B:45204750-49026001	TraesCS3B02G076600	3B:47208256-47211366	TraesCS3B02G076600 (TraesCS3B02G076600)
3B:45204750-49026001	TraesCS3B02G076700	3B:47262694-47263449	TraesCS3B02G076700 (TraesCS3B02G076700)
3B:45204750-49026001	TraesCS3B02G076800	3B:47269828-47270960	TraesCS3B02G076800 (TraesCS3B02G076800)
3B:45204750-49026001	TraesCS3B02G076900	3B:47452833-47454761	TraesCS3B02G076900 (TraesCS3B02G076900)
3B:45204750-49026001	TraesCS3B02G077000	3B:47458881-47460803	TraesCS3B02G077000 (TraesCS3B02G077000)
3B:45204750-49026001	TraesCS3B02G077100	3B:47463248-47468255	TraesCS3B02G077100 (TraesCS3B02G077100)
3B:45204750-49026001	TraesCS3B02G077200	3B:47475912-47476634	TraesCS3B02G077200 (TraesCS3B02G077200)
3B:45204750-49026001	TraesCS3B02G077400	3B:47681276-47683862	TraesCS3B02G077400 (TraesCS3B02G077400)
3B:45204750-49026001	TraesCS3B02G077500	3B:48024311-48026875	TraesCS3B02G077500 (TraesCS3B02G077500)
3B:45204750-49026001	TraesCS3B02G077600	3B:48667966-48668528	TraesCS3B02G077600 (TraesCS3B02G077600)
3B:45204750-49026001	TraesCS3B02G077700	3B:48707874-48709052	TraesCS3B02G077700 (TraesCS3B02G077700)
3B:45204750-49026001	TraesCS3B02G077800	3B:48786654-48788677	TraesCS3B02G077800 (TraesCS3B02G077800)
3B:45204750-49026001	TraesCS3B02G077900	3B:48885976-48889542	TraesCS3B02G077900 (TraesCS3B02G077900)
3B:821149227-835005886	TraesCS3B02G600600	3B:821215124-821223919	TraesCS3B02G600600 (TraesCS3B02G600600)
3B:821149227-835005886	TraesCS3B02G600700	3B:821276027-821283427	TraesCS3B02G600700 (TraesCS3B02G600700)
3B:821149227-835005886	TraesCS3B02G600800	3B:821554291-821568778	TraesCS3B02G600800 (TraesCS3B02G600800)
3B:821149227-835005886	TraesCS3B02G600900	3B:821693413-821696339	TraesCS3B02G600900 (TraesCS3B02G600900)
3B:821149227-835005886	TraesCS3B02G601000	3B:821804687-821806038	TraesCS3B02G601000 (TraesCS3B02G601000)
3B:821149227-835005886	TraesCS3B02G601100	3B:821836472-821837218	TraesCS3B02G601100 (TraesCS3B02G601100)
3B:821149227-835005886	TraesCS3B02G601200	3B:821847862-821851817	TraesCS3B02G601200 (TraesCS3B02G601200)
3B:821149227-835005886	TraesCS3B02G601300	3B:821856039-821858321	TraesCS3B02G601300 (TraesCS3B02G601300)
3B:821149227-835005886	TraesCS3B02G601400	3B:821884273-821884942	TraesCS3B02G601400 (TraesCS3B02G601400)
3B:821149227-835005886	TraesCS3B02G601500	3B:821978330-821980538	TraesCS3B02G601500 (TraesCS3B02G601500)
3B:821149227-835005886	TraesCS3B02G601600	3B:822039201-822039541	TraesCS3B02G601600 (TraesCS3B02G601600)
3B:821149227-835005886	TraesCS3B02G601700	3B:822067206-822068221	TraesCS3B02G601700 (TraesCS3B02G601700)
3B:821149227-835005886	TraesCS3B02G601800	3B:822094677-822095011	TraesCS3B02G601800 (TraesCS3B02G601800)
3B:821149227-835005886	TraesCS3B02G601900	3B:822101995-822102340	TraesCS3B02G601900 (TraesCS3B02G601900)
3B:821149227-835005886	TraesCS3B02G602000	3B:822103419-822105706	TraesCS3B02G602000 (TraesCS3B02G602000)
3B:821149227-835005886	TraesCS3B02G602100	3B:822112917-822115369	TraesCS3B02G602100 (TraesCS3B02G602100)
3B:821149227-835005886	TraesCS3B02G602200	3B:822188936-822201151	TraesCS3B02G602200 (TraesCS3B02G602200)
3B:821149227-835005886	TraesCS3B02G602300	3B:822216855-822217809	TraesCS3B02G602300 (TraesCS3B02G602300)
3B:821149227-835005886	TraesCS3B02G602400	3B:822535216-822544483	TraesCS3B02G602400 (TraesCS3B02G602400)
3B:821149227-835005886	TraesCS3B02G602500	3B:822547651-822555369	TraesCS3B02G602500 (TraesCS3B02G602500)
3B:821149227-835005886	TraesCS3B02G602600	3B:822668181-822669179	TraesCS3B02G602600 (TraesCS3B02G602600)
3B:821149227-835005886	TraesCS3B02G602700	3B:822674875-822683402	TraesCS3B02G602700 (TraesCS3B02G602700)
3B:821149227-835005886	TraesCS3B02G602800	3B:822808009-822810891	TraesCS3B02G602800 (TraesCS3B02G602800)
3B:821149227-835005886	TraesCS3B02G602900	3B:822816968-822817619	TraesCS3B02G602900 (TraesCS3B02G602900)
3B:821149227-835005886	TraesCS3B02G603000	3B:822819355-822820338	TraesCS3B02G603000 (TraesCS3B02G603000)
3B:821149227-835005886	TraesCS3B02G603100	3B:822824376-822829049	TraesCS3B02G603100 (TraesCS3B02G603100)
3B:821149227-835005886	TraesCS3B02G603200	3B:822835250-822837324	TraesCS3B02G603200 (TraesCS3B02G603200)
3B:821149227-835005886	TraesCS3B02G603300	3B:822879612-822881124	TraesCS3B02G603300 (TraesCS3B02G603300)
3B:821149227-835005886	TraesCS3B02G603400	3B:822881444-822889458	TraesCS3B02G603400 (TraesCS3B02G603400)
3B:821149227-835005886	TraesCS3B02G603500	3B:822903185-822907861	TraesCS3B02G603500 (TraesCS3B02G603500)
3B:821149227-835005886	TraesCS3B02G603600	3B:822968033-822972687	TraesCS3B02G603600 (TraesCS3B02G603600)
3B:821149227-835005886	TraesCS3B02G603700	3B:822972695-822973276	TraesCS3B02G603700 (TraesCS3B02G603700)
3B:821149227-835005886	TraesCS3B02G603800	3B:822977276-822983758	TraesCS3B02G603800 (TraesCS3B02G603800)
3B:821149227-835005886	TraesCS3B02G603900	3B:822983948-822985217	TraesCS3B02G603900 (TraesCS3B02G603900)
3B:821149227-835005886	TraesCS3B02G604000	3B:823028088-823032325	TraesCS3B02G604000 (TraesCS3B02G604000)
3B:821149227-835005886	TraesCS3B02G604100	3B:823072414-823080042	TraesCS3B02G604100 (TraesCS3B02G604100)
3B:821149227-835005886	TraesCS3B02G604200	3B:823086432-823088060	TraesCS3B02G604200 (TraesCS3B02G604200)
3B:821149227-835005886	TraesCS3B02G604300	3B:823182203-823184955	TraesCS3B02G604300 (TraesCS3B02G604300)
3B:821149227-835005886	TraesCS3B02G604400	3B:823193986-823195299	TraesCS3B02G604400 (TraesCS3B02G604400)
3B:821149227-835005886	TraesCS3B02G604500	3B:823290031-823294070	TraesCS3B02G604500 (TraesCS3B02G604500)
3B:821149227-835005886	TraesCS3B02G604600	3B:823294383-823305485	TraesCS3B02G604600 (TraesCS3B02G604600)
3B:821149227-835005886	TraesCS3B02G604700	3B:823328283-823329432	TraesCS3B02G604700 (TraesCS3B02G604700)
3B:821149227-835005886	TraesCS3B02G604800	3B:823425747-823429782	TraesCS3B02G604800 (TraesCS3B02G604800)
3B:821149227-835005886	TraesCS3B02G604900	3B:823430445-823445027	TraesCS3B02G604900 (TraesCS3B02G604900)
3B:821149227-835005886	TraesCS3B02G605000	3B:823551568-823559743	TraesCS3B02G605000 (TraesCS3B02G605000)
3B:821149227-835005886	TraesCS3B02G605100	3B:823573764-823582986	TraesCS3B02G605100 (TraesCS3B02G605100)
3B:821149227-835005886	TraesCS3B02G605200	3B:823592606-823593467	TraesCS3B02G605200 (TraesCS3B02G605200)
3B:821149227-835005886	TraesCS3B02G605300	3B:823761895-823762254	TraesCS3B02G605300 (TraesCS3B02G605300)
3B:821149227-835005886	TraesCS3B02G605400	3B:823894387-823895000	TraesCS3B02G605400 (TraesCS3B02G605400)
3B:821149227-835005886	TraesCS3B02G605500	3B:823983618-823985140	TraesCS3B02G605500 (TraesCS3B02G605500)
3B:821149227-835005886	TraesCS3B02G605600	3B:824006058-824008256	TraesCS3B02G605600 (TraesCS3B02G605600)
3B:821149227-835005886	TraesCS3B02G605700	3B:824258372-824263876	TraesCS3B02G605700 (TraesCS3B02G605700)
3B:821149227-835005886	TraesCS3B02G605800	3B:824379570-824380028	TraesCS3B02G605800 (TraesCS3B02G605800)
3B:821149227-835005886	TraesCS3B02G605900	3B:824391739-824392587	TraesCS3B02G605900 (TraesCS3B02G605900)
3B:821149227-835005886	TraesCS3B02G606000	3B:825289551-825291095	TraesCS3B02G606000 (TraesCS3B02G606000)
3B:821149227-835005886	TraesCS3B02G606100	3B:825314966-825317065	TraesCS3B02G606100 (TraesCS3B02G606100)
3B:821149227-835005886	TraesCS3B02G606200	3B:825492659-825494828	TraesCS3B02G606200 (TraesCS3B02G606200)
3B:821149227-835005886	TraesCS3B02G606300	3B:825495499-825497139	TraesCS3B02G606300 (TraesCS3B02G606300)
3B:821149227-835005886	TraesCS3B02G606400	3B:825539090-825540280	TraesCS3B02G606400 (TraesCS3B02G606400)
3B:821149227-835005886	TraesCS3B02G606500	3B:825571621-825572441	TraesCS3B02G606500 (TraesCS3B02G606500)
3B:821149227-835005886	TraesCS3B02G606700	3B:825709971-825714352	TraesCS3B02G606700 (TraesCS3B02G606700)
3B:821149227-835005886	TraesCS3B02G606800	3B:825771353-825779457	TraesCS3B02G606800 (TraesCS3B02G606800)
3B:821149227-835005886	TraesCS3B02G606900	3B:825849367-825850943	TraesCS3B02G606900 (TraesCS3B02G606900)
3B:821149227-835005886	TraesCS3B02G607000	3B:825868272-825869537	TraesCS3B02G607000 (TraesCS3B02G607000)
3B:821149227-835005886	TraesCS3B02G607100	3B:825886089-825887330	TraesCS3B02G607100 (TraesCS3B02G607100)
3B:821149227-835005886	TraesCS3B02G607200	3B:825950076-825957509	TraesCS3B02G607200 (TraesCS3B02G607200)
3B:821149227-835005886	TraesCS3B02G607300	3B:825970447-825971158	TraesCS3B02G607300 (TraesCS3B02G607300)
3B:821149227-835005886	TraesCS3B02G607400	3B:825992350-825994290	TraesCS3B02G607400 (TraesCS3B02G607400)
3B:821149227-835005886	TraesCS3B02G607500	3B:826080484-826084905	TraesCS3B02G607500 (TraesCS3B02G607500)
3B:821149227-835005886	TraesCS3B02G607600	3B:826086442-826097260	TraesCS3B02G607600 (TraesCS3B02G607600)
3B:821149227-835005886	TraesCS3B02G607700	3B:826100821-826104441	TraesCS3B02G607700 (TraesCS3B02G607700)
3B:821149227-835005886	TraesCS3B02G607725	3B:826127602-826128868	TraesCS3B02G607725 (TraesCS3B02G607725)
3B:821149227-835005886	TraesCS3B02G607800	3B:826261194-826261658	TraesCS3B02G607800 (TraesCS3B02G607800)
3B:821149227-835005886	TraesCS3B02G607900	3B:826321197-826322964	TraesCS3B02G607900 (TraesCS3B02G607900)
3B:821149227-835005886	TraesCS3B02G608000	3B:826363262-826363792	TraesCS3B02G608000 (TraesCS3B02G608000)
3B:821149227-835005886	TraesCS3B02G608100	3B:826484373-826490788	TraesCS3B02G608100 (TraesCS3B02G608100)
3B:821149227-835005886	TraesCS3B02G608200	3B:826645944-826651532	TraesCS3B02G608200 (TraesCS3B02G608200)
3B:821149227-835005886	TraesCS3B02G608300	3B:826651868-826652864	TraesCS3B02G608300 (TraesCS3B02G608300)
3B:821149227-835005886	TraesCS3B02G608400	3B:826711329-826713425	TraesCS3B02G608400 (TraesCS3B02G608400)
3B:821149227-835005886	TraesCS3B02G608500	3B:826724806-826726361	TraesCS3B02G608500 (TraesCS3B02G608500)
3B:821149227-835005886	TraesCS3B02G608600	3B:826918598-826919683	TraesCS3B02G608600 (TraesCS3B02G608600)
3B:821149227-835005886	TraesCS3B02G608700	3B:827515120-827517230	TraesCS3B02G608700 (TraesCS3B02G608700)
3B:821149227-835005886	TraesCS3B02G608800	3B:828110748-828112481	TraesCS3B02G608800 (TraesCS3B02G608800)
3B:821149227-835005886	TraesCS3B02G608900	3B:828253028-828256218	TraesCS3B02G608900 (TraesCS3B02G608900)
3B:821149227-835005886	TraesCS3B02G609000	3B:828292221-828293811	TraesCS3B02G609000 (TraesCS3B02G609000)
3B:821149227-835005886	TraesCS3B02G609100	3B:828331215-828332801	TraesCS3B02G609100 (TraesCS3B02G609100)
3B:821149227-835005886	TraesCS3B02G609200	3B:828413608-828414079	TraesCS3B02G609200 (TraesCS3B02G609200)
3B:821149227-835005886	TraesCS3B02G609300	3B:828417030-828418414	TraesCS3B02G609300 (TraesCS3B02G609300)
3B:821149227-835005886	TraesCS3B02G609400	3B:828419879-828422070	TraesCS3B02G609400 (TraesCS3B02G609400)
3B:821149227-835005886	TraesCS3B02G609500	3B:828546229-828548454	TraesCS3B02G609500 (TraesCS3B02G609500)
3B:821149227-835005886	TraesCS3B02G609600	3B:828763279-828765377	TraesCS3B02G609600 (TraesCS3B02G609600)
3B:821149227-835005886	TraesCS3B02G609700	3B:828766993-828767835	TraesCS3B02G609700 (TraesCS3B02G609700)
3B:821149227-835005886	TraesCS3B02G609800	3B:828770328-828771026	TraesCS3B02G609800 (TraesCS3B02G609800)
3B:821149227-835005886	TraesCS3B02G609900	3B:828781704-828782561	TraesCS3B02G609900 (TraesCS3B02G609900)
3B:821149227-835005886	TraesCS3B02G610000	3B:828825985-828829194	TraesCS3B02G610000 (TraesCS3B02G610000)
3B:821149227-835005886	TraesCS3B02G610100	3B:828917262-828921041	TraesCS3B02G610100 (TraesCS3B02G610100)
3B:821149227-835005886	TraesCS3B02G610200	3B:828948892-828951754	TraesCS3B02G610200 (TraesCS3B02G610200)
3B:821149227-835005886	TraesCS3B02G610300	3B:828991565-828999570	TraesCS3B02G610300 (TraesCS3B02G610300)
3B:821149227-835005886	TraesCS3B02G610400	3B:829013144-829014476	TraesCS3B02G610400 (TraesCS3B02G610400)
3B:821149227-835005886	TraesCS3B02G610500	3B:829016168-829017680	TraesCS3B02G610500 (TraesCS3B02G610500)
3B:821149227-835005886	TraesCS3B02G610600	3B:829037465-829040658	TraesCS3B02G610600 (TraesCS3B02G610600)
3B:821149227-835005886	TraesCS3B02G610700	3B:829054314-829055603	TraesCS3B02G610700 (TraesCS3B02G610700)
3B:821149227-835005886	TraesCS3B02G610800	3B:829112927-829113827	TraesCS3B02G610800 (TraesCS3B02G610800)
3B:821149227-835005886	TraesCS3B02G610900	3B:829114033-829115548	TraesCS3B02G610900 (TraesCS3B02G610900)
3B:821149227-835005886	TraesCS3B02G611100	3B:829203054-829215184	TraesCS3B02G611100 (TraesCS3B02G611100)
3B:821149227-835005886	TraesCS3B02G611200	3B:829223901-829226372	TraesCS3B02G611200 (TraesCS3B02G611200)
3B:821149227-835005886	TraesCS3B02G611300	3B:829243875-829244586	TraesCS3B02G611300 (TraesCS3B02G611300)
3B:821149227-835005886	TraesCS3B02G611400	3B:829246594-829248828	TraesCS3B02G611400 (TraesCS3B02G611400)
3B:821149227-835005886	TraesCS3B02G611500	3B:829252291-829254120	TraesCS3B02G611500 (TraesCS3B02G611500)
3B:821149227-835005886	TraesCS3B02G611600	3B:829273230-829274635	TraesCS3B02G611600 (TraesCS3B02G611600)
3B:821149227-835005886	TraesCS3B02G611700	3B:829283191-829287110	TraesCS3B02G611700 (TraesCS3B02G611700)
3B:821149227-835005886	TraesCS3B02G611800	3B:829287967-829289591	TraesCS3B02G611800 (TraesCS3B02G611800)
3B:821149227-835005886	TraesCS3B02G611900	3B:829349677-829349919	TraesCS3B02G611900 (TraesCS3B02G611900)
3B:821149227-835005886	TraesCS3B02G612000	3B:829391595-829393455	TraesCS3B02G612000 (TraesCS3B02G612000)
3B:821149227-835005886	TraesCS3B02G612100	3B:829508771-829510876	TraesCS3B02G612100 (TraesCS3B02G612100)
3B:821149227-835005886	TraesCS3B02G612200	3B:829541136-829542635	TraesCS3B02G612200 (TraesCS3B02G612200)
3B:821149227-835005886	TraesCS3B02G612300	3B:829742374-829742895	TraesCS3B02G612300 (TraesCS3B02G612300)
3B:821149227-835005886	TraesCS3B02G612400	3B:829817312-829818661	TraesCS3B02G612400 (TraesCS3B02G612400)
3B:821149227-835005886	TraesCS3B02G612500	3B:829935377-829936395	TraesCS3B02G612500 (TraesCS3B02G612500)
3B:821149227-835005886	TraesCS3B02G612600	3B:830055822-830057131	TraesCS3B02G612600 (TraesCS3B02G612600)
3B:821149227-835005886	TraesCS3B02G612700	3B:830112178-830112762	TraesCS3B02G612700 (TraesCS3B02G612700)
3B:821149227-835005886	TraesCS3B02G612800	3B:830320774-830321893	TraesCS3B02G612800 (TraesCS3B02G612800)
3B:821149227-835005886	TraesCS3B02G612900	3B:830610808-830611874	TraesCS3B02G612900 (TraesCS3B02G612900)
4A:16086950-17787027	TraesCS4A02G022500	4A:16185550-16191933	TraesCS4A02G022500 (TraesCS4A02G022500)
4A:16086950-17787027	TraesCS4A02G022600	4A:16205645-16206659	TraesCS4A02G022600 (TraesCS4A02G022600)
4A:16086950-17787027	TraesCS4A02G022700	4A:16245465-16249343	TraesCS4A02G022700 (TraesCS4A02G022700)
4A:16086950-17787027	TraesCS4A02G022800	4A:16249830-16256594	TraesCS4A02G022800 (TraesCS4A02G022800)
4A:16086950-17787027	TraesCS4A02G023000	4A:16460587-16463658	TraesCS4A02G023000 (TraesCS4A02G023000)
4A:16086950-17787027	TraesCS4A02G023100	4A:16464132-16473603	TraesCS4A02G023100 (TraesCS4A02G023100)
4A:16086950-17787027	TraesCS4A02G023200	4A:16497688-16501330	TraesCS4A02G023200 (TraesCS4A02G023200)
4A:16086950-17787027	TraesCS4A02G023300	4A:16501475-16502847	TraesCS4A02G023300 (TraesCS4A02G023300)
4A:16086950-17787027	TraesCS4A02G023400	4A:16505673-16507125	TraesCS4A02G023400 (TraesCS4A02G023400)
4A:16086950-17787027	TraesCS4A02G023500	4A:16508962-16513079	TraesCS4A02G023500 (TraesCS4A02G023500)
4A:16086950-17787027	TraesCS4A02G023600	4A:16957941-16959181	TraesCS4A02G023600 (TraesCS4A02G023600)
4A:16086950-17787027	TraesCS4A02G023700	4A:16964878-16968166	TraesCS4A02G023700 (TraesCS4A02G023700)
4A:16086950-17787027	TraesCS4A02G023800	4A:16968993-16972158	TraesCS4A02G023800 (TraesCS4A02G023800)
4A:16086950-17787027	TraesCS4A02G023900	4A:16973939-16978985	TraesCS4A02G023900 (TraesCS4A02G023900)
4A:16086950-17787027	TraesCS4A02G024000	4A:16994123-16994536	TraesCS4A02G024000 (TraesCS4A02G024000)
4A:16086950-17787027	TraesCS4A02G024100	4A:17018311-17018532	TraesCS4A02G024100 (TraesCS4A02G024100)
4A:16086950-17787027	TraesCS4A02G024200	4A:17024278-17024499	TraesCS4A02G024200 (TraesCS4A02G024200)
4A:16086950-17787027	TraesCS4A02G024300	4A:17028527-17028748	TraesCS4A02G024300 (TraesCS4A02G024300)
4A:16086950-17787027	TraesCS4A02G024400	4A:17032631-17032858	TraesCS4A02G024400 (TraesCS4A02G024400)
4A:16086950-17787027	TraesCS4A02G024500	4A:17095139-17095641	TraesCS4A02G024500 (TraesCS4A02G024500)
4A:16086950-17787027	TraesCS4A02G024600	4A:17095797-17096265	TraesCS4A02G024600 (TraesCS4A02G024600)
4A:16086950-17787027	TraesCS4A02G024700	4A:17098111-17098287	TraesCS4A02G024700 (TraesCS4A02G024700)
4A:16086950-17787027	TraesCS4A02G024800	4A:17098347-17098601	TraesCS4A02G024800 (TraesCS4A02G024800)
4A:16086950-17787027	TraesCS4A02G024900	4A:17245817-17246449	TraesCS4A02G024900 (TraesCS4A02G024900)
4A:16086950-17787027	TraesCS4A02G025000	4A:17256616-17256843	TraesCS4A02G025000 (TraesCS4A02G025000)
4A:16086950-17787027	TraesCS4A02G025100	4A:17259134-17262469	TraesCS4A02G025100 (TraesCS4A02G025100)
4A:16086950-17787027	TraesCS4A02G025200	4A:17263279-17267968	TraesCS4A02G025200 (TraesCS4A02G025200)
4A:16086950-17787027	TraesCS4A02G025300	4A:17387070-17390451	TraesCS4A02G025300 (TraesCS4A02G025300)
4A:16086950-17787027	TraesCS4A02G025400	4A:17480652-17483912	TraesCS4A02G025400 (TraesCS4A02G025400)
4A:16086950-17787027	TraesCS4A02G025500	4A:17675014-17676673	TraesCS4A02G025500 (TraesCS4A02G025500)
4A:16086950-17787027	TraesCS4A02G025700	4A:17759153-17761256	TraesCS4A02G025700 (TraesCS4A02G025700)
4A:580400959-582726391	TraesCS4A02G268000	4A:580477593-580479654	TraesCS4A02G268000 (TraesCS4A02G268000)
4A:580400959-582726391	TraesCS4A02G268100	4A:580485191-580490373	TraesCS4A02G268100 (TraesCS4A02G268100)
4A:580400959-582726391	TraesCS4A02G268200	4A:580654882-580661519	TraesCS4A02G268200 (TraesCS4A02G268200)
4A:580400959-582726391	TraesCS4A02G268300	4A:580707203-580730081	TraesCS4A02G268300 (TraesCS4A02G268300)
4A:580400959-582726391	TraesCS4A02G268400	4A:580730452-580731116	TraesCS4A02G268400 (TraesCS4A02G268400)
4A:580400959-582726391	TraesCS4A02G268500	4A:580733925-580736107	TraesCS4A02G268500 (TraesCS4A02G268500)
4A:580400959-582726391	TraesCS4A02G268600	4A:580894577-580903014	TraesCS4A02G268600 (TraesCS4A02G268600)
4A:580400959-582726391	TraesCS4A02G268700	4A:580905848-580908549	TraesCS4A02G268700 (TraesCS4A02G268700)
4A:580400959-582726391	TraesCS4A02G268800	4A:581142880-581144787	TraesCS4A02G268800 (TraesCS4A02G268800)
4A:580400959-582726391	TraesCS4A02G268900	4A:581148088-581150008	TraesCS4A02G268900 (TraesCS4A02G268900)
4A:580400959-582726391	TraesCS4A02G269000	4A:581150955-581151197	TraesCS4A02G269000 (TraesCS4A02G269000)
4A:580400959-582726391	TraesCS4A02G269100	4A:581191895-581195807	TraesCS4A02G269100 (TraesCS4A02G269100)
4A:580400959-582726391	TraesCS4A02G269200	4A:581196923-581199941	TraesCS4A02G269200 (TraesCS4A02G269200)
4A:580400959-582726391	TraesCS4A02G269300	4A:581200033-581201376	TraesCS4A02G269300 (TraesCS4A02G269300)
4A:580400959-582726391	TraesCS4A02G269400	4A:581269934-581271030	TraesCS4A02G269400 (TraesCS4A02G269400)
4A:580400959-582726391	TraesCS4A02G269500	4A:581274103-581275005	TraesCS4A02G269500 (TraesCS4A02G269500)
4A:580400959-582726391	TraesCS4A02G269600	4A:581278108-581279893	TraesCS4A02G269600 (TraesCS4A02G269600)
4A:580400959-582726391	TraesCS4A02G269700	4A:581324889-581326814	TraesCS4A02G269700 (TraesCS4A02G269700)
4A:580400959-582726391	TraesCS4A02G269800	4A:581329619-581331324	TraesCS4A02G269800 (TraesCS4A02G269800)
4A:580400959-582726391	TraesCS4A02G269900	4A:581331227-581336554	TraesCS4A02G269900 (TraesCS4A02G269900)
4A:580400959-582726391	TraesCS4A02G270000	4A:581455072-581456572	TraesCS4A02G270000 (TraesCS4A02G270000)
4A:580400959-582726391	TraesCS4A02G270100	4A:581466410-581472187	TraesCS4A02G270100 (TraesCS4A02G270100)
4A:580400959-582726391	TraesCS4A02G270200	4A:581481501-581486218	TraesCS4A02G270200 (TraesCS4A02G270200)
4A:580400959-582726391	TraesCS4A02G270300	4A:581493890-581495538	TraesCS4A02G270300 (TraesCS4A02G270300)
4A:580400959-582726391	TraesCS4A02G270400	4A:581749445-581750928	TraesCS4A02G270400 (TraesCS4A02G270400)
4A:580400959-582726391	TraesCS4A02G270500	4A:581750891-581755285	TraesCS4A02G270500 (TraesCS4A02G270500)
4A:580400959-582726391	TraesCS4A02G270600	4A:581759447-581761016	TraesCS4A02G270600 (TraesCS4A02G270600)
4A:580400959-582726391	TraesCS4A02G270700	4A:581867995-581871274	TraesCS4A02G270700 (TraesCS4A02G270700)
4A:580400959-582726391	TraesCS4A02G270800	4A:581916253-581917983	TraesCS4A02G270800 (TraesCS4A02G270800)
4A:580400959-582726391	TraesCS4A02G270900	4A:581934950-581945016	TraesCS4A02G270900 (TraesCS4A02G270900)
4A:580400959-582726391	TraesCS4A02G271000	4A:582477351-582479578	TraesCS4A02G271000 (TraesCS4A02G271000)
4A:580400959-582726391	TraesCS4A02G271100	4A:582507145-582510495	TraesCS4A02G271100 (TraesCS4A02G271100)
4A:580400959-582726391	TraesCS4A02G271200	4A:582524004-582534805	TraesCS4A02G271200 (TraesCS4A02G271200)
4A:65464862-68459336	TraesCS4A02G067400	4A:65456768-65466040	TraesCS4A02G067400 (TraesCS4A02G067400)
4A:65464862-68459336	TraesCS4A02G067500	4A:65466129-65467525	TraesCS4A02G067500 (TraesCS4A02G067500)
4A:65464862-68459336	TraesCS4A02G067600	4A:65776911-65777572	TraesCS4A02G067600 (TraesCS4A02G067600)
4A:65464862-68459336	TraesCS4A02G067700	4A:66141610-66147352	TraesCS4A02G067700 (TraesCS4A02G067700)
4A:65464862-68459336	TraesCS4A02G067800	4A:66147706-66148263	TraesCS4A02G067800 (TraesCS4A02G067800)
4A:65464862-68459336	TraesCS4A02G067900	4A:66338112-66340516	TraesCS4A02G067900 (TraesCS4A02G067900)
4A:65464862-68459336	TraesCS4A02G068100	4A:66605211-66608413	TraesCS4A02G068100 (TraesCS4A02G068100)
4A:65464862-68459336	TraesCS4A02G068200	4A:66608835-66609979	TraesCS4A02G068200 (TraesCS4A02G068200)
4A:65464862-68459336	TraesCS4A02G068300	4A:66801452-66802555	TraesCS4A02G068300 (TraesCS4A02G068300)
4A:65464862-68459336	TraesCS4A02G068400	4A:66909705-66911330	TraesCS4A02G068400 (TraesCS4A02G068400)
4A:65464862-68459336	TraesCS4A02G068500	4A:66928370-66929657	TraesCS4A02G068500 (TraesCS4A02G068500)
4A:65464862-68459336	TraesCS4A02G068600	4A:66931184-66932387	TraesCS4A02G068600 (TraesCS4A02G068600)
4A:65464862-68459336	TraesCS4A02G068700	4A:66935027-66936119	TraesCS4A02G068700 (TraesCS4A02G068700)
4A:65464862-68459336	TraesCS4A02G068900	4A:67259908-67261208	TraesCS4A02G068900 (TraesCS4A02G068900)
4A:65464862-68459336	TraesCS4A02G069000	4A:67261276-67270137	TraesCS4A02G069000 (TraesCS4A02G069000)
4A:65464862-68459336	TraesCS4A02G069100	4A:67297696-67298518	TraesCS4A02G069100 (TraesCS4A02G069100)
4A:65464862-68459336	TraesCS4A02G069200	4A:67414651-67417093	TraesCS4A02G069200 (TraesCS4A02G069200)
4A:65464862-68459336	TraesCS4A02G069300	4A:67424351-67424671	TraesCS4A02G069300 (TraesCS4A02G069300)
4A:65464862-68459336	TraesCS4A02G069400	4A:67519421-67519885	TraesCS4A02G069400 (TraesCS4A02G069400)
4A:65464862-68459336	TraesCS4A02G069500	4A:67520499-67520690	TraesCS4A02G069500 (TraesCS4A02G069500)
4A:65464862-68459336	TraesCS4A02G069600	4A:67551158-67551538	TraesCS4A02G069600 (TraesCS4A02G069600)
4A:65464862-68459336	TraesCS4A02G069700	4A:67553381-67553908	TraesCS4A02G069700 (TraesCS4A02G069700)
4A:65464862-68459336	TraesCS4A02G069800	4A:67566312-67567127	TraesCS4A02G069800 (TraesCS4A02G069800)
4A:65464862-68459336	TraesCS4A02G069900	4A:67575200-67575685	TraesCS4A02G069900 (TraesCS4A02G069900)
4A:65464862-68459336	TraesCS4A02G070000	4A:67584312-67585034	TraesCS4A02G070000 (TraesCS4A02G070000)
4A:65464862-68459336	TraesCS4A02G070100	4A:67593137-67593709	TraesCS4A02G070100 (TraesCS4A02G070100)
4A:65464862-68459336	TraesCS4A02G070200	4A:67597906-67598337	TraesCS4A02G070200 (TraesCS4A02G070200)
4A:65464862-68459336	TraesCS4A02G070300	4A:67598532-67599436	TraesCS4A02G070300 (TraesCS4A02G070300)
4A:65464862-68459336	TraesCS4A02G070400	4A:67599638-67599868	TraesCS4A02G070400 (TraesCS4A02G070400)
4A:65464862-68459336	TraesCS4A02G070500	4A:67891133-67894905	TraesCS4A02G070500 (TraesCS4A02G070500)
4A:65464862-68459336	TraesCS4A02G070600	4A:67989337-67991245	TraesCS4A02G070600 (TraesCS4A02G070600)
4A:65464862-68459336	TraesCS4A02G070700	4A:68124254-68126251	TraesCS4A02G070700 (TraesCS4A02G070700)
4A:65464862-68459336	TraesCS4A02G070800	4A:68140967-68143747	TraesCS4A02G070800 (TraesCS4A02G070800)
4A:65464862-68459336	TraesCS4A02G070900	4A:68152624-68156905	TraesCS4A02G070900 (TraesCS4A02G070900)
4A:65464862-68459336	TraesCS4A02G071000	4A:68455101-68464028	TraesCS4A02G071000 (TraesCS4A02G071000)
4B:30510315-31959109	TraesCS4B02G043000	4B:30837198-30841240	TraesCS4B02G043000 (TraesCS4B02G043000)
4B:30510315-31959109	TraesCS4B02G043100	4B:30861268-30863723	TraesCS4B02G043100 (TraesCS4B02G043100)
4B:30510315-31959109	TraesCS4B02G043200	4B:31517658-31529129	TraesCS4B02G043200 (TraesCS4B02G043200)
4B:30510315-31959109	TraesCS4B02G043300	4B:31682062-31683636	TraesCS4B02G043300 (TraesCS4B02G043300)
4B:30510315-31959109	TraesCS4B02G043400	4B:31706949-31710079	TraesCS4B02G043400 (TraesCS4B02G043400)
4B:30510315-31959109	TraesCS4B02G043500	4B:31711693-31713203	TraesCS4B02G043500 (TraesCS4B02G043500)
4B:30510315-31959109	TraesCS4B02G043600	4B:31844214-31849166	TraesCS4B02G043600 (TraesCS4B02G043600)
4B:30510315-31959109	TraesCS4B02G043700	4B:31849101-31850336	TraesCS4B02G043700 (TraesCS4B02G043700)
4B:30510315-31959109	TraesCS4B02G043800	4B:31866072-31872243	TraesCS4B02G043800 (TraesCS4B02G043800)
4B:30510315-31959109	TraesCS4B02G043900	4B:31874862-31877696	TraesCS4B02G043900 (TraesCS4B02G043900)
4B:30510315-31959109	TraesCS4B02G044000	4B:31883205-31887939	TraesCS4B02G044000 (TraesCS4B02G044000)
4B:569184188-599613837	TraesCS4B02G285700	4B:569369598-569371219	TraesCS4B02G285700 (TraesCS4B02G285700)
4B:569184188-599613837	TraesCS4B02G285800	4B:569405248-569406543	TraesCS4B02G285800 (TraesCS4B02G285800)
4B:569184188-599613837	TraesCS4B02G285900	4B:569592005-569593375	TraesCS4B02G285900 (TraesCS4B02G285900)
4B:569184188-599613837	TraesCS4B02G286000	4B:569628760-569630327	TraesCS4B02G286000 (TraesCS4B02G286000)
4B:569184188-599613837	TraesCS4B02G286100	4B:569630463-569634348	TraesCS4B02G286100 (TraesCS4B02G286100)
4B:569184188-599613837	TraesCS4B02G286200	4B:569761993-569763546	TraesCS4B02G286200 (TraesCS4B02G286200)
4B:569184188-599613837	TraesCS4B02G286300	4B:569765340-569767146	TraesCS4B02G286300 (TraesCS4B02G286300)
4B:569184188-599613837	TraesCS4B02G286400	4B:570084740-570086809	TraesCS4B02G286400 (TraesCS4B02G286400)
4B:569184188-599613837	TraesCS4B02G286500	4B:570090125-570091774	TraesCS4B02G286500 (TraesCS4B02G286500)
4B:569184188-599613837	TraesCS4B02G286600	4B:570138143-570140327	TraesCS4B02G286600 (TraesCS4B02G286600)
4B:569184188-599613837	TraesCS4B02G286700	4B:570141148-570146552	TraesCS4B02G286700 (TraesCS4B02G286700)
4B:569184188-599613837	TraesCS4B02G286900	4B:570240784-570243130	TraesCS4B02G286900 (TraesCS4B02G286900)
4B:569184188-599613837	TraesCS4B02G287000	4B:570346753-570346863	TraesCS4B02G287000 (TraesCS4B02G287000)
4B:569184188-599613837	TraesCS4B02G287100	4B:570347808-570348432	TraesCS4B02G287100 (TraesCS4B02G287100)
4B:569184188-599613837	TraesCS4B02G287200	4B:570732495-570735800	TraesCS4B02G287200 (TraesCS4B02G287200)
4B:569184188-599613837	TraesCS4B02G287300	4B:570735956-570740016	TraesCS4B02G287300 (TraesCS4B02G287300)
4B:569184188-599613837	TraesCS4B02G287400	4B:570875307-570876151	TraesCS4B02G287400 (TraesCS4B02G287400)
4B:569184188-599613837	TraesCS4B02G287500	4B:570973482-570974030	TraesCS4B02G287500 (TraesCS4B02G287500)
4B:569184188-599613837	TraesCS4B02G287600	4B:571047089-571049801	TraesCS4B02G287600 (TraesCS4B02G287600)
4B:569184188-599613837	TraesCS4B02G287700	4B:571058664-571060032	TraesCS4B02G287700 (TraesCS4B02G287700)
4B:569184188-599613837	TraesCS4B02G287800	4B:571468679-571474081	TraesCS4B02G287800 (TraesCS4B02G287800)
4B:569184188-599613837	TraesCS4B02G287900	4B:572156854-572157818	TraesCS4B02G287900 (TraesCS4B02G287900)
4B:569184188-599613837	TraesCS4B02G288000	4B:573091431-573092121	TraesCS4B02G288000 (TraesCS4B02G288000)
4B:569184188-599613837	TraesCS4B02G288100	4B:573273107-573276702	TraesCS4B02G288100 (TraesCS4B02G288100)
4B:569184188-599613837	TraesCS4B02G288200	4B:573289889-573294861	TraesCS4B02G288200 (TraesCS4B02G288200)
4B:569184188-599613837	TraesCS4B02G288300	4B:573296275-573296813	TraesCS4B02G288300 (TraesCS4B02G288300)
4B:569184188-599613837	TraesCS4B02G288400	4B:573387694-573388279	TraesCS4B02G288400 (TraesCS4B02G288400)
4B:569184188-599613837	TraesCS4B02G288500	4B:573390446-573396148	TraesCS4B02G288500 (TraesCS4B02G288500)
4B:569184188-599613837	TraesCS4B02G288600	4B:573402914-573403696	TraesCS4B02G288600 (TraesCS4B02G288600)
4B:569184188-599613837	TraesCS4B02G288700	4B:573502737-573503102	TraesCS4B02G288700 (TraesCS4B02G288700)
4B:569184188-599613837	TraesCS4B02G288800	4B:573520299-573521018	TraesCS4B02G288800 (TraesCS4B02G288800)
4B:569184188-599613837	TraesCS4B02G288900	4B:574006972-574007334	TraesCS4B02G288900 (TraesCS4B02G288900)
4B:569184188-599613837	TraesCS4B02G289000	4B:574057870-574060684	TraesCS4B02G289000 (TraesCS4B02G289000)
4B:569184188-599613837	TraesCS4B02G289100	4B:574169282-574171714	TraesCS4B02G289100 (TraesCS4B02G289100)
4B:569184188-599613837	TraesCS4B02G289200	4B:574174342-574176487	TraesCS4B02G289200 (TraesCS4B02G289200)
4B:569184188-599613837	TraesCS4B02G289300	4B:574223408-574227021	TraesCS4B02G289300 (TraesCS4B02G289300)
4B:569184188-599613837	TraesCS4B02G289400	4B:574233413-574233796	TraesCS4B02G289400 (TraesCS4B02G289400)
4B:569184188-599613837	TraesCS4B02G289500	4B:574292088-574292585	TraesCS4B02G289500 (TraesCS4B02G289500)
4B:569184188-599613837	TraesCS4B02G289600	4B:574442287-574447423	TraesCS4B02G289600 (TraesCS4B02G289600)
4B:569184188-599613837	TraesCS4B02G289700	4B:574524189-574527673	TraesCS4B02G289700 (TraesCS4B02G289700)
4B:569184188-599613837	TraesCS4B02G289800	4B:574529344-574530961	TraesCS4B02G289800 (TraesCS4B02G289800)
4B:569184188-599613837	TraesCS4B02G289900	4B:574591069-574591516	TraesCS4B02G289900 (TraesCS4B02G289900)
4B:569184188-599613837	TraesCS4B02G290000	4B:574940574-574945638	TraesCS4B02G290000 (TraesCS4B02G290000)
4B:569184188-599613837	TraesCS4B02G290100	4B:574948889-574949836	TraesCS4B02G290100 (TraesCS4B02G290100)
4B:569184188-599613837	TraesCS4B02G290200	4B:574950191-574953489	TraesCS4B02G290200 (TraesCS4B02G290200)
4B:569184188-599613837	TraesCS4B02G290300	4B:575038787-575042463	TraesCS4B02G290300 (TraesCS4B02G290300)
4B:569184188-599613837	TraesCS4B02G290400	4B:575524669-575528030	TraesCS4B02G290400 (TraesCS4B02G290400)
4B:569184188-599613837	TraesCS4B02G290500	4B:575608344-575609325	TraesCS4B02G290500 (TraesCS4B02G290500)
4B:569184188-599613837	TraesCS4B02G290600	4B:575617402-575618047	TraesCS4B02G290600 (TraesCS4B02G290600)
4B:569184188-599613837	TraesCS4B02G290700	4B:575726105-575726875	TraesCS4B02G290700 (TraesCS4B02G290700)
4B:569184188-599613837	TraesCS4B02G290900	4B:575770554-575772855	TraesCS4B02G290900 (TraesCS4B02G290900)
4B:569184188-599613837	TraesCS4B02G291000	4B:575777679-575781099	TraesCS4B02G291000 (TraesCS4B02G291000)
4B:569184188-599613837	TraesCS4B02G291100	4B:575906639-575907984	TraesCS4B02G291100 (TraesCS4B02G291100)
4B:569184188-599613837	TraesCS4B02G291200	4B:576107023-576110392	TraesCS4B02G291200 (TraesCS4B02G291200)
4B:569184188-599613837	TraesCS4B02G291300	4B:576194845-576195809	TraesCS4B02G291300 (TraesCS4B02G291300)
4B:569184188-599613837	TraesCS4B02G291400	4B:576199918-576203506	TraesCS4B02G291400 (TraesCS4B02G291400)
4B:569184188-599613837	TraesCS4B02G291500	4B:576401412-576403102	TraesCS4B02G291500 (TraesCS4B02G291500)
4B:569184188-599613837	TraesCS4B02G291600	4B:576745601-576745807	TraesCS4B02G291600 (TraesCS4B02G291600)
4B:569184188-599613837	TraesCS4B02G291700	4B:577000419-577003238	TraesCS4B02G291700 (TraesCS4B02G291700)
4B:569184188-599613837	TraesCS4B02G291800	4B:577012898-577013758	TraesCS4B02G291800 (TraesCS4B02G291800)
4B:569184188-599613837	TraesCS4B02G291900	4B:577014703-577016238	TraesCS4B02G291900 (TraesCS4B02G291900)
4B:569184188-599613837	TraesCS4B02G292000	4B:577062927-577063298	TraesCS4B02G292000 (TraesCS4B02G292000)
4B:569184188-599613837	TraesCS4B02G292100	4B:577650945-577655717	TraesCS4B02G292100 (TraesCS4B02G292100)
4B:569184188-599613837	TraesCS4B02G292200	4B:577658105-577660156	TraesCS4B02G292200 (TraesCS4B02G292200)
4B:569184188-599613837	TraesCS4B02G292300	4B:577697479-577698811	TraesCS4B02G292300 (TraesCS4B02G292300)
4B:569184188-599613837	TraesCS4B02G292400	4B:578029850-578033989	TraesCS4B02G292400 (TraesCS4B02G292400)
4B:569184188-599613837	TraesCS4B02G292500	4B:578037092-578040814	TraesCS4B02G292500 (TraesCS4B02G292500)
4B:569184188-599613837	TraesCS4B02G292600	4B:578042172-578045522	TraesCS4B02G292600 (TraesCS4B02G292600)
4B:569184188-599613837	TraesCS4B02G292700	4B:578052482-578052907	TraesCS4B02G292700 (TraesCS4B02G292700)
4B:569184188-599613837	TraesCS4B02G292800	4B:578069693-578071825	TraesCS4B02G292800 (TraesCS4B02G292800)
4B:569184188-599613837	TraesCS4B02G292900	4B:578223909-578227846	TraesCS4B02G292900 (TraesCS4B02G292900)
4B:569184188-599613837	TraesCS4B02G293000	4B:578381447-578381912	TraesCS4B02G293000 (TraesCS4B02G293000)
4B:569184188-599613837	TraesCS4B02G293100	4B:578505738-578506351	TraesCS4B02G293100 (TraesCS4B02G293100)
4B:569184188-599613837	TraesCS4B02G293200	4B:578515047-578515513	TraesCS4B02G293200 (TraesCS4B02G293200)
4B:569184188-599613837	TraesCS4B02G293300	4B:578672561-578676983	TraesCS4B02G293300 (TraesCS4B02G293300)
4B:569184188-599613837	TraesCS4B02G293400	4B:579097605-579101980	TraesCS4B02G293400 (TraesCS4B02G293400)
4B:569184188-599613837	TraesCS4B02G293500	4B:579102401-579103251	TraesCS4B02G293500 (TraesCS4B02G293500)
4B:569184188-599613837	TraesCS4B02G293600	4B:579391172-579398644	TraesCS4B02G293600 (TraesCS4B02G293600)
4B:569184188-599613837	TraesCS4B02G293700	4B:579405514-579406883	TraesCS4B02G293700 (TraesCS4B02G293700)
4B:569184188-599613837	TraesCS4B02G293800	4B:579403531-579408971	TraesCS4B02G293800 (TraesCS4B02G293800)
4B:569184188-599613837	TraesCS4B02G293900	4B:579429483-579434055	TraesCS4B02G293900 (TraesCS4B02G293900)
4B:569184188-599613837	TraesCS4B02G294000	4B:579440132-579444160	TraesCS4B02G294000 (TraesCS4B02G294000)
4B:569184188-599613837	TraesCS4B02G294100	4B:579459672-579460343	TraesCS4B02G294100 (TraesCS4B02G294100)
4B:569184188-599613837	TraesCS4B02G294300	4B:579729711-579734445	TraesCS4B02G294300 (TraesCS4B02G294300)
4B:569184188-599613837	TraesCS4B02G294400	4B:580019076-580019450	TraesCS4B02G294400 (TraesCS4B02G294400)
4B:569184188-599613837	TraesCS4B02G294500	4B:580315448-580317157	TraesCS4B02G294500 (TraesCS4B02G294500)
4B:569184188-599613837	TraesCS4B02G294600	4B:580356542-580357570	TraesCS4B02G294600 (TraesCS4B02G294600)
4B:569184188-599613837	TraesCS4B02G294700	4B:580384850-580386554	TraesCS4B02G294700 (TraesCS4B02G294700)
4B:569184188-599613837	TraesCS4B02G294800	4B:580526738-580528418	TraesCS4B02G294800 (TraesCS4B02G294800)
4B:569184188-599613837	TraesCS4B02G294900	4B:580613191-580614402	TraesCS4B02G294900 (TraesCS4B02G294900)
4B:569184188-599613837	TraesCS4B02G295000	4B:580770141-580771725	TraesCS4B02G295000 (TraesCS4B02G295000)
4B:569184188-599613837	TraesCS4B02G295100	4B:580790311-580791476	TraesCS4B02G295100 (TraesCS4B02G295100)
4B:569184188-599613837	TraesCS4B02G295200	4B:580850382-580856783	TraesCS4B02G295200 (TraesCS4B02G295200)
4B:569184188-599613837	TraesCS4B02G295300	4B:581068757-581069483	TraesCS4B02G295300 (TraesCS4B02G295300)
4B:569184188-599613837	TraesCS4B02G295400	4B:581071311-581073272	TraesCS4B02G295400 (TraesCS4B02G295400)
4B:569184188-599613837	TraesCS4B02G295500	4B:581077696-581078835	TraesCS4B02G295500 (TraesCS4B02G295500)
4B:569184188-599613837	TraesCS4B02G295700	4B:581159216-581162983	TraesCS4B02G295700 (TraesCS4B02G295700)
4B:569184188-599613837	TraesCS4B02G295800	4B:581308726-581311054	TraesCS4B02G295800 (TraesCS4B02G295800)
4B:569184188-599613837	TraesCS4B02G295900	4B:581322878-581329328	TraesCS4B02G295900 (TraesCS4B02G295900)
4B:569184188-599613837	TraesCS4B02G296000	4B:581331957-581332340	TraesCS4B02G296000 (TraesCS4B02G296000)
4B:569184188-599613837	TraesCS4B02G296200	4B:581535949-581538586	TraesCS4B02G296200 (TraesCS4B02G296200)
4B:569184188-599613837	TraesCS4B02G296300	4B:581898624-581906308	TraesCS4B02G296300 (TraesCS4B02G296300)
4B:569184188-599613837	TraesCS4B02G296400	4B:582022330-582023996	TraesCS4B02G296400 (TraesCS4B02G296400)
4B:569184188-599613837	TraesCS4B02G296500	4B:582112734-582113681	TraesCS4B02G296500 (TraesCS4B02G296500)
4B:569184188-599613837	TraesCS4B02G296800	4B:582356602-582362770	TraesCS4B02G296800 (TraesCS4B02G296800)
4B:569184188-599613837	TraesCS4B02G296900	4B:582552788-582553702	TraesCS4B02G296900 (TraesCS4B02G296900)
4B:569184188-599613837	TraesCS4B02G297000	4B:582559039-582560983	TraesCS4B02G297000 (TraesCS4B02G297000)
4B:569184188-599613837	TraesCS4B02G297100	4B:582572053-582573026	TraesCS4B02G297100 (TraesCS4B02G297100)
4B:569184188-599613837	TraesCS4B02G297200	4B:582751263-582751628	TraesCS4B02G297200 (TraesCS4B02G297200)
4B:569184188-599613837	TraesCS4B02G297300	4B:582825605-582827442	TraesCS4B02G297300 (TraesCS4B02G297300)
4B:569184188-599613837	TraesCS4B02G297400	4B:582827730-582830361	TraesCS4B02G297400 (TraesCS4B02G297400)
4B:569184188-599613837	TraesCS4B02G297500	4B:582834433-582839754	TraesCS4B02G297500 (TraesCS4B02G297500)
4B:569184188-599613837	TraesCS4B02G297600	4B:582918070-582919576	TraesCS4B02G297600 (TraesCS4B02G297600)
4B:569184188-599613837	TraesCS4B02G297700	4B:582956588-582956863	TraesCS4B02G297700 (TraesCS4B02G297700)
4B:569184188-599613837	TraesCS4B02G297800	4B:583075286-583081461	TraesCS4B02G297800 (TraesCS4B02G297800)
4B:569184188-599613837	TraesCS4B02G297900	4B:583238216-583243347	TraesCS4B02G297900 (TraesCS4B02G297900)
4B:569184188-599613837	TraesCS4B02G298000	4B:583335291-583338019	TraesCS4B02G298000 (TraesCS4B02G298000)
4B:569184188-599613837	TraesCS4B02G298100	4B:583475008-583480757	TraesCS4B02G298100 (TraesCS4B02G298100)
4B:569184188-599613837	TraesCS4B02G298200	4B:583590116-583595355	TraesCS4B02G298200 (TraesCS4B02G298200)
4B:569184188-599613837	TraesCS4B02G298300	4B:583766255-583768598	TraesCS4B02G298300 (TraesCS4B02G298300)
4B:569184188-599613837	TraesCS4B02G298400	4B:584054386-584057931	TraesCS4B02G298400 (TraesCS4B02G298400)
4B:569184188-599613837	TraesCS4B02G298500	4B:584125749-584128854	TraesCS4B02G298500 (TraesCS4B02G298500)
4B:569184188-599613837	TraesCS4B02G298600	4B:584526839-584530002	TraesCS4B02G298600 (TraesCS4B02G298600)
4B:569184188-599613837	TraesCS4B02G298700	4B:584872355-584875807	TraesCS4B02G298700 (TraesCS4B02G298700)
4B:569184188-599613837	TraesCS4B02G298800	4B:584897780-584901073	TraesCS4B02G298800 (TraesCS4B02G298800)
4B:569184188-599613837	TraesCS4B02G298900	4B:585012265-585020967	TraesCS4B02G298900 (TraesCS4B02G298900)
4B:569184188-599613837	TraesCS4B02G299000	4B:585023591-585024532	TraesCS4B02G299000 (TraesCS4B02G299000)
4B:569184188-599613837	TraesCS4B02G299100	4B:585463010-585465258	TraesCS4B02G299100 (TraesCS4B02G299100)
4B:569184188-599613837	TraesCS4B02G299200	4B:585465756-585469091	TraesCS4B02G299200 (TraesCS4B02G299200)
4B:569184188-599613837	TraesCS4B02G299300	4B:585695106-585696106	TraesCS4B02G299300 (TraesCS4B02G299300)
4B:569184188-599613837	TraesCS4B02G299400	4B:585821390-585823024	TraesCS4B02G299400 (TraesCS4B02G299400)
4B:569184188-599613837	TraesCS4B02G299500	4B:585962983-585964402	TraesCS4B02G299500 (TraesCS4B02G299500)
4B:569184188-599613837	TraesCS4B02G299600	4B:586069128-586070377	TraesCS4B02G299600 (TraesCS4B02G299600)
4B:569184188-599613837	TraesCS4B02G299700	4B:586236466-586237476	TraesCS4B02G299700 (TraesCS4B02G299700)
4B:569184188-599613837	TraesCS4B02G299800	4B:586330771-586331641	TraesCS4B02G299800 (TraesCS4B02G299800)
4B:569184188-599613837	TraesCS4B02G299900	4B:586458906-586465292	TraesCS4B02G299900 (TraesCS4B02G299900)
4B:569184188-599613837	TraesCS4B02G300000	4B:586464615-586470009	TraesCS4B02G300000 (TraesCS4B02G300000)
4B:569184188-599613837	TraesCS4B02G300100	4B:586574959-586580910	TraesCS4B02G300100 (TraesCS4B02G300100)
4B:569184188-599613837	TraesCS4B02G300200	4B:586582369-586584860	TraesCS4B02G300200 (TraesCS4B02G300200)
4B:569184188-599613837	TraesCS4B02G300300	4B:586863243-586866215	TraesCS4B02G300300 (TraesCS4B02G300300)
4B:569184188-599613837	TraesCS4B02G300400	4B:586868655-586871620	TraesCS4B02G300400 (TraesCS4B02G300400)
4B:569184188-599613837	TraesCS4B02G300500	4B:586899147-586902906	TraesCS4B02G300500 (TraesCS4B02G300500)
4B:569184188-599613837	TraesCS4B02G300600	4B:586930124-586935475	TraesCS4B02G300600 (TraesCS4B02G300600)
4B:569184188-599613837	TraesCS4B02G300700	4B:587009460-587020644	TraesCS4B02G300700 (TraesCS4B02G300700)
4B:569184188-599613837	TraesCS4B02G300800	4B:587061006-587062643	TraesCS4B02G300800 (TraesCS4B02G300800)
4B:569184188-599613837	TraesCS4B02G300900	4B:587100001-587101066	TraesCS4B02G300900 (TraesCS4B02G300900)
4B:569184188-599613837	TraesCS4B02G301000	4B:587428406-587429552	TraesCS4B02G301000 (TraesCS4B02G301000)
4B:569184188-599613837	TraesCS4B02G301100	4B:587756531-587779951	TraesCS4B02G301100 (TraesCS4B02G301100)
4B:569184188-599613837	TraesCS4B02G301200	4B:587898207-587904308	TraesCS4B02G301200 (TraesCS4B02G301200)
4B:569184188-599613837	TraesCS4B02G301300	4B:588195165-588198214	TraesCS4B02G301300 (TraesCS4B02G301300)
4B:569184188-599613837	TraesCS4B02G301400	4B:588198663-588201404	TraesCS4B02G301400 (TraesCS4B02G301400)
4B:569184188-599613837	TraesCS4B02G301500	4B:588201562-588204073	TraesCS4B02G301500 (TraesCS4B02G301500)
4B:569184188-599613837	TraesCS4B02G301600	4B:588204184-588206881	TraesCS4B02G301600 (TraesCS4B02G301600)
4B:569184188-599613837	TraesCS4B02G301700	4B:588223181-588224311	TraesCS4B02G301700 (TraesCS4B02G301700)
4B:569184188-599613837	TraesCS4B02G301800	4B:588428454-588436797	TraesCS4B02G301800 (TraesCS4B02G301800)
4B:569184188-599613837	TraesCS4B02G301900	4B:588439940-588440872	TraesCS4B02G301900 (TraesCS4B02G301900)
4B:569184188-599613837	TraesCS4B02G302000	4B:588590675-588592096	TraesCS4B02G302000 (TraesCS4B02G302000)
4B:569184188-599613837	TraesCS4B02G302100	4B:588692277-588694015	TraesCS4B02G302100 (TraesCS4B02G302100)
4B:569184188-599613837	TraesCS4B02G302200	4B:588787104-588788770	TraesCS4B02G302200 (TraesCS4B02G302200)
4B:569184188-599613837	TraesCS4B02G302300	4B:588844716-588846127	TraesCS4B02G302300 (TraesCS4B02G302300)
4B:569184188-599613837	TraesCS4B02G302400	4B:588901948-588905338	TraesCS4B02G302400 (TraesCS4B02G302400)
4B:569184188-599613837	TraesCS4B02G302500	4B:589174397-589179349	TraesCS4B02G302500 (TraesCS4B02G302500)
4B:569184188-599613837	TraesCS4B02G302600	4B:589180023-589195403	TraesCS4B02G302600 (TraesCS4B02G302600)
4B:569184188-599613837	TraesCS4B02G302700	4B:589798692-589804177	TraesCS4B02G302700 (TraesCS4B02G302700)
4B:569184188-599613837	TraesCS4B02G302800	4B:590138800-590140092	TraesCS4B02G302800 (TraesCS4B02G302800)
4B:569184188-599613837	TraesCS4B02G302900	4B:590423942-590427011	TraesCS4B02G302900 (TraesCS4B02G302900)
4B:569184188-599613837	TraesCS4B02G303000	4B:590432736-590442288	TraesCS4B02G303000 (TraesCS4B02G303000)
4B:569184188-599613837	TraesCS4B02G303100	4B:590850563-590859477	TraesCS4B02G303100 (TraesCS4B02G303100)
4B:569184188-599613837	TraesCS4B02G303200	4B:590862585-590864487	TraesCS4B02G303200 (TraesCS4B02G303200)
4B:569184188-599613837	TraesCS4B02G303300	4B:591092566-591095040	TraesCS4B02G303300 (TraesCS4B02G303300)
4B:569184188-599613837	TraesCS4B02G303500	4B:591496965-591499692	TraesCS4B02G303500 (TraesCS4B02G303500)
4B:569184188-599613837	TraesCS4B02G303600	4B:591538477-591539616	TraesCS4B02G303600 (TraesCS4B02G303600)
4B:569184188-599613837	TraesCS4B02G303700	4B:591908008-591909455	TraesCS4B02G303700 (TraesCS4B02G303700)
4B:569184188-599613837	TraesCS4B02G303800	4B:592030915-592031846	TraesCS4B02G303800 (TraesCS4B02G303800)
4B:569184188-599613837	TraesCS4B02G303900	4B:592078266-592079688	TraesCS4B02G303900 (TraesCS4B02G303900)
4B:569184188-599613837	TraesCS4B02G304000	4B:592154626-592155252	TraesCS4B02G304000 (TraesCS4B02G304000)
4B:569184188-599613837	TraesCS4B02G304100	4B:592186872-592187300	TraesCS4B02G304100 (TraesCS4B02G304100)
4B:569184188-599613837	TraesCS4B02G304200	4B:592193685-592194851	TraesCS4B02G304200 (TraesCS4B02G304200)
4B:569184188-599613837	TraesCS4B02G304300	4B:592624831-592629372	TraesCS4B02G304300 (TraesCS4B02G304300)
4B:569184188-599613837	TraesCS4B02G304400	4B:592672777-592674053	TraesCS4B02G304400 (TraesCS4B02G304400)
4B:569184188-599613837	TraesCS4B02G304500	4B:592819415-592821925	TraesCS4B02G304500 (TraesCS4B02G304500)
4B:569184188-599613837	TraesCS4B02G304600	4B:593116169-593116857	TraesCS4B02G304600 (TraesCS4B02G304600)
4B:569184188-599613837	TraesCS4B02G304700	4B:593134221-593135016	TraesCS4B02G304700 (TraesCS4B02G304700)
4B:569184188-599613837	TraesCS4B02G304800	4B:593135609-593135968	TraesCS4B02G304800 (TraesCS4B02G304800)
4B:569184188-599613837	TraesCS4B02G304900	4B:593197318-593197689	TraesCS4B02G304900 (TraesCS4B02G304900)
4B:569184188-599613837	TraesCS4B02G305000	4B:593199816-593200431	TraesCS4B02G305000 (TraesCS4B02G305000)
4B:569184188-599613837	TraesCS4B02G305100	4B:593342005-593342832	TraesCS4B02G305100 (TraesCS4B02G305100)
4B:569184188-599613837	TraesCS4B02G305200	4B:593350850-593351538	TraesCS4B02G305200 (TraesCS4B02G305200)
4B:569184188-599613837	TraesCS4B02G305300	4B:593421969-593424180	TraesCS4B02G305300 (TraesCS4B02G305300)
4B:569184188-599613837	TraesCS4B02G305400	4B:594150018-594151133	TraesCS4B02G305400 (TraesCS4B02G305400)
4B:569184188-599613837	TraesCS4B02G305500	4B:594357401-594358723	TraesCS4B02G305500 (TraesCS4B02G305500)
4B:569184188-599613837	TraesCS4B02G305600	4B:594359019-594363636	TraesCS4B02G305600 (TraesCS4B02G305600)
4B:569184188-599613837	TraesCS4B02G305700	4B:594436500-594438842	TraesCS4B02G305700 (TraesCS4B02G305700)
4B:569184188-599613837	TraesCS4B02G305800	4B:594614475-594617651	TraesCS4B02G305800 (TraesCS4B02G305800)
4B:569184188-599613837	TraesCS4B02G305900	4B:594845107-594849186	TraesCS4B02G305900 (TraesCS4B02G305900)
4B:569184188-599613837	TraesCS4B02G306000	4B:594868157-594876435	TraesCS4B02G306000 (TraesCS4B02G306000)
4B:569184188-599613837	TraesCS4B02G306100	4B:594872400-594875868	TraesCS4B02G306100 (TraesCS4B02G306100)
4B:569184188-599613837	TraesCS4B02G306200	4B:595270797-595276452	TraesCS4B02G306200 (TraesCS4B02G306200)
4B:569184188-599613837	TraesCS4B02G306300	4B:595277477-595286089	TraesCS4B02G306300 (TraesCS4B02G306300)
4B:569184188-599613837	TraesCS4B02G306400	4B:595467762-595474669	TraesCS4B02G306400 (TraesCS4B02G306400)
4B:569184188-599613837	TraesCS4B02G306500	4B:595707955-595709137	TraesCS4B02G306500 (TraesCS4B02G306500)
4B:569184188-599613837	TraesCS4B02G306600	4B:595721132-595722189	TraesCS4B02G306600 (TraesCS4B02G306600)
4B:569184188-599613837	TraesCS4B02G306700	4B:596282280-596283705	TraesCS4B02G306700 (TraesCS4B02G306700)
4B:569184188-599613837	TraesCS4B02G306800	4B:596341196-596344998	TraesCS4B02G306800 (TraesCS4B02G306800)
4B:569184188-599613837	TraesCS4B02G306900	4B:596372535-596374763	TraesCS4B02G306900 (TraesCS4B02G306900)
4B:569184188-599613837	TraesCS4B02G307000	4B:596375433-596379855	TraesCS4B02G307000 (TraesCS4B02G307000)
4B:569184188-599613837	TraesCS4B02G307100	4B:596397074-596397850	TraesCS4B02G307100 (TraesCS4B02G307100)
4B:569184188-599613837	TraesCS4B02G307200	4B:596648679-596653347	TraesCS4B02G307200 (TraesCS4B02G307200)
4B:569184188-599613837	TraesCS4B02G307300	4B:596678628-596680640	TraesCS4B02G307300 (TraesCS4B02G307300)
4B:569184188-599613837	TraesCS4B02G307400	4B:596773988-596776721	TraesCS4B02G307400 (TraesCS4B02G307400)
4B:569184188-599613837	TraesCS4B02G307500	4B:597031988-597036810	TraesCS4B02G307500 (TraesCS4B02G307500)
4B:569184188-599613837	TraesCS4B02G307600	4B:597741168-597742418	TraesCS4B02G307600 (TraesCS4B02G307600)
4B:569184188-599613837	TraesCS4B02G307700	4B:597970171-597974800	TraesCS4B02G307700 (TraesCS4B02G307700)
4B:569184188-599613837	TraesCS4B02G307800	4B:597975161-597980582	TraesCS4B02G307800 (TraesCS4B02G307800)
4B:569184188-599613837	TraesCS4B02G307900	4B:598259914-598264566	TraesCS4B02G307900 (TraesCS4B02G307900)
4B:569184188-599613837	TraesCS4B02G308000	4B:598393771-598412555	TraesCS4B02G308000 (TraesCS4B02G308000)
4B:569184188-599613837	TraesCS4B02G308100	4B:598455380-598459204	TraesCS4B02G308100 (TraesCS4B02G308100)
4B:569184188-599613837	TraesCS4B02G308200	4B:598910941-598914019	TraesCS4B02G308200 (TraesCS4B02G308200)
4B:569184188-599613837	TraesCS4B02G308300	4B:599168078-599170653	TraesCS4B02G308300 (TraesCS4B02G308300)
4B:569184188-599613837	TraesCS4B02G308400	4B:599234616-599236565	TraesCS4B02G308400 (TraesCS4B02G308400)
4B:569184188-599613837	TraesCS4B02G308500	4B:599329980-599332071	TraesCS4B02G308500 (TraesCS4B02G308500)
4B:569184188-599613837	TraesCS4B02G308600	4B:599349816-599351524	TraesCS4B02G308600 (TraesCS4B02G308600)
4B:569184188-599613837	TraesCS4B02G308700	4B:599356666-599356977	TraesCS4B02G308700 (TraesCS4B02G308700)
4B:569184188-599613837	TraesCS4B02G308800	4B:599399570-599399905	TraesCS4B02G308800 (TraesCS4B02G308800)
4B:569184188-599613837	TraesCS4B02G308900	4B:599550195-599558350	TraesCS4B02G308900 (TraesCS4B02G308900)
4D:21025268-32965037	TraesCS4D02G045500	4D:21138833-21150226	TraesCS4D02G045500 (TraesCS4D02G045500)
4D:21025268-32965037	TraesCS4D02G045600	4D:21150731-21152344	TraesCS4D02G045600 (TraesCS4D02G045600)
4D:21025268-32965037	TraesCS4D02G045700	4D:21510020-21511515	TraesCS4D02G045700 (TraesCS4D02G045700)
4D:21025268-32965037	TraesCS4D02G045800	4D:21516626-21522305	TraesCS4D02G045800 (TraesCS4D02G045800)
4D:21025268-32965037	TraesCS4D02G045900	4D:21686215-21692418	TraesCS4D02G045900 (TraesCS4D02G045900)
4D:21025268-32965037	TraesCS4D02G046000	4D:21692430-21697046	TraesCS4D02G046000 (TraesCS4D02G046000)
4D:21025268-32965037	TraesCS4D02G046100	4D:21748800-21770915	TraesCS4D02G046100 (TraesCS4D02G046100)
4D:21025268-32965037	TraesCS4D02G046200	4D:21774703-21776886	TraesCS4D02G046200 (TraesCS4D02G046200)
4D:21025268-32965037	TraesCS4D02G046300	4D:21874922-21883399	TraesCS4D02G046300 (TraesCS4D02G046300)
4D:21025268-32965037	TraesCS4D02G046400	4D:21886194-21888840	TraesCS4D02G046400 (TraesCS4D02G046400)
4D:21025268-32965037	TraesCS4D02G046500	4D:22017424-22019645	TraesCS4D02G046500 (TraesCS4D02G046500)
4D:21025268-32965037	TraesCS4D02G046600	4D:22021995-22025797	TraesCS4D02G046600 (TraesCS4D02G046600)
4D:21025268-32965037	TraesCS4D02G046700	4D:22028462-22032610	TraesCS4D02G046700 (TraesCS4D02G046700)
4D:21025268-32965037	TraesCS4D02G046800	4D:22034672-22038325	TraesCS4D02G046800 (TraesCS4D02G046800)
4D:21025268-32965037	TraesCS4D02G046900	4D:22233115-22236347	TraesCS4D02G046900 (TraesCS4D02G046900)
4D:21025268-32965037	TraesCS4D02G047000	4D:22571833-22575365	TraesCS4D02G047000 (TraesCS4D02G047000)
4D:21025268-32965037	TraesCS4D02G047100	4D:22579618-22581986	TraesCS4D02G047100 (TraesCS4D02G047100)
4D:21025268-32965037	TraesCS4D02G047200	4D:22584779-22590611	TraesCS4D02G047200 (TraesCS4D02G047200)
4D:21025268-32965037	TraesCS4D02G047300	4D:22938812-22945799	TraesCS4D02G047300 (TraesCS4D02G047300)
4D:21025268-32965037	TraesCS4D02G047400	4D:22946578-22949866	TraesCS4D02G047400 (TraesCS4D02G047400)
4D:21025268-32965037	TraesCS4D02G047500	4D:23316722-23323910	TraesCS4D02G047500 (TraesCS4D02G047500)
4D:21025268-32965037	TraesCS4D02G047507	4D:23305890-23308355	TraesCS4D02G047507 (TraesCS4D02G047507)
4D:21025268-32965037	TraesCS4D02G047600	4D:23412776-23419191	TraesCS4D02G047600 (TraesCS4D02G047600)
4D:21025268-32965037	TraesCS4D02G047700	4D:23419194-23419901	TraesCS4D02G047700 (TraesCS4D02G047700)
4D:21025268-32965037	TraesCS4D02G047800	4D:23420024-23426081	TraesCS4D02G047800 (TraesCS4D02G047800)
4D:21025268-32965037	TraesCS4D02G047900	4D:23481633-23482682	TraesCS4D02G047900 (TraesCS4D02G047900)
4D:21025268-32965037	TraesCS4D02G048000	4D:23486348-23492267	TraesCS4D02G048000 (TraesCS4D02G048000)
4D:21025268-32965037	TraesCS4D02G048200	4D:24110458-24111585	TraesCS4D02G048200 (TraesCS4D02G048200)
4D:21025268-32965037	TraesCS4D02G048300	4D:24250900-24253601	TraesCS4D02G048300 (TraesCS4D02G048300)
4D:21025268-32965037	TraesCS4D02G048400	4D:24335695-24338305	TraesCS4D02G048400 (TraesCS4D02G048400)
4D:21025268-32965037	TraesCS4D02G048500	4D:25159546-25160577	TraesCS4D02G048500 (TraesCS4D02G048500)
4D:21025268-32965037	TraesCS4D02G048600	4D:25164074-25164701	TraesCS4D02G048600 (TraesCS4D02G048600)
4D:21025268-32965037	TraesCS4D02G048800	4D:25193488-25194492	TraesCS4D02G048800 (TraesCS4D02G048800)
4D:21025268-32965037	TraesCS4D02G048900	4D:25342932-25343736	TraesCS4D02G048900 (TraesCS4D02G048900)
4D:21025268-32965037	TraesCS4D02G049000	4D:25347140-25349379	TraesCS4D02G049000 (TraesCS4D02G049000)
4D:21025268-32965037	TraesCS4D02G049100	4D:25362979-25364107	TraesCS4D02G049100 (TraesCS4D02G049100)
4D:21025268-32965037	TraesCS4D02G049200	4D:25376693-25380972	TraesCS4D02G049200 (TraesCS4D02G049200)
4D:21025268-32965037	TraesCS4D02G049300	4D:25419270-25419695	TraesCS4D02G049300 (TraesCS4D02G049300)
4D:21025268-32965037	TraesCS4D02G049400	4D:25421855-25422289	TraesCS4D02G049400 (TraesCS4D02G049400)
4D:21025268-32965037	TraesCS4D02G049500	4D:25427522-25427974	TraesCS4D02G049500 (TraesCS4D02G049500)
4D:21025268-32965037	TraesCS4D02G049600	4D:25436596-25441641	TraesCS4D02G049600 (TraesCS4D02G049600)
4D:21025268-32965037	TraesCS4D02G049700	4D:25484216-25490526	TraesCS4D02G049700 (TraesCS4D02G049700)
4D:21025268-32965037	TraesCS4D02G049900	4D:25493749-25503915	TraesCS4D02G049900 (TraesCS4D02G049900)
4D:21025268-32965037	TraesCS4D02G050000	4D:25581680-25584869	TraesCS4D02G050000 (TraesCS4D02G050000)
4D:21025268-32965037	TraesCS4D02G050100	4D:25692908-25696167	TraesCS4D02G050100 (TraesCS4D02G050100)
4D:21025268-32965037	TraesCS4D02G050200	4D:25986916-25991603	TraesCS4D02G050200 (TraesCS4D02G050200)
4D:21025268-32965037	TraesCS4D02G050300	4D:26205225-26207074	TraesCS4D02G050300 (TraesCS4D02G050300)
4D:21025268-32965037	TraesCS4D02G050400	4D:26244144-26250785	TraesCS4D02G050400 (TraesCS4D02G050400)
4D:21025268-32965037	TraesCS4D02G050500	4D:26255025-26257605	TraesCS4D02G050500 (TraesCS4D02G050500)
4D:21025268-32965037	TraesCS4D02G050600	4D:26479241-26481717	TraesCS4D02G050600 (TraesCS4D02G050600)
4D:21025268-32965037	TraesCS4D02G050700	4D:26510189-26512807	TraesCS4D02G050700 (TraesCS4D02G050700)
4D:21025268-32965037	TraesCS4D02G050800	4D:26667486-26670279	TraesCS4D02G050800 (TraesCS4D02G050800)
4D:21025268-32965037	TraesCS4D02G050900	4D:26895343-26900406	TraesCS4D02G050900 (TraesCS4D02G050900)
4D:21025268-32965037	TraesCS4D02G051000	4D:26920102-26929272	TraesCS4D02G051000 (TraesCS4D02G051000)
4D:21025268-32965037	TraesCS4D02G051100	4D:26933336-26934958	TraesCS4D02G051100 (TraesCS4D02G051100)
4D:21025268-32965037	TraesCS4D02G051200	4D:27115016-27115366	TraesCS4D02G051200 (TraesCS4D02G051200)
4D:21025268-32965037	TraesCS4D02G051300	4D:27139135-27143604	TraesCS4D02G051300 (TraesCS4D02G051300)
4D:21025268-32965037	TraesCS4D02G051400	4D:27154318-27163448	TraesCS4D02G051400 (TraesCS4D02G051400)
4D:21025268-32965037	TraesCS4D02G051500	4D:27382409-27385020	TraesCS4D02G051500 (TraesCS4D02G051500)
4D:21025268-32965037	TraesCS4D02G051600	4D:27395032-27399921	TraesCS4D02G051600 (TraesCS4D02G051600)
4D:21025268-32965037	TraesCS4D02G051700	4D:27544037-27545350	TraesCS4D02G051700 (TraesCS4D02G051700)
4D:21025268-32965037	TraesCS4D02G051800	4D:27553775-27555332	TraesCS4D02G051800 (TraesCS4D02G051800)
4D:21025268-32965037	TraesCS4D02G051900	4D:27558913-27562018	TraesCS4D02G051900 (TraesCS4D02G051900)
4D:21025268-32965037	TraesCS4D02G052000	4D:28235041-28242020	TraesCS4D02G052000 (TraesCS4D02G052000)
4D:21025268-32965037	TraesCS4D02G052100	4D:28442342-28449763	TraesCS4D02G052100 (TraesCS4D02G052100)
4D:21025268-32965037	TraesCS4D02G052200	4D:28456337-28461004	TraesCS4D02G052200 (TraesCS4D02G052200)
4D:21025268-32965037	TraesCS4D02G052300	4D:28478537-28480348	TraesCS4D02G052300 (TraesCS4D02G052300)
4D:21025268-32965037	TraesCS4D02G052400	4D:28481269-28485238	TraesCS4D02G052400 (TraesCS4D02G052400)
4D:21025268-32965037	TraesCS4D02G052500	4D:28836685-28841108	TraesCS4D02G052500 (TraesCS4D02G052500)
4D:21025268-32965037	TraesCS4D02G052600	4D:28880837-28882636	TraesCS4D02G052600 (TraesCS4D02G052600)
4D:21025268-32965037	TraesCS4D02G052700	4D:28972089-28995189	TraesCS4D02G052700 (TraesCS4D02G052700)
4D:21025268-32965037	TraesCS4D02G052800	4D:29020163-29022046	TraesCS4D02G052800 (TraesCS4D02G052800)
4D:21025268-32965037	TraesCS4D02G052900	4D:29025268-29025867	TraesCS4D02G052900 (TraesCS4D02G052900)
4D:21025268-32965037	TraesCS4D02G053000	4D:29169474-29173070	TraesCS4D02G053000 (TraesCS4D02G053000)
4D:21025268-32965037	TraesCS4D02G053100	4D:29176585-29177517	TraesCS4D02G053100 (TraesCS4D02G053100)
4D:21025268-32965037	TraesCS4D02G053200	4D:29178142-29179488	TraesCS4D02G053200 (TraesCS4D02G053200)
4D:21025268-32965037	TraesCS4D02G053300	4D:29323317-29329014	TraesCS4D02G053300 (TraesCS4D02G053300)
4D:21025268-32965037	TraesCS4D02G053400	4D:29405725-29410300	TraesCS4D02G053400 (TraesCS4D02G053400)
4D:21025268-32965037	TraesCS4D02G053500	4D:29412818-29415033	TraesCS4D02G053500 (TraesCS4D02G053500)
4D:21025268-32965037	TraesCS4D02G053600	4D:29798552-29804972	TraesCS4D02G053600 (TraesCS4D02G053600)
4D:21025268-32965037	TraesCS4D02G053700	4D:29826807-29829478	TraesCS4D02G053700 (TraesCS4D02G053700)
4D:21025268-32965037	TraesCS4D02G053800	4D:29829662-29834782	TraesCS4D02G053800 (TraesCS4D02G053800)
4D:21025268-32965037	TraesCS4D02G053900	4D:29837918-29840742	TraesCS4D02G053900 (TraesCS4D02G053900)
4D:21025268-32965037	TraesCS4D02G054000	4D:30004272-30006374	TraesCS4D02G054000 (TraesCS4D02G054000)
4D:21025268-32965037	TraesCS4D02G054100	4D:30169312-30170378	TraesCS4D02G054100 (TraesCS4D02G054100)
4D:21025268-32965037	TraesCS4D02G054200	4D:30195027-30195485	TraesCS4D02G054200 (TraesCS4D02G054200)
4D:21025268-32965037	TraesCS4D02G054300	4D:30196609-30198984	TraesCS4D02G054300 (TraesCS4D02G054300)
4D:21025268-32965037	TraesCS4D02G054400	4D:30212836-30215873	TraesCS4D02G054400 (TraesCS4D02G054400)
4D:21025268-32965037	TraesCS4D02G054500	4D:30216985-30221003	TraesCS4D02G054500 (TraesCS4D02G054500)
4D:21025268-32965037	TraesCS4D02G054600	4D:30275414-30279257	TraesCS4D02G054600 (TraesCS4D02G054600)
4D:21025268-32965037	TraesCS4D02G054700	4D:30309385-30309987	TraesCS4D02G054700 (TraesCS4D02G054700)
4D:21025268-32965037	TraesCS4D02G054800	4D:30386617-30386757	TraesCS4D02G054800 (TraesCS4D02G054800)
4D:21025268-32965037	TraesCS4D02G054900	4D:30390906-30392543	TraesCS4D02G054900 (TraesCS4D02G054900)
4D:21025268-32965037	TraesCS4D02G055000	4D:30398528-30408347	TraesCS4D02G055000 (TraesCS4D02G055000)
4D:21025268-32965037	TraesCS4D02G055100	4D:30411327-30414114	TraesCS4D02G055100 (TraesCS4D02G055100)
4D:21025268-32965037	TraesCS4D02G055200	4D:30418677-30422581	TraesCS4D02G055200 (TraesCS4D02G055200)
4D:21025268-32965037	TraesCS4D02G055300	4D:30499780-30504843	TraesCS4D02G055300 (TraesCS4D02G055300)
4D:21025268-32965037	TraesCS4D02G055400	4D:30504888-30510881	TraesCS4D02G055400 (TraesCS4D02G055400)
4D:21025268-32965037	TraesCS4D02G055500	4D:30513754-30515404	TraesCS4D02G055500 (TraesCS4D02G055500)
4D:21025268-32965037	TraesCS4D02G055600	4D:30523534-30525129	TraesCS4D02G055600 (TraesCS4D02G055600)
4D:21025268-32965037	TraesCS4D02G055700	4D:30556333-30558072	TraesCS4D02G055700 (TraesCS4D02G055700)
4D:21025268-32965037	TraesCS4D02G055900	4D:30955935-30961149	TraesCS4D02G055900 (TraesCS4D02G055900)
4D:21025268-32965037	TraesCS4D02G056000	4D:31334987-31337060	TraesCS4D02G056000 (TraesCS4D02G056000)
4D:21025268-32965037	TraesCS4D02G056100	4D:31435596-31437598	TraesCS4D02G056100 (TraesCS4D02G056100)
4D:21025268-32965037	TraesCS4D02G056200	4D:31445805-31447593	TraesCS4D02G056200 (TraesCS4D02G056200)
4D:21025268-32965037	TraesCS4D02G056300	4D:31649911-31652721	TraesCS4D02G056300 (TraesCS4D02G056300)
4D:21025268-32965037	TraesCS4D02G056400	4D:31757989-31759851	TraesCS4D02G056400 (TraesCS4D02G056400)
4D:21025268-32965037	TraesCS4D02G056500	4D:31760990-31763729	TraesCS4D02G056500 (TraesCS4D02G056500)
4D:21025268-32965037	TraesCS4D02G056600	4D:31804759-31815760	TraesCS4D02G056600 (TraesCS4D02G056600)
4D:21025268-32965037	TraesCS4D02G056700	4D:31817808-31822553	TraesCS4D02G056700 (TraesCS4D02G056700)
4D:21025268-32965037	TraesCS4D02G056800	4D:32015969-32022305	TraesCS4D02G056800 (TraesCS4D02G056800)
4D:21025268-32965037	TraesCS4D02G056900	4D:32062787-32065618	TraesCS4D02G056900 (TraesCS4D02G056900)
4D:21025268-32965037	TraesCS4D02G057000	4D:32219376-32222495	TraesCS4D02G057000 (TraesCS4D02G057000)
4D:21025268-32965037	TraesCS4D02G057100	4D:32230928-32237040	TraesCS4D02G057100 (TraesCS4D02G057100)
4D:21025268-32965037	TraesCS4D02G057200	4D:32238120-32242237	TraesCS4D02G057200 (TraesCS4D02G057200)
4D:21025268-32965037	TraesCS4D02G057300	4D:32347535-32350399	TraesCS4D02G057300 (TraesCS4D02G057300)
4D:21025268-32965037	TraesCS4D02G057400	4D:32350952-32356761	TraesCS4D02G057400 (TraesCS4D02G057400)
4D:21025268-32965037	TraesCS4D02G057500	4D:32488699-32495217	TraesCS4D02G057500 (TraesCS4D02G057500)
4D:21025268-32965037	TraesCS4D02G057600	4D:32496493-32501244	TraesCS4D02G057600 (TraesCS4D02G057600)
4D:21025268-32965037	TraesCS4D02G057700	4D:32501985-32503113	TraesCS4D02G057700 (TraesCS4D02G057700)
4D:21025268-32965037	TraesCS4D02G057800	4D:32761479-32766732	TraesCS4D02G057800 (TraesCS4D02G057800)
4D:21025268-32965037	TraesCS4D02G057900	4D:32767634-32769926	TraesCS4D02G057900 (TraesCS4D02G057900)
4D:21025268-32965037	TraesCS4D02G058000	4D:32939486-32947358	TraesCS4D02G058000 (TraesCS4D02G058000)
5A:569871147-587412126	TraesCS5A02G370600	5A:569874017-569876747	TraesCS5A02G370600 (TraesCS5A02G370600)
5A:569871147-587412126	TraesCS5A02G370700	5A:569989404-569992702	TraesCS5A02G370700 (TraesCS5A02G370700)
5A:569871147-587412126	TraesCS5A02G370800	5A:570006377-570010312	TraesCS5A02G370800 (TraesCS5A02G370800)
5A:569871147-587412126	TraesCS5A02G370900	5A:570012828-570019627	TraesCS5A02G370900 (TraesCS5A02G370900)
5A:569871147-587412126	TraesCS5A02G371000	5A:570175107-570175833	TraesCS5A02G371000 (TraesCS5A02G371000)
5A:569871147-587412126	TraesCS5A02G371300	5A:570237071-570237286	TraesCS5A02G371300 (TraesCS5A02G371300)
5A:569871147-587412126	TraesCS5A02G371400	5A:570250076-570250899	TraesCS5A02G371400 (TraesCS5A02G371400)
5A:569871147-587412126	TraesCS5A02G371500	5A:570321614-570331718	TraesCS5A02G371500 (TraesCS5A02G371500)
5A:569871147-587412126	TraesCS5A02G371600	5A:570373437-570377079	TraesCS5A02G371600 (TraesCS5A02G371600)
5A:569871147-587412126	TraesCS5A02G371700	5A:570488988-570489886	TraesCS5A02G371700 (TraesCS5A02G371700)
5A:569871147-587412126	TraesCS5A02G371800	5A:570499752-570503323	TraesCS5A02G371800 (TraesCS5A02G371800)
5A:569871147-587412126	TraesCS5A02G371900	5A:570504148-570508562	TraesCS5A02G371900 (TraesCS5A02G371900)
5A:569871147-587412126	TraesCS5A02G372000	5A:570508608-570510231	TraesCS5A02G372000 (TraesCS5A02G372000)
5A:569871147-587412126	TraesCS5A02G372100	5A:570712990-570718437	TraesCS5A02G372100 (TraesCS5A02G372100)
5A:569871147-587412126	TraesCS5A02G372200	5A:570722006-570722995	TraesCS5A02G372200 (TraesCS5A02G372200)
5A:569871147-587412126	TraesCS5A02G372300	5A:570774283-570776981	TraesCS5A02G372300 (TraesCS5A02G372300)
5A:569871147-587412126	TraesCS5A02G372400	5A:570778023-570779167	TraesCS5A02G372400 (TraesCS5A02G372400)
5A:569871147-587412126	TraesCS5A02G372500	5A:570788586-570789059	TraesCS5A02G372500 (TraesCS5A02G372500)
5A:569871147-587412126	TraesCS5A02G372600	5A:570791269-570791939	TraesCS5A02G372600 (TraesCS5A02G372600)
5A:569871147-587412126	TraesCS5A02G372700	5A:570933880-570936869	TraesCS5A02G372700 (TraesCS5A02G372700)
5A:569871147-587412126	TraesCS5A02G372800	5A:570937140-570937626	TraesCS5A02G372800 (TraesCS5A02G372800)
5A:569871147-587412126	TraesCS5A02G372900	5A:570937774-570941462	TraesCS5A02G372900 (TraesCS5A02G372900)
5A:569871147-587412126	TraesCS5A02G373000	5A:571149994-571155567	TraesCS5A02G373000 (TraesCS5A02G373000)
5A:569871147-587412126	TraesCS5A02G373100	5A:571304405-571306364	TraesCS5A02G373100 (TraesCS5A02G373100)
5A:569871147-587412126	TraesCS5A02G373200	5A:571325979-571328177	TraesCS5A02G373200 (TraesCS5A02G373200)
5A:569871147-587412126	TraesCS5A02G373300	5A:571425292-571425621	TraesCS5A02G373300 (TraesCS5A02G373300)
5A:569871147-587412126	TraesCS5A02G373400	5A:571427789-571431134	TraesCS5A02G373400 (TraesCS5A02G373400)
5A:569871147-587412126	TraesCS5A02G373500	5A:571464299-571468087	TraesCS5A02G373500 (TraesCS5A02G373500)
5A:569871147-587412126	TraesCS5A02G373600	5A:571679888-571683796	TraesCS5A02G373600 (TraesCS5A02G373600)
5A:569871147-587412126	TraesCS5A02G373700	5A:571684846-571685457	TraesCS5A02G373700 (TraesCS5A02G373700)
5A:569871147-587412126	TraesCS5A02G373800	5A:571754924-571759123	TraesCS5A02G373800 (TraesCS5A02G373800)
5A:569871147-587412126	TraesCS5A02G373900	5A:571780121-571789960	TraesCS5A02G373900 (TraesCS5A02G373900)
5A:569871147-587412126	TraesCS5A02G374000	5A:572021504-572023279	TraesCS5A02G374000 (TraesCS5A02G374000)
5A:569871147-587412126	TraesCS5A02G374100	5A:572052233-572054724	TraesCS5A02G374100 (TraesCS5A02G374100)
5A:569871147-587412126	TraesCS5A02G374200	5A:572696698-572699676	TraesCS5A02G374200 (TraesCS5A02G374200)
5A:569871147-587412126	TraesCS5A02G374300	5A:572812551-572820695	TraesCS5A02G374300 (TraesCS5A02G374300)
5A:569871147-587412126	TraesCS5A02G374400	5A:572824442-572832995	TraesCS5A02G374400 (TraesCS5A02G374400)
5A:569871147-587412126	TraesCS5A02G374500	5A:572837632-572841016	TraesCS5A02G374500 (TraesCS5A02G374500)
5A:569871147-587412126	TraesCS5A02G374600	5A:572863940-572865508	TraesCS5A02G374600 (TraesCS5A02G374600)
5A:569871147-587412126	TraesCS5A02G374700	5A:572987543-572988352	TraesCS5A02G374700 (TraesCS5A02G374700)
5A:569871147-587412126	TraesCS5A02G374800	5A:572992697-572993806	TraesCS5A02G374800 (TraesCS5A02G374800)
5A:569871147-587412126	TraesCS5A02G374900	5A:573010628-573011835	TraesCS5A02G374900 (TraesCS5A02G374900)
5A:569871147-587412126	TraesCS5A02G375000	5A:573039922-573045194	TraesCS5A02G375000 (TraesCS5A02G375000)
5A:569871147-587412126	TraesCS5A02G375100	5A:573050310-573053106	TraesCS5A02G375100 (TraesCS5A02G375100)
5A:569871147-587412126	TraesCS5A02G375200	5A:573085292-573086998	TraesCS5A02G375200 (TraesCS5A02G375200)
5A:569871147-587412126	TraesCS5A02G375300	5A:573098630-573103516	TraesCS5A02G375300 (TraesCS5A02G375300)
5A:569871147-587412126	TraesCS5A02G375400	5A:573556800-573562985	TraesCS5A02G375400 (TraesCS5A02G375400)
5A:569871147-587412126	TraesCS5A02G375500	5A:573586786-573591315	TraesCS5A02G375500 (TraesCS5A02G375500)
5A:569871147-587412126	TraesCS5A02G375600	5A:573599471-573603264	TraesCS5A02G375600 (TraesCS5A02G375600)
5A:569871147-587412126	TraesCS5A02G375700	5A:573606336-573609441	TraesCS5A02G375700 (TraesCS5A02G375700)
5A:569871147-587412126	TraesCS5A02G375800	5A:573645407-573651009	TraesCS5A02G375800 (TraesCS5A02G375800)
5A:569871147-587412126	TraesCS5A02G375900	5A:573673545-573676164	TraesCS5A02G375900 (TraesCS5A02G375900)
5A:569871147-587412126	TraesCS5A02G376000	5A:573754968-573760125	TraesCS5A02G376000 (TraesCS5A02G376000)
5A:569871147-587412126	TraesCS5A02G376100	5A:573809356-573814140	TraesCS5A02G376100 (TraesCS5A02G376100)
5A:569871147-587412126	TraesCS5A02G376200	5A:573950916-573956277	TraesCS5A02G376200 (TraesCS5A02G376200)
5A:569871147-587412126	TraesCS5A02G376300	5A:573983740-573986255	TraesCS5A02G376300 (TraesCS5A02G376300)
5A:569871147-587412126	TraesCS5A02G376400	5A:573990296-573994822	TraesCS5A02G376400 (TraesCS5A02G376400)
5A:569871147-587412126	TraesCS5A02G376500	5A:574194918-574199874	TraesCS5A02G376500 (TraesCS5A02G376500)
5A:569871147-587412126	TraesCS5A02G376600	5A:574318932-574319623	TraesCS5A02G376600 (TraesCS5A02G376600)
5A:569871147-587412126	TraesCS5A02G376700	5A:574343361-574348079	TraesCS5A02G376700 (TraesCS5A02G376700)
5A:569871147-587412126	TraesCS5A02G376800	5A:574399521-574400834	TraesCS5A02G376800 (TraesCS5A02G376800)
5A:569871147-587412126	TraesCS5A02G376900	5A:574482068-574485628	TraesCS5A02G376900 (TraesCS5A02G376900)
5A:569871147-587412126	TraesCS5A02G377000	5A:574488360-574493061	TraesCS5A02G377000 (TraesCS5A02G377000)
5A:569871147-587412126	TraesCS5A02G377100	5A:574743544-574752248	TraesCS5A02G377100 (TraesCS5A02G377100)
5A:569871147-587412126	TraesCS5A02G377200	5A:574784655-574785812	TraesCS5A02G377200 (TraesCS5A02G377200)
5A:569871147-587412126	TraesCS5A02G377300	5A:574784912-574785601	TraesCS5A02G377300 (TraesCS5A02G377300)
5A:569871147-587412126	TraesCS5A02G377400	5A:574865491-574868251	TraesCS5A02G377400 (TraesCS5A02G377400)
5A:569871147-587412126	TraesCS5A02G377500	5A:574931819-574934000	TraesCS5A02G377500 (TraesCS5A02G377500)
5A:569871147-587412126	TraesCS5A02G377600	5A:575322960-575329017	TraesCS5A02G377600 (TraesCS5A02G377600)
5A:569871147-587412126	TraesCS5A02G377700	5A:575522382-575525543	TraesCS5A02G377700 (TraesCS5A02G377700)
5A:569871147-587412126	TraesCS5A02G377800	5A:575526140-575527964	TraesCS5A02G377800 (TraesCS5A02G377800)
5A:569871147-587412126	TraesCS5A02G377900	5A:575594327-575595945	TraesCS5A02G377900 (TraesCS5A02G377900)
5A:569871147-587412126	TraesCS5A02G378000	5A:575601387-575603460	TraesCS5A02G378000 (TraesCS5A02G378000)
5A:569871147-587412126	TraesCS5A02G378100	5A:575603649-575609924	TraesCS5A02G378100 (TraesCS5A02G378100)
5A:569871147-587412126	TraesCS5A02G378200	5A:575612103-575613540	TraesCS5A02G378200 (TraesCS5A02G378200)
5A:569871147-587412126	TraesCS5A02G378300	5A:575657011-575659289	TraesCS5A02G378300 (TraesCS5A02G378300)
5A:569871147-587412126	TraesCS5A02G378400	5A:575660442-575667556	TraesCS5A02G378400 (TraesCS5A02G378400)
5A:569871147-587412126	TraesCS5A02G378500	5A:575673359-575673788	TraesCS5A02G378500 (TraesCS5A02G378500)
5A:569871147-587412126	TraesCS5A02G378600	5A:575687703-575693006	TraesCS5A02G378600 (TraesCS5A02G378600)
5A:569871147-587412126	TraesCS5A02G378700	5A:575705509-575709396	TraesCS5A02G378700 (TraesCS5A02G378700)
5A:569871147-587412126	TraesCS5A02G378800	5A:575900999-575904358	TraesCS5A02G378800 (TraesCS5A02G378800)
5A:569871147-587412126	TraesCS5A02G378900	5A:576084594-576088278	TraesCS5A02G378900 (TraesCS5A02G378900)
5A:569871147-587412126	TraesCS5A02G379000	5A:576269075-576272554	TraesCS5A02G379000 (TraesCS5A02G379000)
5A:569871147-587412126	TraesCS5A02G379100	5A:576282651-576283364	TraesCS5A02G379100 (TraesCS5A02G379100)
5A:569871147-587412126	TraesCS5A02G379200	5A:576337730-576339163	TraesCS5A02G379200 (TraesCS5A02G379200)
5A:569871147-587412126	TraesCS5A02G379300	5A:576582324-576585514	TraesCS5A02G379300 (TraesCS5A02G379300)
5A:569871147-587412126	TraesCS5A02G379400	5A:576596182-576611045	TraesCS5A02G379400 (TraesCS5A02G379400)
5A:569871147-587412126	TraesCS5A02G379500	5A:577078123-577079687	TraesCS5A02G379500 (TraesCS5A02G379500)
5A:569871147-587412126	TraesCS5A02G379600	5A:577268625-577269779	TraesCS5A02G379600 (TraesCS5A02G379600)
5A:569871147-587412126	TraesCS5A02G379700	5A:577432393-577433493	TraesCS5A02G379700 (TraesCS5A02G379700)
5A:569871147-587412126	TraesCS5A02G379800	5A:577707760-577709656	TraesCS5A02G379800 (TraesCS5A02G379800)
5A:569871147-587412126	TraesCS5A02G379900	5A:577789354-577790212	TraesCS5A02G379900 (TraesCS5A02G379900)
5A:569871147-587412126	TraesCS5A02G380000	5A:577802938-577803507	TraesCS5A02G380000 (TraesCS5A02G380000)
5A:569871147-587412126	TraesCS5A02G380100	5A:577887117-577904798	TraesCS5A02G380100 (TraesCS5A02G380100)
5A:569871147-587412126	TraesCS5A02G380200	5A:577928812-577932053	TraesCS5A02G380200 (TraesCS5A02G380200)
5A:569871147-587412126	TraesCS5A02G380300	5A:577932149-577935951	TraesCS5A02G380300 (TraesCS5A02G380300)
5A:569871147-587412126	TraesCS5A02G380400	5A:577938284-577943045	TraesCS5A02G380400 (TraesCS5A02G380400)
5A:569871147-587412126	TraesCS5A02G380500	5A:577945952-577949421	TraesCS5A02G380500 (TraesCS5A02G380500)
5A:569871147-587412126	TraesCS5A02G380600	5A:577950701-577964303	TraesCS5A02G380600 (TraesCS5A02G380600)
5A:569871147-587412126	TraesCS5A02G380700	5A:578043410-578047137	TraesCS5A02G380700 (TraesCS5A02G380700)
5A:569871147-587412126	TraesCS5A02G380800	5A:578051715-578055088	TraesCS5A02G380800 (TraesCS5A02G380800)
5A:569871147-587412126	TraesCS5A02G380900	5A:578061853-578067290	TraesCS5A02G380900 (TraesCS5A02G380900)
5A:569871147-587412126	TraesCS5A02G381000	5A:578446505-578449774	TraesCS5A02G381000 (TraesCS5A02G381000)
5A:569871147-587412126	TraesCS5A02G381100	5A:578836065-578838464	TraesCS5A02G381100 (TraesCS5A02G381100)
5A:569871147-587412126	TraesCS5A02G381200	5A:578955806-578956597	TraesCS5A02G381200 (TraesCS5A02G381200)
5A:569871147-587412126	TraesCS5A02G381300	5A:579242640-579243506	TraesCS5A02G381300 (TraesCS5A02G381300)
5A:569871147-587412126	TraesCS5A02G381400	5A:579274925-579275224	TraesCS5A02G381400 (TraesCS5A02G381400)
5A:569871147-587412126	TraesCS5A02G381500	5A:579320303-579320857	TraesCS5A02G381500 (TraesCS5A02G381500)
5A:569871147-587412126	TraesCS5A02G381600	5A:579409334-579410364	TraesCS5A02G381600 (TraesCS5A02G381600)
5A:569871147-587412126	TraesCS5A02G381700	5A:579411596-579412453	TraesCS5A02G381700 (TraesCS5A02G381700)
5A:569871147-587412126	TraesCS5A02G381800	5A:579435595-579441101	TraesCS5A02G381800 (TraesCS5A02G381800)
5A:569871147-587412126	TraesCS5A02G381900	5A:579843248-579843500	TraesCS5A02G381900 (TraesCS5A02G381900)
5A:569871147-587412126	TraesCS5A02G382000	5A:580200091-580201014	TraesCS5A02G382000 (TraesCS5A02G382000)
5A:569871147-587412126	TraesCS5A02G382100	5A:580202919-580203438	TraesCS5A02G382100 (TraesCS5A02G382100)
5A:569871147-587412126	TraesCS5A02G382200	5A:580211956-580212291	TraesCS5A02G382200 (TraesCS5A02G382200)
5A:569871147-587412126	TraesCS5A02G382300	5A:580223841-580224353	TraesCS5A02G382300 (TraesCS5A02G382300)
5A:569871147-587412126	TraesCS5A02G382400	5A:580282073-580288080	TraesCS5A02G382400 (TraesCS5A02G382400)
5A:569871147-587412126	TraesCS5A02G382500	5A:580460018-580466251	TraesCS5A02G382500 (TraesCS5A02G382500)
5A:569871147-587412126	TraesCS5A02G382600	5A:580464947-580467685	TraesCS5A02G382600 (TraesCS5A02G382600)
5A:569871147-587412126	TraesCS5A02G382700	5A:580794356-580798659	TraesCS5A02G382700 (TraesCS5A02G382700)
5A:569871147-587412126	TraesCS5A02G382800	5A:580799815-580801875	TraesCS5A02G382800 (TraesCS5A02G382800)
5A:569871147-587412126	TraesCS5A02G382900	5A:580802616-580806190	TraesCS5A02G382900 (TraesCS5A02G382900)
5A:569871147-587412126	TraesCS5A02G383000	5A:580935253-580943987	TraesCS5A02G383000 (TraesCS5A02G383000)
5A:569871147-587412126	TraesCS5A02G383100	5A:580944043-580947242	TraesCS5A02G383100 (TraesCS5A02G383100)
5A:569871147-587412126	TraesCS5A02G383200	5A:580947325-580950214	TraesCS5A02G383200 (TraesCS5A02G383200)
5A:569871147-587412126	TraesCS5A02G383300	5A:581099702-581116582	TraesCS5A02G383300 (TraesCS5A02G383300)
5A:569871147-587412126	TraesCS5A02G383400	5A:581137113-581140512	TraesCS5A02G383400 (TraesCS5A02G383400)
5A:569871147-587412126	TraesCS5A02G383500	5A:581138695-581138958	TraesCS5A02G383500 (TraesCS5A02G383500)
5A:569871147-587412126	TraesCS5A02G383600	5A:581299629-581301603	TraesCS5A02G383600 (TraesCS5A02G383600)
5A:569871147-587412126	TraesCS5A02G383700	5A:581301956-581305967	TraesCS5A02G383700 (TraesCS5A02G383700)
5A:569871147-587412126	TraesCS5A02G383800	5A:581486719-581488859	TraesCS5A02G383800 (TraesCS5A02G383800)
5A:569871147-587412126	TraesCS5A02G383900	5A:581572707-581574621	TraesCS5A02G383900 (TraesCS5A02G383900)
5A:569871147-587412126	TraesCS5A02G384000	5A:581620627-581622567	TraesCS5A02G384000 (TraesCS5A02G384000)
5A:569871147-587412126	TraesCS5A02G384100	5A:581926133-581927339	TraesCS5A02G384100 (TraesCS5A02G384100)
5A:569871147-587412126	TraesCS5A02G384200	5A:582099388-582104496	TraesCS5A02G384200 (TraesCS5A02G384200)
5A:569871147-587412126	TraesCS5A02G384300	5A:582106947-582107732	TraesCS5A02G384300 (TraesCS5A02G384300)
5A:569871147-587412126	TraesCS5A02G384400	5A:582381345-582383748	TraesCS5A02G384400 (TraesCS5A02G384400)
5A:569871147-587412126	TraesCS5A02G384500	5A:582384026-582395120	TraesCS5A02G384500 (TraesCS5A02G384500)
5A:569871147-587412126	TraesCS5A02G384600	5A:582400163-582401361	TraesCS5A02G384600 (TraesCS5A02G384600)
5A:569871147-587412126	TraesCS5A02G384700	5A:582607895-582608569	TraesCS5A02G384700 (TraesCS5A02G384700)
5A:569871147-587412126	TraesCS5A02G384800	5A:582629421-582633641	TraesCS5A02G384800 (TraesCS5A02G384800)
5A:569871147-587412126	TraesCS5A02G384900	5A:582652995-582653492	TraesCS5A02G384900 (TraesCS5A02G384900)
5A:569871147-587412126	TraesCS5A02G385000	5A:582887130-582887906	TraesCS5A02G385000 (TraesCS5A02G385000)
5A:569871147-587412126	TraesCS5A02G385100	5A:582955528-582955993	TraesCS5A02G385100 (TraesCS5A02G385100)
5A:569871147-587412126	TraesCS5A02G385200	5A:582957729-582959635	TraesCS5A02G385200 (TraesCS5A02G385200)
5A:569871147-587412126	TraesCS5A02G385300	5A:582961308-582967369	TraesCS5A02G385300 (TraesCS5A02G385300)
5A:569871147-587412126	TraesCS5A02G385400	5A:582980747-582982807	TraesCS5A02G385400 (TraesCS5A02G385400)
5A:569871147-587412126	TraesCS5A02G385500	5A:583558049-583561977	TraesCS5A02G385500 (TraesCS5A02G385500)
5A:569871147-587412126	TraesCS5A02G385600	5A:583567510-583568710	TraesCS5A02G385600 (TraesCS5A02G385600)
5A:569871147-587412126	TraesCS5A02G385700	5A:583601843-583602624	TraesCS5A02G385700 (TraesCS5A02G385700)
5A:569871147-587412126	TraesCS5A02G385800	5A:583608024-583608554	TraesCS5A02G385800 (TraesCS5A02G385800)
5A:569871147-587412126	TraesCS5A02G385900	5A:583614562-583615701	TraesCS5A02G385900 (TraesCS5A02G385900)
5A:569871147-587412126	TraesCS5A02G386000	5A:583627035-583627859	TraesCS5A02G386000 (TraesCS5A02G386000)
5A:569871147-587412126	TraesCS5A02G386100	5A:583686468-583687052	TraesCS5A02G386100 (TraesCS5A02G386100)
5A:569871147-587412126	TraesCS5A02G386300	5A:584034791-584044102	TraesCS5A02G386300 (TraesCS5A02G386300)
5A:569871147-587412126	TraesCS5A02G386400	5A:584044755-584045952	TraesCS5A02G386400 (TraesCS5A02G386400)
5A:569871147-587412126	TraesCS5A02G386500	5A:584049428-584067121	TraesCS5A02G386500 (TraesCS5A02G386500)
5A:569871147-587412126	TraesCS5A02G386600	5A:584415361-584420062	TraesCS5A02G386600 (TraesCS5A02G386600)
5A:569871147-587412126	TraesCS5A02G386700	5A:584426978-584428162	TraesCS5A02G386700 (TraesCS5A02G386700)
5A:569871147-587412126	TraesCS5A02G386800	5A:584449644-584454476	TraesCS5A02G386800 (TraesCS5A02G386800)
5A:569871147-587412126	TraesCS5A02G386900	5A:584454517-584456057	TraesCS5A02G386900 (TraesCS5A02G386900)
5A:569871147-587412126	TraesCS5A02G387000	5A:584507906-584509371	TraesCS5A02G387000 (TraesCS5A02G387000)
5A:569871147-587412126	TraesCS5A02G387100	5A:584513606-584517290	TraesCS5A02G387100 (TraesCS5A02G387100)
5A:569871147-587412126	TraesCS5A02G387200	5A:584517502-584519633	TraesCS5A02G387200 (TraesCS5A02G387200)
5A:569871147-587412126	TraesCS5A02G387300	5A:584518848-584519665	TraesCS5A02G387300 (TraesCS5A02G387300)
5A:569871147-587412126	TraesCS5A02G387400	5A:584547646-584552457	TraesCS5A02G387400 (TraesCS5A02G387400)
5A:569871147-587412126	TraesCS5A02G387500	5A:584613890-584619106	TraesCS5A02G387500 (TraesCS5A02G387500)
5A:569871147-587412126	TraesCS5A02G387600	5A:584663366-584663725	TraesCS5A02G387600 (TraesCS5A02G387600)
5A:569871147-587412126	TraesCS5A02G387700	5A:584672085-584679653	TraesCS5A02G387700 (TraesCS5A02G387700)
5A:569871147-587412126	TraesCS5A02G387800	5A:584711573-584715440	TraesCS5A02G387800 (TraesCS5A02G387800)
5A:569871147-587412126	TraesCS5A02G387900	5A:584716347-584720045	TraesCS5A02G387900 (TraesCS5A02G387900)
5A:569871147-587412126	TraesCS5A02G388000	5A:584862661-584867448	TraesCS5A02G388000 (TraesCS5A02G388000)
5A:569871147-587412126	TraesCS5A02G388100	5A:584906574-584907974	TraesCS5A02G388100 (TraesCS5A02G388100)
5A:569871147-587412126	TraesCS5A02G388200	5A:584965409-584967850	TraesCS5A02G388200 (TraesCS5A02G388200)
5A:569871147-587412126	TraesCS5A02G388300	5A:585017035-585021686	TraesCS5A02G388300 (TraesCS5A02G388300)
5A:569871147-587412126	TraesCS5A02G388400	5A:585066965-585071106	TraesCS5A02G388400 (TraesCS5A02G388400)
5A:569871147-587412126	TraesCS5A02G388500	5A:585075284-585078923	TraesCS5A02G388500 (TraesCS5A02G388500)
5A:569871147-587412126	TraesCS5A02G388600	5A:585085857-585086612	TraesCS5A02G388600 (TraesCS5A02G388600)
5A:569871147-587412126	TraesCS5A02G388700	5A:585092946-585098071	TraesCS5A02G388700 (TraesCS5A02G388700)
5A:569871147-587412126	TraesCS5A02G388800	5A:585198176-585201943	TraesCS5A02G388800 (TraesCS5A02G388800)
5A:569871147-587412126	TraesCS5A02G388900	5A:585212664-585217007	TraesCS5A02G388900 (TraesCS5A02G388900)
5A:569871147-587412126	TraesCS5A02G389000	5A:585232747-585237782	TraesCS5A02G389000 (TraesCS5A02G389000)
5A:569871147-587412126	TraesCS5A02G389100	5A:585396508-585399414	TraesCS5A02G389100 (TraesCS5A02G389100)
5A:569871147-587412126	TraesCS5A02G389200	5A:585403085-585414209	TraesCS5A02G389200 (TraesCS5A02G389200)
5A:569871147-587412126	TraesCS5A02G389300	5A:585414375-585416353	TraesCS5A02G389300 (TraesCS5A02G389300)
5A:569871147-587412126	TraesCS5A02G389400	5A:585416279-585417372	TraesCS5A02G389400 (TraesCS5A02G389400)
5A:569871147-587412126	TraesCS5A02G389500	5A:585420932-585426583	TraesCS5A02G389500 (TraesCS5A02G389500)
5A:569871147-587412126	TraesCS5A02G389700	5A:585428729-585430521	TraesCS5A02G389700 (TraesCS5A02G389700)
5A:569871147-587412126	TraesCS5A02G389800	5A:585430852-585434482	TraesCS5A02G389800 (TraesCS5A02G389800)
5A:569871147-587412126	TraesCS5A02G389900	5A:585439556-585440639	TraesCS5A02G389900 (TraesCS5A02G389900)
5A:569871147-587412126	TraesCS5A02G390000	5A:585454646-585462233	TraesCS5A02G390000 (TraesCS5A02G390000)
5A:569871147-587412126	TraesCS5A02G390100	5A:585487565-585488032	TraesCS5A02G390100 (TraesCS5A02G390100)
5A:569871147-587412126	TraesCS5A02G390200	5A:585489225-585491855	TraesCS5A02G390200 (TraesCS5A02G390200)
5A:569871147-587412126	TraesCS5A02G390300	5A:585608972-585614140	TraesCS5A02G390300 (TraesCS5A02G390300)
5A:569871147-587412126	TraesCS5A02G390400	5A:585633076-585636413	TraesCS5A02G390400 (TraesCS5A02G390400)
5A:569871147-587412126	TraesCS5A02G390500	5A:585738341-585739588	TraesCS5A02G390500 (TraesCS5A02G390500)
5A:569871147-587412126	TraesCS5A02G390600	5A:586001794-586003928	TraesCS5A02G390600 (TraesCS5A02G390600)
5A:569871147-587412126	TraesCS5A02G390700	5A:586140941-586142033	TraesCS5A02G390700 (TraesCS5A02G390700)
5A:569871147-587412126	TraesCS5A02G390800	5A:586142424-586144256	TraesCS5A02G390800 (TraesCS5A02G390800)
5A:569871147-587412126	TraesCS5A02G390900	5A:586145006-586150056	TraesCS5A02G390900 (TraesCS5A02G390900)
5A:569871147-587412126	TraesCS5A02G391000	5A:586148448-586153577	TraesCS5A02G391000 (TraesCS5A02G391000)
5A:569871147-587412126	TraesCS5A02G391100	5A:586173475-586176110	TraesCS5A02G391100 (TraesCS5A02G391100)
5A:569871147-587412126	TraesCS5A02G391200	5A:586307170-586309002	TraesCS5A02G391200 (TraesCS5A02G391200)
5A:569871147-587412126	TraesCS5A02G391300	5A:586594493-586599825	TraesCS5A02G391300 (TraesCS5A02G391300)
5A:569871147-587412126	TraesCS5A02G391400	5A:586599936-586604200	TraesCS5A02G391400 (TraesCS5A02G391400)
5A:569871147-587412126	TraesCS5A02G391500	5A:586668112-586670038	TraesCS5A02G391500 (TraesCS5A02G391500)
5A:569871147-587412126	TraesCS5A02G391600	5A:586723309-586726673	TraesCS5A02G391600 (TraesCS5A02G391600)
5A:569871147-587412126	Vrn-A1 (TraesCS5A0	5A:587411454-587423416	Vrn-A1 (TraesCS5A02G391700)
5A:60279363-76684980	TraesCS5A02G060200	5A:60413330-60414432	TraesCS5A02G060200 (TraesCS5A02G060200)
5A:60279363-76684980	TraesCS5A02G060300	5A:60526352-60529809	TraesCS5A02G060300 (TraesCS5A02G060300)
5A:60279363-76684980	TraesCS5A02G060400	5A:63372641-63381464	TraesCS5A02G060400 (TraesCS5A02G060400)
5A:60279363-76684980	TraesCS5A02G060500	5A:63665319-63666575	TraesCS5A02G060500 (TraesCS5A02G060500)
5A:60279363-76684980	TraesCS5A02G060600	5A:64365832-64371057	TraesCS5A02G060600 (TraesCS5A02G060600)
5A:60279363-76684980	TraesCS5A02G060700	5A:64374126-64380616	TraesCS5A02G060700 (TraesCS5A02G060700)
5A:60279363-76684980	TraesCS5A02G060800	5A:64381188-64389519	TraesCS5A02G060800 (TraesCS5A02G060800)
5A:60279363-76684980	TraesCS5A02G060900	5A:64411190-64415186	TraesCS5A02G060900 (TraesCS5A02G060900)
5A:60279363-76684980	TraesCS5A02G061000	5A:64655076-64657820	TraesCS5A02G061000 (TraesCS5A02G061000)
5A:60279363-76684980	TraesCS5A02G061100	5A:64754568-64760459	TraesCS5A02G061100 (TraesCS5A02G061100)
5A:60279363-76684980	TraesCS5A02G061200	5A:64761773-64763478	TraesCS5A02G061200 (TraesCS5A02G061200)
5A:60279363-76684980	TraesCS5A02G061300	5A:64943521-64944780	TraesCS5A02G061300 (TraesCS5A02G061300)
5A:60279363-76684980	TraesCS5A02G061400	5A:64950375-64950761	TraesCS5A02G061400 (TraesCS5A02G061400)
5A:60279363-76684980	TraesCS5A02G061500	5A:64981234-64982285	TraesCS5A02G061500 (TraesCS5A02G061500)
5A:60279363-76684980	TraesCS5A02G061600	5A:65010789-65012439	TraesCS5A02G061600 (TraesCS5A02G061600)
5A:60279363-76684980	TraesCS5A02G061700	5A:65354956-65356503	TraesCS5A02G061700 (TraesCS5A02G061700)
5A:60279363-76684980	TraesCS5A02G061800	5A:65359865-65361281	TraesCS5A02G061800 (TraesCS5A02G061800)
5A:60279363-76684980	TraesCS5A02G061900	5A:65996745-65997209	TraesCS5A02G061900 (TraesCS5A02G061900)
5A:60279363-76684980	TraesCS5A02G062000	5A:66089619-66092191	TraesCS5A02G062000 (TraesCS5A02G062000)
5A:60279363-76684980	TraesCS5A02G062100	5A:66824326-66824547	TraesCS5A02G062100 (TraesCS5A02G062100)
5A:60279363-76684980	TraesCS5A02G062200	5A:66824981-66826169	TraesCS5A02G062200 (TraesCS5A02G062200)
5A:60279363-76684980	TraesCS5A02G062300	5A:67319042-67322733	TraesCS5A02G062300 (TraesCS5A02G062300)
5A:60279363-76684980	TraesCS5A02G062400	5A:67327050-67328303	TraesCS5A02G062400 (TraesCS5A02G062400)
5A:60279363-76684980	TraesCS5A02G062500	5A:67468002-67470450	TraesCS5A02G062500 (TraesCS5A02G062500)
5A:60279363-76684980	TraesCS5A02G062600	5A:67470715-67478242	TraesCS5A02G062600 (TraesCS5A02G062600)
5A:60279363-76684980	TraesCS5A02G062800	5A:67520242-67523771	TraesCS5A02G062800 (TraesCS5A02G062800)
5A:60279363-76684980	TraesCS5A02G062900	5A:68545022-68550262	TraesCS5A02G062900 (TraesCS5A02G062900)
5A:60279363-76684980	TraesCS5A02G063000	5A:68550946-68551242	TraesCS5A02G063000 (TraesCS5A02G063000)
5A:60279363-76684980	TraesCS5A02G063100	5A:68613205-68614255	TraesCS5A02G063100 (TraesCS5A02G063100)
5A:60279363-76684980	TraesCS5A02G063200	5A:68616951-68622773	TraesCS5A02G063200 (TraesCS5A02G063200)
5A:60279363-76684980	TraesCS5A02G063300	5A:68811848-68831298	TraesCS5A02G063300 (TraesCS5A02G063300)
5A:60279363-76684980	TraesCS5A02G063400	5A:68931381-68937234	TraesCS5A02G063400 (TraesCS5A02G063400)
5A:60279363-76684980	TraesCS5A02G063500	5A:68941383-68943340	TraesCS5A02G063500 (TraesCS5A02G063500)
5A:60279363-76684980	TraesCS5A02G063600	5A:69040245-69041763	TraesCS5A02G063600 (TraesCS5A02G063600)
5A:60279363-76684980	TraesCS5A02G063700	5A:69091773-69094046	TraesCS5A02G063700 (TraesCS5A02G063700)
5A:60279363-76684980	TraesCS5A02G063800	5A:69101385-69104104	TraesCS5A02G063800 (TraesCS5A02G063800)
5A:60279363-76684980	TraesCS5A02G063900	5A:69140531-69142371	TraesCS5A02G063900 (TraesCS5A02G063900)
5A:60279363-76684980	TraesCS5A02G064000	5A:69230871-69232180	TraesCS5A02G064000 (TraesCS5A02G064000)
5A:60279363-76684980	TraesCS5A02G064100	5A:69536122-69536566	TraesCS5A02G064100 (TraesCS5A02G064100)
5A:60279363-76684980	TraesCS5A02G064200	5A:69545237-69547237	TraesCS5A02G064200 (TraesCS5A02G064200)
5A:60279363-76684980	TraesCS5A02G064300	5A:69795527-69798203	TraesCS5A02G064300 (TraesCS5A02G064300)
5A:60279363-76684980	TraesCS5A02G064400	5A:69842212-69848425	TraesCS5A02G064400 (TraesCS5A02G064400)
5A:60279363-76684980	TraesCS5A02G064500	5A:69867696-69867959	TraesCS5A02G064500 (TraesCS5A02G064500)
5A:60279363-76684980	TraesCS5A02G064600	5A:69999290-70000733	TraesCS5A02G064600 (TraesCS5A02G064600)
5A:60279363-76684980	TraesCS5A02G064700	5A:70171878-70178401	TraesCS5A02G064700 (TraesCS5A02G064700)
5A:60279363-76684980	TraesCS5A02G064800	5A:70172884-70173279	TraesCS5A02G064800 (TraesCS5A02G064800)
5A:60279363-76684980	TraesCS5A02G064900	5A:70454142-70454560	TraesCS5A02G064900 (TraesCS5A02G064900)
5A:60279363-76684980	TraesCS5A02G065000	5A:70457503-70459568	TraesCS5A02G065000 (TraesCS5A02G065000)
5A:60279363-76684980	TraesCS5A02G065100	5A:70461327-70463417	TraesCS5A02G065100 (TraesCS5A02G065100)
5A:60279363-76684980	TraesCS5A02G065200	5A:70481827-70483248	TraesCS5A02G065200 (TraesCS5A02G065200)
5A:60279363-76684980	TraesCS5A02G065300	5A:70489613-70498580	TraesCS5A02G065300 (TraesCS5A02G065300)
5A:60279363-76684980	TraesCS5A02G065400	5A:70676153-70676518	TraesCS5A02G065400 (TraesCS5A02G065400)
5A:60279363-76684980	TraesCS5A02G065500	5A:71397158-71398871	TraesCS5A02G065500 (TraesCS5A02G065500)
5A:60279363-76684980	TraesCS5A02G065600	5A:71456132-71458111	TraesCS5A02G065600 (TraesCS5A02G065600)
5A:60279363-76684980	TraesCS5A02G065700	5A:71459225-71462765	TraesCS5A02G065700 (TraesCS5A02G065700)
5A:60279363-76684980	TraesCS5A02G065800	5A:72227939-72229854	TraesCS5A02G065800 (TraesCS5A02G065800)
5A:60279363-76684980	TraesCS5A02G065900	5A:72329988-72331707	TraesCS5A02G065900 (TraesCS5A02G065900)
5A:60279363-76684980	TraesCS5A02G066000	5A:72387784-72389614	TraesCS5A02G066000 (TraesCS5A02G066000)
5A:60279363-76684980	TraesCS5A02G066100	5A:73032315-73033925	TraesCS5A02G066100 (TraesCS5A02G066100)
5A:60279363-76684980	TraesCS5A02G066200	5A:73825764-73828658	TraesCS5A02G066200 (TraesCS5A02G066200)
5A:60279363-76684980	TraesCS5A02G066300	5A:73833710-73837490	TraesCS5A02G066300 (TraesCS5A02G066300)
5A:60279363-76684980	TraesCS5A02G066400	5A:74105930-74110771	TraesCS5A02G066400 (TraesCS5A02G066400)
5A:60279363-76684980	TraesCS5A02G066500	5A:74477882-74480620	TraesCS5A02G066500 (TraesCS5A02G066500)
5A:60279363-76684980	TraesCS5A02G066600	5A:74481535-74485708	TraesCS5A02G066600 (TraesCS5A02G066600)
5A:60279363-76684980	TraesCS5A02G066700	5A:74487006-74488287	TraesCS5A02G066700 (TraesCS5A02G066700)
5A:60279363-76684980	TraesCS5A02G066800	5A:74495363-74499316	TraesCS5A02G066800 (TraesCS5A02G066800)
5A:60279363-76684980	TraesCS5A02G066900	5A:74588647-74593394	TraesCS5A02G066900 (TraesCS5A02G066900)
5A:60279363-76684980	TraesCS5A02G067000	5A:74671152-74675178	TraesCS5A02G067000 (TraesCS5A02G067000)
5A:60279363-76684980	TraesCS5A02G067100	5A:74678324-74683483	TraesCS5A02G067100 (TraesCS5A02G067100)
5A:60279363-76684980	TraesCS5A02G067200	5A:74730564-74733494	TraesCS5A02G067200 (TraesCS5A02G067200)
5A:60279363-76684980	TraesCS5A02G067300	5A:74738338-74752303	TraesCS5A02G067300 (TraesCS5A02G067300)
5A:60279363-76684980	TraesCS5A02G067400	5A:74863096-74864172	TraesCS5A02G067400 (TraesCS5A02G067400)
5A:60279363-76684980	TraesCS5A02G067500	5A:74939695-74944671	TraesCS5A02G067500 (TraesCS5A02G067500)
5A:60279363-76684980	TraesCS5A02G067600	5A:74948114-74949751	TraesCS5A02G067600 (TraesCS5A02G067600)
5A:60279363-76684980	TraesCS5A02G067700	5A:75049078-75050575	TraesCS5A02G067700 (TraesCS5A02G067700)
5A:60279363-76684980	TraesCS5A02G067800	5A:75338349-75340336	TraesCS5A02G067800 (TraesCS5A02G067800)
5A:60279363-76684980	TraesCS5A02G067900	5A:75357292-75366059	TraesCS5A02G067900 (TraesCS5A02G067900)
5A:60279363-76684980	TraesCS5A02G068000	5A:76125772-76134537	TraesCS5A02G068000 (TraesCS5A02G068000)
5A:60279363-76684980	TraesCS5A02G068100	5A:76491008-76493015	TraesCS5A02G068100 (TraesCS5A02G068100)
5A:60279363-76684980	TraesCS5A02G068200	5A:76494214-76494990	TraesCS5A02G068200 (TraesCS5A02G068200)
5A:60279363-76684980	TraesCS5A02G068300	5A:76545282-76545989	TraesCS5A02G068300 (TraesCS5A02G068300)
5A:619697105-621338663	TraesCS5A02G438100	5A:619714609-619718660	TraesCS5A02G438100 (TraesCS5A02G438100)
5A:619697105-621338663	TraesCS5A02G438200	5A:619724356-619725543	TraesCS5A02G438200 (TraesCS5A02G438200)
5A:619697105-621338663	TraesCS5A02G438300	5A:619753602-619754704	TraesCS5A02G438300 (TraesCS5A02G438300)
5A:619697105-621338663	TraesCS5A02G438500	5A:619852506-619853880	TraesCS5A02G438500 (TraesCS5A02G438500)
5A:619697105-621338663	TraesCS5A02G438600	5A:619955551-619959823	TraesCS5A02G438600 (TraesCS5A02G438600)
5A:619697105-621338663	TraesCS5A02G438700	5A:619967540-619970730	TraesCS5A02G438700 (TraesCS5A02G438700)
5A:619697105-621338663	TraesCS5A02G438800	5A:620175168-620179134	TraesCS5A02G438800 (TraesCS5A02G438800)
5A:619697105-621338663	TraesCS5A02G438900	5A:620400166-620401186	TraesCS5A02G438900 (TraesCS5A02G438900)
5A:619697105-621338663	TraesCS5A02G439000	5A:620479167-620481470	TraesCS5A02G439000 (TraesCS5A02G439000)
5A:619697105-621338663	TraesCS5A02G439100	5A:620560926-620563109	TraesCS5A02G439100 (TraesCS5A02G439100)
5A:619697105-621338663	TraesCS5A02G439200	5A:620857323-620859143	TraesCS5A02G439200 (TraesCS5A02G439200)
5A:619697105-621338663	TraesCS5A02G439300	5A:620993717-620996079	TraesCS5A02G439300 (TraesCS5A02G439300)
5A:619697105-621338663	TraesCS5A02G439400	5A:620996494-621003251	TraesCS5A02G439400 (TraesCS5A02G439400)
5A:619697105-621338663	TraesCS5A02G439500	5A:621006636-621006971	TraesCS5A02G439500 (TraesCS5A02G439500)
5A:619697105-621338663	TraesCS5A02G439600	5A:621009247-621010185	TraesCS5A02G439600 (TraesCS5A02G439600)
5A:619697105-621338663	TraesCS5A02G439700	5A:621023309-621024091	TraesCS5A02G439700 (TraesCS5A02G439700)
5A:619697105-621338663	TraesCS5A02G439800	5A:621177195-621177698	TraesCS5A02G439800 (TraesCS5A02G439800)
5A:689113847-692552481	TraesCS5A02G530200	5A:689155443-689156097	TraesCS5A02G530200 (TraesCS5A02G530200)
5A:689113847-692552481	TraesCS5A02G530300	5A:689177416-689177811	TraesCS5A02G530300 (TraesCS5A02G530300)
5A:689113847-692552481	TraesCS5A02G530400	5A:689185781-689186140	TraesCS5A02G530400 (TraesCS5A02G530400)
5A:689113847-692552481	TraesCS5A02G530500	5A:689243918-689246343	TraesCS5A02G530500 (TraesCS5A02G530500)
5A:689113847-692552481	TraesCS5A02G530600	5A:689251869-689252747	TraesCS5A02G530600 (TraesCS5A02G530600)
5A:689113847-692552481	TraesCS5A02G530700	5A:689299059-689299871	TraesCS5A02G530700 (TraesCS5A02G530700)
5A:689113847-692552481	TraesCS5A02G530800	5A:689386727-689387101	TraesCS5A02G530800 (TraesCS5A02G530800)
5A:689113847-692552481	TraesCS5A02G530900	5A:689445560-689446108	TraesCS5A02G530900 (TraesCS5A02G530900)
5A:689113847-692552481	TraesCS5A02G531000	5A:689484038-689484253	TraesCS5A02G531000 (TraesCS5A02G531000)
5A:689113847-692552481	TraesCS5A02G531100	5A:689512233-689512703	TraesCS5A02G531100 (TraesCS5A02G531100)
5A:689113847-692552481	TraesCS5A02G531200	5A:689604419-689608548	TraesCS5A02G531200 (TraesCS5A02G531200)
5A:689113847-692552481	TraesCS5A02G531300	5A:689609140-689612018	TraesCS5A02G531300 (TraesCS5A02G531300)
5A:689113847-692552481	TraesCS5A02G531400	5A:689617841-689620273	TraesCS5A02G531400 (TraesCS5A02G531400)
5A:689113847-692552481	TraesCS5A02G531500	5A:689644535-689650018	TraesCS5A02G531500 (TraesCS5A02G531500)
5A:689113847-692552481	TraesCS5A02G531600	5A:689867132-689872553	TraesCS5A02G531600 (TraesCS5A02G531600)
5A:689113847-692552481	TraesCS5A02G531700	5A:689887244-689891730	TraesCS5A02G531700 (TraesCS5A02G531700)
5A:689113847-692552481	TraesCS5A02G531800	5A:689896911-689912314	TraesCS5A02G531800 (TraesCS5A02G531800)
5A:689113847-692552481	TraesCS5A02G531900	5A:689913953-689915830	TraesCS5A02G531900 (TraesCS5A02G531900)
5A:689113847-692552481	TraesCS5A02G532000	5A:689916254-689918981	TraesCS5A02G532000 (TraesCS5A02G532000)
5A:689113847-692552481	TraesCS5A02G532100	5A:689928115-689929318	TraesCS5A02G532100 (TraesCS5A02G532100)
5A:689113847-692552481	TraesCS5A02G532200	5A:689933099-689935992	TraesCS5A02G532200 (TraesCS5A02G532200)
5A:689113847-692552481	TraesCS5A02G532300	5A:689944468-689947669	TraesCS5A02G532300 (TraesCS5A02G532300)
5A:689113847-692552481	TraesCS5A02G532400	5A:689955323-689957793	TraesCS5A02G532400 (TraesCS5A02G532400)
5A:689113847-692552481	TraesCS5A02G532500	5A:690181476-690193098	TraesCS5A02G532500 (TraesCS5A02G532500)
5A:689113847-692552481	TraesCS5A02G532600	5A:690304206-690308443	TraesCS5A02G532600 (TraesCS5A02G532600)
5A:689113847-692552481	TraesCS5A02G532700	5A:690335768-690339406	TraesCS5A02G532700 (TraesCS5A02G532700)
5A:689113847-692552481	TraesCS5A02G532800	5A:690346161-690348737	TraesCS5A02G532800 (TraesCS5A02G532800)
5A:689113847-692552481	TraesCS5A02G532900	5A:690357469-690357984	TraesCS5A02G532900 (TraesCS5A02G532900)
5A:689113847-692552481	TraesCS5A02G533000	5A:690437500-690439608	TraesCS5A02G533000 (TraesCS5A02G533000)
5A:689113847-692552481	TraesCS5A02G533100	5A:690443608-690445204	TraesCS5A02G533100 (TraesCS5A02G533100)
5A:689113847-692552481	TraesCS5A02G533200	5A:690546656-690554104	TraesCS5A02G533200 (TraesCS5A02G533200)
5A:689113847-692552481	TraesCS5A02G533300	5A:690560889-690566818	TraesCS5A02G533300 (TraesCS5A02G533300)
5A:689113847-692552481	TraesCS5A02G533400	5A:690641180-690642316	TraesCS5A02G533400 (TraesCS5A02G533400)
5A:689113847-692552481	TraesCS5A02G533500	5A:690786435-690813684	TraesCS5A02G533500 (TraesCS5A02G533500)
5A:689113847-692552481	TraesCS5A02G533600	5A:690944571-690947822	TraesCS5A02G533600 (TraesCS5A02G533600)
5A:689113847-692552481	TraesCS5A02G533700	5A:690951260-690953286	TraesCS5A02G533700 (TraesCS5A02G533700)
5A:689113847-692552481	TraesCS5A02G533800	5A:690959878-690963416	TraesCS5A02G533800 (TraesCS5A02G533800)
5A:689113847-692552481	TraesCS5A02G533900	5A:691027167-691034591	TraesCS5A02G533900 (TraesCS5A02G533900)
5A:689113847-692552481	TraesCS5A02G534000	5A:691399290-691403138	TraesCS5A02G534000 (TraesCS5A02G534000)
5A:689113847-692552481	TraesCS5A02G534100	5A:691436456-691441801	TraesCS5A02G534100 (TraesCS5A02G534100)
5A:689113847-692552481	TraesCS5A02G534200	5A:691662361-691666052	TraesCS5A02G534200 (TraesCS5A02G534200)
5A:689113847-692552481	TraesCS5A02G534300	5A:691669104-691671174	TraesCS5A02G534300 (TraesCS5A02G534300)
5A:689113847-692552481	TraesCS5A02G534400	5A:691676689-691678038	TraesCS5A02G534400 (TraesCS5A02G534400)
5A:689113847-692552481	TraesCS5A02G534500	5A:691792949-691794661	TraesCS5A02G534500 (TraesCS5A02G534500)
5A:689113847-692552481	TraesCS5A02G534600	5A:691796553-691798209	TraesCS5A02G534600 (TraesCS5A02G534600)
5A:689113847-692552481	TraesCS5A02G534700	5A:691812851-691813402	TraesCS5A02G534700 (TraesCS5A02G534700)
5A:689113847-692552481	TraesCS5A02G534800	5A:691820781-691821702	TraesCS5A02G534800 (TraesCS5A02G534800)
5A:689113847-692552481	TraesCS5A02G534900	5A:691823971-691828569	TraesCS5A02G534900 (TraesCS5A02G534900)
5A:689113847-692552481	TraesCS5A02G535000	5A:691834107-691836020	TraesCS5A02G535000 (TraesCS5A02G535000)
5A:689113847-692552481	TraesCS5A02G535100	5A:691976837-691977286	TraesCS5A02G535100 (TraesCS5A02G535100)
5A:689113847-692552481	TraesCS5A02G535200	5A:691994926-691996951	TraesCS5A02G535200 (TraesCS5A02G535200)
5A:689113847-692552481	TraesCS5A02G535300	5A:692057989-692058417	TraesCS5A02G535300 (TraesCS5A02G535300)
5A:689113847-692552481	TraesCS5A02G535400	5A:692061961-692062810	TraesCS5A02G535400 (TraesCS5A02G535400)
5A:689113847-692552481	TraesCS5A02G535500	5A:692163190-692163696	TraesCS5A02G535500 (TraesCS5A02G535500)
5A:689113847-692552481	TraesCS5A02G535600	5A:692179351-692179782	TraesCS5A02G535600 (TraesCS5A02G535600)
5A:689113847-692552481	TraesCS5A02G535700	5A:692236726-692237106	TraesCS5A02G535700 (TraesCS5A02G535700)
5A:689113847-692552481	TraesCS5A02G535800	5A:692261839-692262243	TraesCS5A02G535800 (TraesCS5A02G535800)
5A:689113847-692552481	TraesCS5A02G535900	5A:692371595-692373001	TraesCS5A02G535900 (TraesCS5A02G535900)
5A:689113847-692552481	TraesCS5A02G536000	5A:692541486-692542007	TraesCS5A02G536000 (TraesCS5A02G536000)
5A:689113847-692552481	TraesCS5A02G536100	5A:692544842-692553013	TraesCS5A02G536100 (TraesCS5A02G536100)
5B:333880729-354808447	TraesCS5B02G183500	5B:334050458-334061336	TraesCS5B02G183500 (TraesCS5B02G183500)
5B:333880729-354808447	TraesCS5B02G183600	5B:334056538-334056868	TraesCS5B02G183600 (TraesCS5B02G183600)
5B:333880729-354808447	TraesCS5B02G183700	5B:334593379-334595279	TraesCS5B02G183700 (TraesCS5B02G183700)
5B:333880729-354808447	TraesCS5B02G183800	5B:334682695-334684434	TraesCS5B02G183800 (TraesCS5B02G183800)
5B:333880729-354808447	TraesCS5B02G183900	5B:334684989-334688236	TraesCS5B02G183900 (TraesCS5B02G183900)
5B:333880729-354808447	TraesCS5B02G184000	5B:334783628-334787315	TraesCS5B02G184000 (TraesCS5B02G184000)
5B:333880729-354808447	TraesCS5B02G184100	5B:334871156-334874981	TraesCS5B02G184100 (TraesCS5B02G184100)
5B:333880729-354808447	TraesCS5B02G184200	5B:334876986-334877729	TraesCS5B02G184200 (TraesCS5B02G184200)
5B:333880729-354808447	TraesCS5B02G184300	5B:335201614-335203023	TraesCS5B02G184300 (TraesCS5B02G184300)
5B:333880729-354808447	TraesCS5B02G184400	5B:335514777-335515292	TraesCS5B02G184400 (TraesCS5B02G184400)
5B:333880729-354808447	TraesCS5B02G184500	5B:335742000-335742290	TraesCS5B02G184500 (TraesCS5B02G184500)
5B:333880729-354808447	TraesCS5B02G184600	5B:335747174-335749359	TraesCS5B02G184600 (TraesCS5B02G184600)
5B:333880729-354808447	TraesCS5B02G184700	5B:335942277-335947795	TraesCS5B02G184700 (TraesCS5B02G184700)
5B:333880729-354808447	TraesCS5B02G184800	5B:335948293-335951441	TraesCS5B02G184800 (TraesCS5B02G184800)
5B:333880729-354808447	TraesCS5B02G184900	5B:336232966-336244515	TraesCS5B02G184900 (TraesCS5B02G184900)
5B:333880729-354808447	TraesCS5B02G185000	5B:336244777-336246890	TraesCS5B02G185000 (TraesCS5B02G185000)
5B:333880729-354808447	TraesCS5B02G185100	5B:336399461-336411200	TraesCS5B02G185100 (TraesCS5B02G185100)
5B:333880729-354808447	TraesCS5B02G185200	5B:336764315-336769634	TraesCS5B02G185200 (TraesCS5B02G185200)
5B:333880729-354808447	TraesCS5B02G185300	5B:336771684-336776387	TraesCS5B02G185300 (TraesCS5B02G185300)
5B:333880729-354808447	TraesCS5B02G185400	5B:336788022-336799539	TraesCS5B02G185400 (TraesCS5B02G185400)
5B:333880729-354808447	TraesCS5B02G185500	5B:337055118-337059752	TraesCS5B02G185500 (TraesCS5B02G185500)
5B:333880729-354808447	TraesCS5B02G185600	5B:337159875-337166203	TraesCS5B02G185600 (TraesCS5B02G185600)
5B:333880729-354808447	TraesCS5B02G185700	5B:337188312-337192872	TraesCS5B02G185700 (TraesCS5B02G185700)
5B:333880729-354808447	TraesCS5B02G185800	5B:337437172-337438068	TraesCS5B02G185800 (TraesCS5B02G185800)
5B:333880729-354808447	TraesCS5B02G185900	5B:337463807-337467818	TraesCS5B02G185900 (TraesCS5B02G185900)
5B:333880729-354808447	TraesCS5B02G186000	5B:337828291-337833473	TraesCS5B02G186000 (TraesCS5B02G186000)
5B:333880729-354808447	TraesCS5B02G186100	5B:337904137-337906633	TraesCS5B02G186100 (TraesCS5B02G186100)
5B:333880729-354808447	TraesCS5B02G186200	5B:338481286-338484623	TraesCS5B02G186200 (TraesCS5B02G186200)
5B:333880729-354808447	TraesCS5B02G186300	5B:338486560-338495018	TraesCS5B02G186300 (TraesCS5B02G186300)
5B:333880729-354808447	TraesCS5B02G186400	5B:338635410-338648874	TraesCS5B02G186400 (TraesCS5B02G186400)
5B:333880729-354808447	TraesCS5B02G186500	5B:338712522-338716859	TraesCS5B02G186500 (TraesCS5B02G186500)
5B:333880729-354808447	TraesCS5B02G186600	5B:338947183-338949576	TraesCS5B02G186600 (TraesCS5B02G186600)
5B:333880729-354808447	TraesCS5B02G186700	5B:338959367-338967438	TraesCS5B02G186700 (TraesCS5B02G186700)
5B:333880729-354808447	TraesCS5B02G186800	5B:339089073-339089738	TraesCS5B02G186800 (TraesCS5B02G186800)
5B:333880729-354808447	TraesCS5B02G186900	5B:339100190-339100979	TraesCS5B02G186900 (TraesCS5B02G186900)
5B:333880729-354808447	TraesCS5B02G187000	5B:339286199-339288704	TraesCS5B02G187000 (TraesCS5B02G187000)
5B:333880729-354808447	TraesCS5B02G187100	5B:339358867-339359893	TraesCS5B02G187100 (TraesCS5B02G187100)
5B:333880729-354808447	TraesCS5B02G187200	5B:339424516-339427946	TraesCS5B02G187200 (TraesCS5B02G187200)
5B:333880729-354808447	TraesCS5B02G187300	5B:339490307-339492527	TraesCS5B02G187300 (TraesCS5B02G187300)
5B:333880729-354808447	TraesCS5B02G187400	5B:339492776-339496526	TraesCS5B02G187400 (TraesCS5B02G187400)
5B:333880729-354808447	TraesCS5B02G187500	5B:339530105-339535324	TraesCS5B02G187500 (TraesCS5B02G187500)
5B:333880729-354808447	TraesCS5B02G187600	5B:339535789-339536655	TraesCS5B02G187600 (TraesCS5B02G187600)
5B:333880729-354808447	TraesCS5B02G187700	5B:339539472-339540689	TraesCS5B02G187700 (TraesCS5B02G187700)
5B:333880729-354808447	TraesCS5B02G187800	5B:339903643-339907605	TraesCS5B02G187800 (TraesCS5B02G187800)
5B:333880729-354808447	TraesCS5B02G187900	5B:339923415-339927700	TraesCS5B02G187900 (TraesCS5B02G187900)
5B:333880729-354808447	TraesCS5B02G188000	5B:340134654-340136153	TraesCS5B02G188000 (TraesCS5B02G188000)
5B:333880729-354808447	TraesCS5B02G188100	5B:340136453-340138299	TraesCS5B02G188100 (TraesCS5B02G188100)
5B:333880729-354808447	TraesCS5B02G188200	5B:340324840-340326096	TraesCS5B02G188200 (TraesCS5B02G188200)
5B:333880729-354808447	TraesCS5B02G188300	5B:340326578-340328373	TraesCS5B02G188300 (TraesCS5B02G188300)
5B:333880729-354808447	TraesCS5B02G188400	5B:340564746-340569202	TraesCS5B02G188400 (TraesCS5B02G188400)
5B:333880729-354808447	TraesCS5B02G188500	5B:340609868-340611352	TraesCS5B02G188500 (TraesCS5B02G188500)
5B:333880729-354808447	TraesCS5B02G188600	5B:340616746-340623395	TraesCS5B02G188600 (TraesCS5B02G188600)
5B:333880729-354808447	TraesCS5B02G188700	5B:340625745-340631589	TraesCS5B02G188700 (TraesCS5B02G188700)
5B:333880729-354808447	TraesCS5B02G188800	5B:340717435-340720903	TraesCS5B02G188800 (TraesCS5B02G188800)
5B:333880729-354808447	TraesCS5B02G188900	5B:340721233-340721724	TraesCS5B02G188900 (TraesCS5B02G188900)
5B:333880729-354808447	TraesCS5B02G189000	5B:341051034-341054531	TraesCS5B02G189000 (TraesCS5B02G189000)
5B:333880729-354808447	TraesCS5B02G189100	5B:341054769-341058753	TraesCS5B02G189100 (TraesCS5B02G189100)
5B:333880729-354808447	TraesCS5B02G189200	5B:341062699-341068539	TraesCS5B02G189200 (TraesCS5B02G189200)
5B:333880729-354808447	TraesCS5B02G189300	5B:341069305-341071620	TraesCS5B02G189300 (TraesCS5B02G189300)
5B:333880729-354808447	TraesCS5B02G189400	5B:341512731-341514035	TraesCS5B02G189400 (TraesCS5B02G189400)
5B:333880729-354808447	TraesCS5B02G189500	5B:341522188-341533217	TraesCS5B02G189500 (TraesCS5B02G189500)
5B:333880729-354808447	TraesCS5B02G189600	5B:341547067-341577577	TraesCS5B02G189600 (TraesCS5B02G189600)
5B:333880729-354808447	TraesCS5B02G189700	5B:343825835-343827583	TraesCS5B02G189700 (TraesCS5B02G189700)
5B:333880729-354808447	TraesCS5B02G189800	5B:343947863-343950875	TraesCS5B02G189800 (TraesCS5B02G189800)
5B:333880729-354808447	TraesCS5B02G189900	5B:343951156-343952649	TraesCS5B02G189900 (TraesCS5B02G189900)
5B:333880729-354808447	TraesCS5B02G190000	5B:344286036-344290612	TraesCS5B02G190000 (TraesCS5B02G190000)
5B:333880729-354808447	TraesCS5B02G190100	5B:344291873-344296759	TraesCS5B02G190100 (TraesCS5B02G190100)
5B:333880729-354808447	TraesCS5B02G190200	5B:344297188-344304011	TraesCS5B02G190200 (TraesCS5B02G190200)
5B:333880729-354808447	TraesCS5B02G190300	5B:344306836-344310502	TraesCS5B02G190300 (TraesCS5B02G190300)
5B:333880729-354808447	TraesCS5B02G190400	5B:344310860-344317618	TraesCS5B02G190400 (TraesCS5B02G190400)
5B:333880729-354808447	TraesCS5B02G190500	5B:344536517-344536861	TraesCS5B02G190500 (TraesCS5B02G190500)
5B:333880729-354808447	TraesCS5B02G190600	5B:344610085-344613375	TraesCS5B02G190600 (TraesCS5B02G190600)
5B:333880729-354808447	TraesCS5B02G190700	5B:344612934-344618932	TraesCS5B02G190700 (TraesCS5B02G190700)
5B:333880729-354808447	TraesCS5B02G190800	5B:344617478-344622251	TraesCS5B02G190800 (TraesCS5B02G190800)
5B:333880729-354808447	TraesCS5B02G191000	5B:344712913-344713263	TraesCS5B02G191000 (TraesCS5B02G191000)
5B:333880729-354808447	TraesCS5B02G191100	5B:344935040-344939284	TraesCS5B02G191100 (TraesCS5B02G191100)
5B:333880729-354808447	TraesCS5B02G191200	5B:344943726-344945141	TraesCS5B02G191200 (TraesCS5B02G191200)
5B:333880729-354808447	TraesCS5B02G191300	5B:344950902-344951963	TraesCS5B02G191300 (TraesCS5B02G191300)
5B:333880729-354808447	TraesCS5B02G191400	5B:345047699-345049036	TraesCS5B02G191400 (TraesCS5B02G191400)
5B:333880729-354808447	TraesCS5B02G191500	5B:345049276-345051656	TraesCS5B02G191500 (TraesCS5B02G191500)
5B:333880729-354808447	TraesCS5B02G191600	5B:345051754-345054409	TraesCS5B02G191600 (TraesCS5B02G191600)
5B:333880729-354808447	TraesCS5B02G191700	5B:345138197-345139171	TraesCS5B02G191700 (TraesCS5B02G191700)
5B:333880729-354808447	TraesCS5B02G191800	5B:345188050-345188424	TraesCS5B02G191800 (TraesCS5B02G191800)
5B:333880729-354808447	TraesCS5B02G191900	5B:345347618-345348457	TraesCS5B02G191900 (TraesCS5B02G191900)
5B:333880729-354808447	TraesCS5B02G192000	5B:345463043-345468605	TraesCS5B02G192000 (TraesCS5B02G192000)
5B:333880729-354808447	TraesCS5B02G192100	5B:345816488-345818238	TraesCS5B02G192100 (TraesCS5B02G192100)
5B:333880729-354808447	TraesCS5B02G192200	5B:345854575-345854919	TraesCS5B02G192200 (TraesCS5B02G192200)
5B:333880729-354808447	TraesCS5B02G192300	5B:345971842-345973601	TraesCS5B02G192300 (TraesCS5B02G192300)
5B:333880729-354808447	TraesCS5B02G192400	5B:347529093-347530566	TraesCS5B02G192400 (TraesCS5B02G192400)
5B:333880729-354808447	TraesCS5B02G192500	5B:347677510-347677998	TraesCS5B02G192500 (TraesCS5B02G192500)
5B:333880729-354808447	TraesCS5B02G192600	5B:347696542-347701400	TraesCS5B02G192600 (TraesCS5B02G192600)
5B:333880729-354808447	TraesCS5B02G192700	5B:347928099-347928724	TraesCS5B02G192700 (TraesCS5B02G192700)
5B:333880729-354808447	TraesCS5B02G192800	5B:347983536-347987424	TraesCS5B02G192800 (TraesCS5B02G192800)
5B:333880729-354808447	TraesCS5B02G192900	5B:347987935-347989302	TraesCS5B02G192900 (TraesCS5B02G192900)
5B:333880729-354808447	TraesCS5B02G193000	5B:348196663-348198752	TraesCS5B02G193000 (TraesCS5B02G193000)
5B:333880729-354808447	TraesCS5B02G193100	5B:348448002-348450302	TraesCS5B02G193100 (TraesCS5B02G193100)
5B:333880729-354808447	TraesCS5B02G193200	5B:348570451-348572272	TraesCS5B02G193200 (TraesCS5B02G193200)
5B:333880729-354808447	TraesCS5B02G193300	5B:349178825-349187068	TraesCS5B02G193300 (TraesCS5B02G193300)
5B:333880729-354808447	TraesCS5B02G193400	5B:349378337-349379770	TraesCS5B02G193400 (TraesCS5B02G193400)
5B:333880729-354808447	TraesCS5B02G193500	5B:349711512-349713648	TraesCS5B02G193500 (TraesCS5B02G193500)
5B:333880729-354808447	TraesCS5B02G193600	5B:350157940-350169087	TraesCS5B02G193600 (TraesCS5B02G193600)
5B:333880729-354808447	TraesCS5B02G193700	5B:350368107-350370979	TraesCS5B02G193700 (TraesCS5B02G193700)
5B:333880729-354808447	TraesCS5B02G193800	5B:350392188-350400822	TraesCS5B02G193800 (TraesCS5B02G193800)
5B:333880729-354808447	TraesCS5B02G194000	5B:350410989-350413911	TraesCS5B02G194000 (TraesCS5B02G194000)
5B:333880729-354808447	TraesCS5B02G194100	5B:350485288-350487425	TraesCS5B02G194100 (TraesCS5B02G194100)
5B:333880729-354808447	TraesCS5B02G194200	5B:350497379-350499107	TraesCS5B02G194200 (TraesCS5B02G194200)
5B:333880729-354808447	TraesCS5B02G194300	5B:351147146-351148893	TraesCS5B02G194300 (TraesCS5B02G194300)
5B:333880729-354808447	TraesCS5B02G194400	5B:351455908-351461619	TraesCS5B02G194400 (TraesCS5B02G194400)
5B:333880729-354808447	TraesCS5B02G194500	5B:351468352-351468615	TraesCS5B02G194500 (TraesCS5B02G194500)
5B:333880729-354808447	TraesCS5B02G194600	5B:351472789-351477973	TraesCS5B02G194600 (TraesCS5B02G194600)
5B:333880729-354808447	TraesCS5B02G194700	5B:351481468-351485888	TraesCS5B02G194700 (TraesCS5B02G194700)
5B:333880729-354808447	TraesCS5B02G194800	5B:351700649-351704799	TraesCS5B02G194800 (TraesCS5B02G194800)
5B:333880729-354808447	TraesCS5B02G194900	5B:352133100-352139869	TraesCS5B02G194900 (TraesCS5B02G194900)
5B:333880729-354808447	TraesCS5B02G195000	5B:352306142-352311452	TraesCS5B02G195000 (TraesCS5B02G195000)
5B:333880729-354808447	TraesCS5B02G195100	5B:352388069-352391549	TraesCS5B02G195100 (TraesCS5B02G195100)
5B:333880729-354808447	TraesCS5B02G195200	5B:352483089-352485066	TraesCS5B02G195200 (TraesCS5B02G195200)
5B:333880729-354808447	TraesCS5B02G195300	5B:352577250-352579265	TraesCS5B02G195300 (TraesCS5B02G195300)
5B:333880729-354808447	TraesCS5B02G195400	5B:353013738-353016479	TraesCS5B02G195400 (TraesCS5B02G195400)
5B:333880729-354808447	TraesCS5B02G195500	5B:353015777-353020983	TraesCS5B02G195500 (TraesCS5B02G195500)
5B:333880729-354808447	TraesCS5B02G195600	5B:353036619-353038108	TraesCS5B02G195600 (TraesCS5B02G195600)
5B:333880729-354808447	TraesCS5B02G195700	5B:353038643-353040745	TraesCS5B02G195700 (TraesCS5B02G195700)
5B:333880729-354808447	TraesCS5B02G195800	5B:353043371-353045099	TraesCS5B02G195800 (TraesCS5B02G195800)
5B:333880729-354808447	TraesCS5B02G195900	5B:353919998-353921663	TraesCS5B02G195900 (TraesCS5B02G195900)
5B:333880729-354808447	TraesCS5B02G196100	5B:353929017-353933462	TraesCS5B02G196100 (TraesCS5B02G196100)
5B:333880729-354808447	TraesCS5B02G196200	5B:353934189-353938088	TraesCS5B02G196200 (TraesCS5B02G196200)
5B:333880729-354808447	TraesCS5B02G196300	5B:353983869-353987671	TraesCS5B02G196300 (TraesCS5B02G196300)
5B:333880729-354808447	TraesCS5B02G196400	5B:354227906-354229839	TraesCS5B02G196400 (TraesCS5B02G196400)
5B:333880729-354808447	TraesCS5B02G196600	5B:354239151-354242294	TraesCS5B02G196600 (TraesCS5B02G196600)
5B:333880729-354808447	TraesCS5B02G196700	5B:354289207-354292141	TraesCS5B02G196700 (TraesCS5B02G196700)
5B:333880729-354808447	TraesCS5B02G196800	5B:354292522-354301573	TraesCS5B02G196800 (TraesCS5B02G196800)
5B:333880729-354808447	TraesCS5B02G196900	5B:354509913-354512966	TraesCS5B02G196900 (TraesCS5B02G196900)
5B:333880729-354808447	TraesCS5B02G197000	5B:354714858-354715521	TraesCS5B02G197000 (TraesCS5B02G197000)
5B:333880729-354808447	TraesCS5B02G197100	5B:354782925-354785419	TraesCS5B02G197100 (TraesCS5B02G197100)
5B:396826652-400681156	TraesCS5B02G222300	5B:396872018-396872732	TraesCS5B02G222300 (TraesCS5B02G222300)
5B:396826652-400681156	TraesCS5B02G222400	5B:397434157-397435784	TraesCS5B02G222400 (TraesCS5B02G222400)
5B:396826652-400681156	TraesCS5B02G222500	5B:397513704-397517375	TraesCS5B02G222500 (TraesCS5B02G222500)
5B:396826652-400681156	TraesCS5B02G222600	5B:397666372-397682035	TraesCS5B02G222600 (TraesCS5B02G222600)
5B:396826652-400681156	TraesCS5B02G222700	5B:397828412-397834362	TraesCS5B02G222700 (TraesCS5B02G222700)
5B:396826652-400681156	TraesCS5B02G222800	5B:397834328-397836261	TraesCS5B02G222800 (TraesCS5B02G222800)
5B:396826652-400681156	TraesCS5B02G222900	5B:397837635-397839847	TraesCS5B02G222900 (TraesCS5B02G222900)
5B:396826652-400681156	TraesCS5B02G223000	5B:397839941-397843405	TraesCS5B02G223000 (TraesCS5B02G223000)
5B:396826652-400681156	TraesCS5B02G223100	5B:397949659-397954665	TraesCS5B02G223100 (TraesCS5B02G223100)
5B:396826652-400681156	TraesCS5B02G223200	5B:397958680-397961920	TraesCS5B02G223200 (TraesCS5B02G223200)
5B:396826652-400681156	TraesCS5B02G223300	5B:397965363-397966649	TraesCS5B02G223300 (TraesCS5B02G223300)
5B:396826652-400681156	TraesCS5B02G223400	5B:398058622-398060284	TraesCS5B02G223400 (TraesCS5B02G223400)
5B:396826652-400681156	TraesCS5B02G223500	5B:398063428-398067585	TraesCS5B02G223500 (TraesCS5B02G223500)
5B:396826652-400681156	TraesCS5B02G223600	5B:398067521-398080415	TraesCS5B02G223600 (TraesCS5B02G223600)
5B:396826652-400681156	TraesCS5B02G223700	5B:398346089-398350472	TraesCS5B02G223700 (TraesCS5B02G223700)
5B:396826652-400681156	TraesCS5B02G223800	5B:398625257-398626600	TraesCS5B02G223800 (TraesCS5B02G223800)
5B:396826652-400681156	TraesCS5B02G223900	5B:398708092-398710177	TraesCS5B02G223900 (TraesCS5B02G223900)
5B:396826652-400681156	TraesCS5B02G224000	5B:399226187-399227704	TraesCS5B02G224000 (TraesCS5B02G224000)
5B:396826652-400681156	TraesCS5B02G224100	5B:399274362-399275927	TraesCS5B02G224100 (TraesCS5B02G224100)
5B:396826652-400681156	TraesCS5B02G224200	5B:399297770-399301054	TraesCS5B02G224200 (TraesCS5B02G224200)
5B:396826652-400681156	TraesCS5B02G224300	5B:399776295-399779517	TraesCS5B02G224300 (TraesCS5B02G224300)
5B:396826652-400681156	TraesCS5B02G224500	5B:400091835-400097678	TraesCS5B02G224500 (TraesCS5B02G224500)
5B:396826652-400681156	TraesCS5B02G224600	5B:400104688-400107115	TraesCS5B02G224600 (TraesCS5B02G224600)
5B:396826652-400681156	TraesCS5B02G224700	5B:400441147-400445671	TraesCS5B02G224700 (TraesCS5B02G224700)
5B:396826652-400681156	TraesCS5B02G224800	5B:400447843-400451239	TraesCS5B02G224800 (TraesCS5B02G224800)
5B:396826652-400681156	TraesCS5B02G224900	5B:400521750-400523773	TraesCS5B02G224900 (TraesCS5B02G224900)
5B:396826652-400681156	TraesCS5B02G225000	5B:400530007-400530579	TraesCS5B02G225000 (TraesCS5B02G225000)
5B:396826652-400681156	TraesCS5B02G225100	5B:400562567-400566481	TraesCS5B02G225100 (TraesCS5B02G225100)
5B:396826652-400681156	TraesCS5B02G225200	5B:400665553-400671324	TraesCS5B02G225200 (TraesCS5B02G225200)
5B:559880753-577015908	TraesCS5B02G381900	5B:559990916-559992903	TraesCS5B02G381900 (TraesCS5B02G381900)
5B:559880753-577015908	TraesCS5B02G382000	5B:559994057-560001598	TraesCS5B02G382000 (TraesCS5B02G382000)
5B:559880753-577015908	TraesCS5B02G382100	5B:560391754-560397339	TraesCS5B02G382100 (TraesCS5B02G382100)
5B:559880753-577015908	TraesCS5B02G382200	5B:560441166-560444838	TraesCS5B02G382200 (TraesCS5B02G382200)
5B:559880753-577015908	TraesCS5B02G382300	5B:560441118-560444767	TraesCS5B02G382300 (TraesCS5B02G382300)
5B:559880753-577015908	TraesCS5B02G382400	5B:560729019-560732519	TraesCS5B02G382400 (TraesCS5B02G382400)
5B:559880753-577015908	TraesCS5B02G382600	5B:561061500-561065007	TraesCS5B02G382600 (TraesCS5B02G382600)
5B:559880753-577015908	TraesCS5B02G382700	5B:561687377-561688804	TraesCS5B02G382700 (TraesCS5B02G382700)
5B:559880753-577015908	TraesCS5B02G382800	5B:561692255-561693729	TraesCS5B02G382800 (TraesCS5B02G382800)
5B:559880753-577015908	TraesCS5B02G382900	5B:561693998-561695050	TraesCS5B02G382900 (TraesCS5B02G382900)
5B:559880753-577015908	TraesCS5B02G383000	5B:561712281-561713669	TraesCS5B02G383000 (TraesCS5B02G383000)
5B:559880753-577015908	TraesCS5B02G383100	5B:562046584-562048877	TraesCS5B02G383100 (TraesCS5B02G383100)
5B:559880753-577015908	TraesCS5B02G383200	5B:562074884-562097365	TraesCS5B02G383200 (TraesCS5B02G383200)
5B:559880753-577015908	TraesCS5B02G383300	5B:562118513-562119777	TraesCS5B02G383300 (TraesCS5B02G383300)
5B:559880753-577015908	TraesCS5B02G383400	5B:562225627-562227065	TraesCS5B02G383400 (TraesCS5B02G383400)
5B:559880753-577015908	TraesCS5B02G383500	5B:562370669-562371547	TraesCS5B02G383500 (TraesCS5B02G383500)
5B:559880753-577015908	TraesCS5B02G383600	5B:562417242-562417802	TraesCS5B02G383600 (TraesCS5B02G383600)
5B:559880753-577015908	TraesCS5B02G383700	5B:562488515-562493894	TraesCS5B02G383700 (TraesCS5B02G383700)
5B:559880753-577015908	TraesCS5B02G383800	5B:562791598-562794987	TraesCS5B02G383800 (TraesCS5B02G383800)
5B:559880753-577015908	TraesCS5B02G383900	5B:562952122-562956061	TraesCS5B02G383900 (TraesCS5B02G383900)
5B:559880753-577015908	TraesCS5B02G384000	5B:562956955-562961641	TraesCS5B02G384000 (TraesCS5B02G384000)
5B:559880753-577015908	TraesCS5B02G384100	5B:562964601-562967546	TraesCS5B02G384100 (TraesCS5B02G384100)
5B:559880753-577015908	TraesCS5B02G384200	5B:562968360-562979895	TraesCS5B02G384200 (TraesCS5B02G384200)
5B:559880753-577015908	TraesCS5B02G384300	5B:563118805-563122651	TraesCS5B02G384300 (TraesCS5B02G384300)
5B:559880753-577015908	TraesCS5B02G384400	5B:563137291-563140192	TraesCS5B02G384400 (TraesCS5B02G384400)
5B:559880753-577015908	TraesCS5B02G384500	5B:563149203-563153131	TraesCS5B02G384500 (TraesCS5B02G384500)
5B:559880753-577015908	TraesCS5B02G384600	5B:563332544-563335095	TraesCS5B02G384600 (TraesCS5B02G384600)
5B:559880753-577015908	TraesCS5B02G384700	5B:563346329-563346865	TraesCS5B02G384700 (TraesCS5B02G384700)
5B:559880753-577015908	TraesCS5B02G384800	5B:563463408-563465582	TraesCS5B02G384800 (TraesCS5B02G384800)
5B:559880753-577015908	TraesCS5B02G384900	5B:563542870-563545096	TraesCS5B02G384900 (TraesCS5B02G384900)
5B:559880753-577015908	TraesCS5B02G385000	5B:563605624-563606700	TraesCS5B02G385000 (TraesCS5B02G385000)
5B:559880753-577015908	TraesCS5B02G385100	5B:564478554-564478805	TraesCS5B02G385100 (TraesCS5B02G385100)
5B:559880753-577015908	TraesCS5B02G385200	5B:564498785-564499333	TraesCS5B02G385200 (TraesCS5B02G385200)
5B:559880753-577015908	TraesCS5B02G385300	5B:564988305-564994038	TraesCS5B02G385300 (TraesCS5B02G385300)
5B:559880753-577015908	TraesCS5B02G385400	5B:565096564-565097336	TraesCS5B02G385400 (TraesCS5B02G385400)
5B:559880753-577015908	TraesCS5B02G385500	5B:565098462-565099541	TraesCS5B02G385500 (TraesCS5B02G385500)
5B:559880753-577015908	TraesCS5B02G385600	5B:565153227-565154303	TraesCS5B02G385600 (TraesCS5B02G385600)
5B:559880753-577015908	TraesCS5B02G385700	5B:565492037-565493146	TraesCS5B02G385700 (TraesCS5B02G385700)
5B:559880753-577015908	TraesCS5B02G385800	5B:565507940-565509159	TraesCS5B02G385800 (TraesCS5B02G385800)
5B:559880753-577015908	TraesCS5B02G385900	5B:565511289-565512720	TraesCS5B02G385900 (TraesCS5B02G385900)
5B:559880753-577015908	TraesCS5B02G386000	5B:565531875-565533924	TraesCS5B02G386000 (TraesCS5B02G386000)
5B:559880753-577015908	TraesCS5B02G386100	5B:565545306-565546783	TraesCS5B02G386100 (TraesCS5B02G386100)
5B:559880753-577015908	TraesCS5B02G386200	5B:565686174-565687277	TraesCS5B02G386200 (TraesCS5B02G386200)
5B:559880753-577015908	TraesCS5B02G386300	5B:565768977-565774560	TraesCS5B02G386300 (TraesCS5B02G386300)
5B:559880753-577015908	TraesCS5B02G386400	5B:565831567-565835213	TraesCS5B02G386400 (TraesCS5B02G386400)
5B:559880753-577015908	TraesCS5B02G386500	5B:565898732-565901971	TraesCS5B02G386500 (TraesCS5B02G386500)
5B:559880753-577015908	TraesCS5B02G386600	5B:565904696-565907780	TraesCS5B02G386600 (TraesCS5B02G386600)
5B:559880753-577015908	TraesCS5B02G386700	5B:565924524-565930206	TraesCS5B02G386700 (TraesCS5B02G386700)
5B:559880753-577015908	TraesCS5B02G386800	5B:565928821-565931697	TraesCS5B02G386800 (TraesCS5B02G386800)
5B:559880753-577015908	TraesCS5B02G386900	5B:566043067-566045441	TraesCS5B02G386900 (TraesCS5B02G386900)
5B:559880753-577015908	TraesCS5B02G387000	5B:566119276-566124355	TraesCS5B02G387000 (TraesCS5B02G387000)
[truncated: 1,043 more rows]
